# Supplementary material for: Comparative Proteomics Reveals the Anaerobic Lifestyle of Meat-Spoiling Pseudomonas Species
Source: Front Microbiol. 2021 Apr 6;12:664061. doi: 10.3389/fmicb.2021.664061 (PMC8055858; doi:10.3389/fmicb.2021.664061)
Supplement: Supplementary Table 1 — Detailed list of all significantly differential regulated proteins. A list of all significantly differential (p < 0.01, log2 > 2) regulated proteins of the strains P. lundensis TMW2.1732, P. lundensis TMW2.2076, P. weihenstephanensis TMW2.2077, P. weihenstephanensis TMW2.1728, P. fragi TMW2.2081 and P. fragi TMW2.2082 comparing growth under air (21% O2, 0.0% CO2) and anoxic (100% N2) conditions in meat simulation media is provided. Colors indicate the effect of regulation with log2(diff.) = 2, log2 (diff.) = 3, log2 (diff.) = 4, log2 (diff.) = 5, log2 (diff.) = 6, log2 (diff.) ≥ 6 for downregulated proteins and log2 (diff.) = 2, log2 (diff.) = 3, log2 (diff.) = 4, log2 (diff.) = 5, log2 (diff.) = 6, log2 (diff.) ≥ 6 for upregulated proteins under anoxic conditions. All data are based on three independent replicates. ∗Functional categories are based on NCBI annotation, TIGR annotation, SEED annotation, KEGG annotation and own research. [file Table_1.XLSX]

## Sheet: all_diff._regulated_proteins
Gene name (NCBI annotation)	P. lundensis		P. weihenstephanensis		P. fragi
	2.1732	2.2076	2.2077	2.1728	2.2081	2.2082
Amino acids*
Amino aicd transporter
amino acid ABC transporter ATP-binding protein			05485
amino acid ABC transporter ATP-binding protein	13790			00625
amino acid ABC transporter substrate-binding protein					15335
Alanine, Aspartate and Glutamine metabolism
glutamine synthetase	07630	04210
glutamate synthase large subunit						13245
Glu/Leu/Phe/Val dehydrogenase	15495		22005	16305		07315
glutaminase A			04370	06235		15355
type 1 glutamine amidotransferase domain-containing protein			16110	16570		04970
amidohydrolase			21730	21535		03085
ammonia-dependent NAD(+) synthetase			12565		11050	12610
N-acetylglutaminylglutamine amidotransferase			09305	02150
glutamate decarboxylase			04375	06230
trifunctional transcriptional regulator/proline dehydrogenase/L-glutamate gamma-semialdehyde dehydrogenase					11505
formimidoylglutamate deiminase					11920
asparaginase				10525	21900	19450
PLP-dependent aminotransferase family protein (Aspartate_aminotransferase_(AspB-4))	05465	12975	06810	20870	17470	19820
aspartate aminotransferase family protein		12020	11930	13615
aspartate ammonia-lyase		05655
asparagine synthase (glutamine-hydrolyzing)			09485	01965
alanine transaminase		07935		17250
Beta-alanine metabolism
Zn-dependent hydrolase (beta-ureidopropionase)						01345
dihydropyrimidinase						01355
NAD(P)-dependent oxidoreductase (NAD-dependent_dihydropyrimidine_dehydrogenase Subunit PreT)						01360
NAD-dependent dihydropyrimidine dehydrogenase subunit PreA						01365
Arginine and Proline metabolsim
gamma-glutamyl-gamma-aminobutyrate hydrolase family protein		04205
ADI pahtway
agmatine deiminase	00475	19000	13935	15555
carbamate kinase			14660			06185
arginine deiminase				17460
ornithine carbamoyltransferase			14655
Arc family DNA-binding protein					17130	05750
Sonstiges
bifunctional [glutamate--ammonia ligase]-adenylyl-L-tyrosine phosphorylase/[glutamate--ammonia-ligase] adenylyltransferase						13025
Serine und Threonine metabolism
tryptophan synthase subunit beta				16010
threonine dehydratase	06045
L-serine ammonia-lyase		7690
L-threonine dehydrogenase	19230		15890
formylglycine-generating enzyme family protein		21360
FAD-binding oxidoreductase, Glycine/D-amino_acid_oxidases_(deaminating)					00145
serine/threonine protein kinase			12985
serine O-acetyltransferase			05095
serine kinase/phosphatase			19890	19405
PrkA family serine protein kinase			00095	07570		08290
cysteine synthase A				21720
Glycine cleavage system
dihydrolipoyl dehydrogenase			07115	13320		19525
aminomethyl-transferring glycine dehydrogenase		07695	14680	17490
glycine cleavage system protein R				14625		08535
glycine cleavage system aminomethyltransferase GcvT		07685	14690	17500		06215
glycine cleavage system protein GcvH	16225			17485		06200
glycine zipper family protein	02170			04835	07325	15845
Histidine
imidazoleglycerol-phosphate dehydratase HisB	00645	20140	13755	15385		13690
urocanate hydratase		21675
histidine-type phosphatase			15720	16945		05630
histidine phosphatase family protein			17520	20555
Lysine
4-hydroxy-tetrahydrodipicolinate reductase						21815
Val/Leu/Ileu degradation
CoA-acylating methylmalonate-semialdehyde dehydrogenase	15045	12025	11925	13610
3-isopropylmalate dehydratase large subunit				00945
short chain dehydrogenase			05730	04815		20850
3-hydroxyisobutyrate dehydrogenase				20105
3-methyl-2-oxobutanoate dehydrogenase (2-methylpropanoyl-transferring) subunit alpha				13305
acetyl/propionyl/methylcrotonyl-CoA carboxylase subunit alpha					16065
BCKDHC - complex (branched-chain α-keto acid catabolism)
dihydrolipoyl dehydrogenase			07115	13320		19525
2-oxo acid dehydrogenase subunit E2			07120	13315		19520
alpha-ketoacid dehydrogenase subunit beta						19515
Methionine / Cystein
methionine gamma-lyase			07475	12920
S-methyl-5'-thioinosine phosphorylase					05475
5'-methylthioadenosine/S-adenosylhomocysteine nucleosidase			16585
GNAT family N-acetyltransferase				16235	00030	22910
GNAT family N-acetyltransferase			20760	01255	07070	04600
Respiratory chain*
Cytochromes and function
C-type cytochromes	07450	04390	01740	09230	08695	10085
cytochrome bc complex cytochrome b subunit			04760
SCO family protein			01980
copper chaperone PCu(A)C	14610	11600	12330	14010
Anaerobic copper elektrone transfere from bc1 to Nitrit reducatse
copper-binding protein		18525
cupredoxin family protein				02915
Heme metabolism
heme biosynthesis protein HemY						14215
biliverdin-producing heme oxygenase						06155
Quinone metabolism
2-polyprenyl-3-methyl-6-methoxy-1,4-benzoquinone monooxygenase			23155			08140
Oxygen consumption
TauD/TfdA family dioxygenase			10790
dioxygenase			11510			03415
Alternative electrone acceptors*
Nitrite and Sulfite
nitrite/sulfite reductase (CobG: precorrin-3B synthase)						18280
pseudoazurin						17330
precorrin-8X methylmutase						12330
precorrin-6A synthase (deacetylating)			16820
Nitronate
sigma-54-dependent Fis family transcriptional regulator			05440	05110
response regulator transcription factor				16125
nitronate monooxygenase			23175	07405		08120
ABC transporter substrate-binding protein (sulfate, nitrat)			07090	09960
Redox-equivalents for respiration*
Sulfite
sulfite oxidase-like oxidoreductase	22960		22500
protein-methionine-sulfoxide reductase, sulfite_DH_soxC: sulfite dehydrogenase			18605	19510		22065
Sulfide
TIGR01244 family phosphatase, Sulfide:quinone_oxidoreductase,_Type_II					23110	12060
Glycine
cyanide-forming glycine dehydrogenase subunit HcnB			20955			01015
cyanide-forming glycine dehydrogenase subunit HcnA			20950
Pyruvat
ubiquinone-dependent pyruvate dehydrogenase			08630	02830
Malate
malate dehydrogenase (quinone)				01265		18575
NADPH/H2
NADP-dependent oxidoreductase (quinone)			09555	16370
Sorbose oxidation
sorbosone dehydrogenase family protein			10500	03995		04155
2,5-didehydrogluconate reductase DkgB			20355	16175
Other sugar oxidation
PQQ-dependent sugar dehydrogenase				10755
pyrroloquinoline quinone-dependent dehydrogenase			00790	08240		08650
Iron metabolsim*
Iron uptake system
deferrochelatase/peroxidase EfeB				20515		17185
iron uptake system protein EfeO			17650			17180
mercury resistance system periplasmic binding protein MerP			23025
MerR family transcriptional regulator	20460	15285
bacterioferritin			12475	14155
Iron-sulfur cluster
iron-sulfur cluster-binding protein			18930	19835		21745
(Fe-S)-binding protein			18925
YgiQ family radical SAM protein			12585	14265		12630
hemerythrin domain-containing protein	04710
Iron depending proteins
Fe2+-dependent dioxygenase			04520			15225
Iron chelat complexes
LacI family DNA-binding transcriptional regulator	04800	06940			00180
siderophore-interacting protein	03670
TonB-dependent siderophore receptor				01325		07285
FecR family protein				16200
Copper metabolism*
Copper import and export
copper homeostasis periplasmic binding protein CopC						19495
multicopper oxidase family protein, copper-resistance protein (CopA)			05255
Oxidative stress*
cysteine hydrolase				01445
peptide-methionine (S)-S-oxide reductase MsrA			22460
NGG1p interacting factor NIF3		16340
DNA starvation/stationary phase protection protein		13870		13110		01655
phosphate starvation-inducible protein PsiF			12460			12500
catalase		02245
catalase HPII			01960	09440	08935
peroxiredoxin	04180		01665	10890		17210
peroxiredoxin			16985
thioredoxin TrxC				14780		13100
OsmC family protein (peroxiredoxin)			01705	09190		22110
OsmC family protein (peroxiredoxin)			21735	21530		10125
OsmC family protein (peroxiredoxin)						22110
DsbA family protein						13895
tannase/feruloyl esterase family alpha/beta hydrolase, S-formylglutathione hydrolase						19245
Transcriptional regulators*
sigma-54-dependent transcriptional regulator				21335
response regulator transcription factor			14260	15880
response regulator transcription factor			12085			14235
response regulator transcription factor		14540	20910	01095
response regulator		07005	01065	13820
transcriptional regulator			21490	21815		14195
translation initiation factor 2			11265
Lrp/AsnC family transcriptional regulator			05015
winged helix-turn-helix transcriptional regulator					23115	12065
AraC family transcriptional regulator	11955		10300	17245		05965
AraC family transcriptional regulator			14435
TenA family transcriptional regulator					04520
MarR family transcriptional regulator						04925
TraR/DksA family transcriptional regulator	13985		18200	00740		01170
Membrane Transporter*
Upregulated
TolC family outer membrane protein		11070	12845	14500
OmpA family protein	12425	00520	05695			06720
OmpA family protein			15155	18010		20775
transporter substrate-binding domain-containing protein					08700
ABC transporter substrate-binding protein			07035	03665
ABC transporter substrate-binding protein				13400		03795
ABC transporter substrate-binding protein			01885	01170
ABC transporter ATP-binding protein			01895
taurine ABC transporter substrate-binding protein			01675
carbohydrate ABC transporter substrate-binding protein				17385
efflux RND transporter permease subunit						20970
Cell wall proteins*
Lipopolysachharide biosynthesis
ADP-glyceromanno-heptose 6-epimerase	14110	13565	07660	12745	03485	01235
aspartyl/asparaginyl beta-hydroxylase domain-containing protein	18110
LPS-assembly protein LptD		18265		07535		08255
LPS export ABC transporter periplasmic protein LptC			19395
chain-length determining protein			09435
lipopolysaccharide heptosyltransferase I				14670
Peptidoglycan
D-alanyl-D-alanine endopeptidase	09505	13880	07310	13120	03960	01665
D-alanyl-D-alanine carboxypeptidase						15985
alanine racemase						23155
alanine racemase						09530
endolytic transglycosylase MltG			11180	03495
transglycosylase SLT domain-containing protein				16405		04800
peptidoglycan-binding protein LysM			13980	15600		13950
peptidoglycan editing factor PgeF					13160
L,D-transpeptidase family protein						19210
Murein degradation
membrane-bound lytic murein transglycosylase MltF		16350	15400	18255
Cellulose synthese
cellulose synthase operon protein YhjQ						17475
Biotin metabolism*
malonyl-ACP O-methyltransferase BioC			00325			08490
8-amino-7-oxononanoate synthase					10295
dethiobiotin synthase				07780
biotin synthase BioB			00340	07800
bifunctional biotin--[acetyl-CoA-carboxylase] ligase/biotin operon repressor BirA			03090	07370
Fatty acid metaboism*
FASII complex
3-oxoacyl-ACP reductase	14930		12035	13720		12095
SDR family NAD(P)-dependent oxidoreductase, 3-oxoacyl-[acyl-carrier-protein] reductase	19000					09305
acyl dehydratase	14925		12040	13725		12100
Biosynthesis of unsaturated fatty acids
acyl-CoA thioesterase			15310	18165
Fatty acid incorporation in membrane
phosphate acyltransferase PlsX						03660
Sautrated medium-and long chain fatty acid degradation via beta oxidation
long-chain-fatty-acid--CoA ligase				17310
long-chain fatty acid--CoA ligase			00750	08200
fatty acid--CoA ligase			04695		22200
acyl-CoA/acyl-ACP dehydrogenase	09290	14095
acyl-CoA dehydrogenase			07605			03760
acyl-CoA dehydrogenase	16715	18085	11045	07770	10315	04615
acyl-CoA dehydrogenase			20280
SDR family NAD(P)-dependent oxidoreductase, 3-hydroxyacyl-CoA_dehydrogenase						19055
DNA alkylation response protein			03905	06695		15870
Glycerophospholipids
phospholipase D family protein	21810
lipid kinase YegS			11690
phosphatidylserine decarboxylase						12810
class I SAM-dependent methyltransferase		21365				13180
class I SAM-dependent methyltransferase			02800	00935		01240
class I SAM-dependent methyltransferase				10395		11920
Benzoat degradation*
IclR family transcriptional regulator				00630
carboxymuconolactone decarboxylase family protein	21600	14100	17800			02880
carboxymuconolactone decarboxylase family protein			07075
dienelactone hydrolase family protein				02365
putative 4-hydroxy-4-methyl-2-oxoglutarate aldolase			10730			03890
Sugar metabolism*
Glucose oxidation
OprD family porin		04320	01670	09155	16750	17055
OprD family porin		08510	16825		08500	10280
OprD family porin		18980			12380	13890
gluconate 2-dehydrogenase	07460		01730	09220		10095
gluconate 2 dehydrogenase			01735	09225	08690	10090
sugar kinase		06950	17365			17830
pyrroloquinoline quinone biosynthesis protein PqqF						08425
glucose/quinate/shikimate family membrane-bound PQQ-dependent dehydrogenase			05330	05225
phosphoenolpyruvate--protein phosphotransferase			05245	05280	07750	12985
D-glycerate dehydrogenase		06960	17375
Starch and sucrose metabolism
extracellular solute-binding protein (maltose transporter)			08930	02525	12520	02730
4-alpha-glucanotransferase			07620	12775
alpha/beta hydrolase			08710	21800		15760
alpha/beta hydrolase			21505	12965		22320
glycosyltransferase family 4 protein			11650	03125
glycogen debranching protein GlgX			07610	12785		01290
glycogen/starch/alpha-glucan phosphorylase			13640	15270
1,4-alpha-glucan branching protein GlgB			07580	12815		01300
hydrolase			17960	00980		03080
SMI1/KNR4 family protein				10450
SMI1/KNR4 family protein				22110
beta-glucosidase BglX		08315				05505
alpha,alpha-phosphotrehalase					07760	20145
Mannose metabolism
mannose-1-phosphate guanylyltransferase/mannose-6-phosphate isomerase			11680
GDP-mannose dehydrogenase	10515		21815
Other non specific
polysaccharide biosynthesis tyrosine autokinase					02495
sugar phosphate isomerase/epimerase			17155
glycosyltransferase family	08735		09470		02525	17065
alpha/beta hydrolase			04005
alpha/beta hydrolase			15175			03070
alpha/beta hydrolase			10725	03775
TatD family hydrolase			04480
Pyruvat metabolism*
Pyruvat to ethanol
acetyl-CoA hydrolase/transferase family protein						09515
aldehyde dehydrogenase family protein			12550	14230		12595
aldehyde dehydrogenase (NADP(+)						01440
zinc-dependent alcohol dehydrogenase family protein			17145		00270	17730
zinc-binding alcohol dehydrogenase family protein			22475
pirin family protein			17955	00985	00120	17880
pirin family protein						22105
Lactate metabolism
glyoxalase		21335
FAD-binding oxidoreductase (lactate dehydrogenase)		17540	18940	19845	18925
lactate utilization protein			18935
Pyruvat to acetaldehyde
pyruvate dehydrogenase (acetyl-transferring), homodimeric type		10915
aldehyde dehydrogenase		02660	03690		13840
Citric acid cycle*
NADP-dependent isocitrate dehydrogenase					04670	02410
ADP-forming succinate--CoA ligase subunit beta					04865
isocitrate lyase		10075
aconitate hydratase AcnA			09755
bifunctional aconitate hydratase 2/2-methylisocitrate dehydratase					16355
2-methylcitrate dehydratase			10705
class II fumarate hydratase			09325	02130		02295
Cell division*
Protein biosynthesis
30S ribosomal protein S1	08665		09420		04460	02200
ribosome biogenesis GTPase Der			05180
50S ribosomal protein L7/L12			03150	07310		16620
50S ribosomal protein L10			03145	07315
50S ribosomal protein L25/general stress protein Ctc						07805
ABC-F family ATPase			17280	20790		17745
trigger factor		08975				04860
ribosome modulation factor						03855
peptidylprolyl isomerase			20065			04835
FKBP-type peptidyl-prolyl cis-trans isomerase			20800
protease inhibitor I42 family protein			05280
Cell division proteins
AAA family ATPase			07805		18615	21400
cell division protein ZapE				05845	15955	04545
cell division protein ZapE						15000
cell division protein ZapA	08850				09840	08940
septal ring lytic transglycosylase RlpA family protein						15990
chromosome segregation protein			09600	19430		02005
chromosome partitioning protein ParA						08070
capsular biosynthesis protein						11175
type 1 fimbrial protein						07975
collagen-like protein	12450	00545		04875	07365	20785
transcription elongation factor GreAB			04160	06440
DNA gyrase inhibitor YacG						15320
DNA gyrase subunit A			09390			02230
Flagella proteins
flagellin					17930
flagellar export chaperone FliS					17915
flagellar hook protein FlgE					16950
flagellar hook-associated protein FlgK						22560
flagellar biosynthesis anti-sigma factor FlgM						05605
flagellar basal body-associated protein FliL			06495
Chemotaxis protein
chemotaxis protein				08535	15630
chemotaxis protein CheV					05555
Peptidasen / Proteasen / Aminotransferasen
aminotransferase class V-fold PLP-dependent enzyme		09370
signal peptidase I			15425
BREX system P-loop protein BrxC						21680
peptidase						04440
M18 family aminopeptidase						02710
ATP-dependent zinc protease						13515
osmoprotectant NAGGN system M42 family peptidase			09295
amidase					17665
DJ-1/PfpI family protein			15840	16830		05460
Sonstiges
lipocalin family protein			13625	15255
lipocalin-like domain-containing protein				00960
SpoVR family protein			00105	07580		08300
aminoacyltransferase				15840
pilus assembly protein				13800
Purine and Pyrimidine metabolism*
Purine and Pyrimidine metabolism
5-(carboxyamino)imidazole ribonucleotide mutase			02965	10555
ribonucleotide-diphosphate reductase subunit beta		14600		01030
nucleoside deaminase						00525
pseudouridine synthase						03325
single-stranded-DNA-specific exonuclease RecJ			15255			06845
exodeoxyribonuclease V subunit gamma			19260			21220
bifunctional GTP diphosphokinase/guanosine-3',5'-bis pyrophosphate 3'-pyrophosphohydrolase			02140
2-oxo-4-hydroxy-4-carboxy-5-ureidoimidazoline decarboxylase					17500
DNA replication and methylation
replication initiation protein			22630
type I DNA topoisomerase			11755	03020		03240
ATP-dependent DNA helicase DinG	12440		05680	04865		20795
DNA helicase II				10460		22860
DNA-directed RNA polymerase subunit beta'	19650		03160	07305		16610
RNA polymerase sigma factor RpoS		15815
DNA-directed RNA polymerase subunit beta			03155			16615
DNA polymerase III subunit alpha			14935	17790		06500
PHP domain-containing protein						22470
nucleotidyltransferase			16595
elongation factor			15005			07020
site-specific DNA-methyltransferase	21710
DNA (cytosine-5-)-methyltransferase		01610	03610
N-6 DNA methylase					18825
BREX-1 system adenine-specific DNA-methyltransferase PglX						21670
Rsd/AlgQ family anti-sigma factor						14205
ribbon-helix-helix protein, CopG family			22965			11015
transcription/translation regulatory transformer protein RfaH						02180
Cu(I)-responsive transcriptional regulator						12050
IS66 family transposase		21660
integrase					21825
integrase arm-type DNA-binding domain-containing protein	19560		16215
RNA metabolism*
RNA translation
ATP-dependent RNA helicase HrpA			21565	21745		22255
DEAD/DEAH box helicase	09635		21495
DEAD/DEAH box helicase	02215		03975	21810		20085
DEAD/DEAH box helicase	18020		07435	06625
DNA-directed RNA polymerase subunit beta'				07300
RNA polymerase subunit sigma			14710	17520
RNA polymerase subunit sigma				17525
sigma-70 family RNA polymerase sigma factor						08890
class I SAM-dependent rRNA methyltransferase	13460		18750
tRNA pseudouridine(38-40) synthase TruA	06300
tRNA guanosine(34) transglycosylase Tgt	03375	01165	05060	05510		14560
tRNA cyclic N6-threonylcarbamoyladenosine(37) synthase TcdA			15055	17910
valine--tRNA ligase				18315		07050
glutamate--tRNA ligase						01705
threonine--tRNA ligase				01525		19385
23S rRNA (uracil(1939)-C(5))-methyltransferase RlmD						04220
RNA degradation
MBL fold metallo-hydrolase	21385	11940	10280		23120	04350
MBL fold metallo-hydrolase			12010			12070
DNA/RNA nuclease SfsA	13530
CoA pyrophosphatase						06965
Riboflavin metabolism*
GTP cyclohydrolase II		21355
bifunctional diaminohydroxyphosphoribosylaminopyrimidine deaminase/5-amino-6-(5-phosphoribosylamino)uracil reductase RibD		21345
WD40 repeat domain-containing protein		21350
6,7-dimethyl-8-ribityllumazine synthase						05800
Stress resistantce*
Chaperons
molecular chaperone DnaJ			18865	19770
co-chaperone HscB			05120
Hsp20 family protein			07305			01670
Hsp70 family protein			12450	14130		12490
small heat shock protein sHSP20-GI	17105
molecular chaperone			20200
acid-activated periplasmic chaperone HdeA			17140	10735	00275
DNA repair
deoxyribodipyrimidine photo-lyase		15665
AP endonuclease		06945
GIY-YIG nuclease family protein		20845
DNA repair protein RadA			04115
DNA repair protein RecN						21795
DNA mismatch repair protein MutS						21000
DNA-3-methyladenine glycosylase						16030
Antibiotica resistance
antibiotic biosynthesis monooxygenase			16680
penicillin-binding protein 1B				19545
beta-lactamase family protein						20805
Toxin-Antitoxin
ParD-like family protein				02860
type II toxin-antitoxin system RelE/ParE family toxin			22550		12300
glutathione S-transferase family protein			06940			17620
glutathione S-transferase family protein			00380	07840
Other
cold-shock protein	18715	16040	05615
cold-shock protein			15080
OsmC domain/YcaO domain-containing protein						00710
XRE family transcriptional regulator						11055
arsenical resistance protein ArsH		07425
CsbD family protein				17295
type VI secretion system tube protein Hcp				10990
type II and III secretion system protein family protein		11830
universal stress protein						04935
universal stress protein						02810
universal stress protein			16145	16535		03265
Virulence*
Virulence
LysR family transcriptional regulator			11935
LysR family transcriptional regulator		14605	07845			09265
helix-turn-helix transcriptional regulator			14395
virulence factor SrfB			02380
HNH endonuclease				10365
tryptophan 7-halogenase	01255
Sonstiges
metal ABC transporter ATPase	22155	20880
metalloregulator ArsR/SmtB family transcription factor					10190
tellurite resistance TerB family protein			15245	18100		06835
voltage-gated potassium channel protein						18775
RcnB family protein						17365
dinitro_DRAG: ADP-ribosyl-[dinitrogen reductase] hydrolase						19470
Urease*
urease subunit alpha			20620			18740
urease subunit beta		14295	20625
urease subunit gamma			20630			18730
urease accessory protein UreG			12505		10980	12540
urease accessory protein UreG			20605			18755
urease accessory protein UreE			20615	14175
Sensor-histidin kinase recognizing oxygen*
PAS domain-containing protein				21260
PAS domain S-box protein			14465	17275	14425
Inositol metabolism*
inositol 2-dehydrogenase					22060
Intracellular storage reserve material*
phasin family protein						13345
poly(3-hydroxyalkanoate) granule-associated protein PhaF			13390	15025
SDR family NAD(P)-dependent oxidoreductase, 3-hydroxybutyrate dehydrogenase						07720
3-hydroxybutyrate dehydrogenase				00525		21260
3-hydroxybutyrate dehydrogenase						19025
acetyl-CoA C-acyltransferase			18455			19050
CoA transferase subunit B						20990
CoA transferase subunit A						18415
CoA transferase subunit A						20985
CoA transferase						23075
Oxidoreductases *
FAD-binding oxidoreductase		13245		00610	02000	00205
FAD-dependent oxidoreductase						07700
NAD(P)/FAD-dependent oxidoreductase					11615	13175
NADH:flavin oxidoreductase/NADH oxidase			15250	18105		06840
NAD(P)-dependent oxidoreductase				04210		04355
Domain containing enzymes*
DUF1654 domain-containing protein	09385
DUF4297 domain-containing protein	09630
CBS domain-containing protein	16635		12950
DUF4105 domain-containing protein		02175
DUF3299 domain-containing protein		05690
DUF3857 domain-containing transglutaminase family protein			17105
DUF2288 domain-containing protein			05785
DUF2875 domain-containing protein			16865
DUF3800 domain-containing protein				04390
dodecin domain-containing protein					08640
DUF883 domain-containing protein				09050	05610
DUF883 family protein				03325
WYL domain-containing protein						21695
CerR family C-terminal domain-containing protein						14670
DUF4142 domain-containing protein	11620		11425			03485
DUF4136 domain-containing protein	14910	11895	12060	13740
DUF1127 domain-containing protein	20130
DUF2236 domain-containing protein	13470
DUF2892 domain-containing protein	18185	12140		21600
DUF3203 family protein	14205		07565
heavy-metal-associated domain-containing protein	22510		11975	13660		12035
BON domain-containing protein	13450	17355	18760	19665
STAS domain-containing protein		15000	06475	21210		22645
DUF1289 domain-containing protein		14595
PepSY domain-containing protein		09225	20335	16195		04565
DUF3313 domain-containing protein			07680	12725		01215
DUF1289 domain-containing protein			20970	01035
DUF4174 domain-containing protein			22255	11355
DUF465 domain-containing protein			16685			17500
DUF924 family protein			05000			14590
DUF4398 domain-containing protein			15150	18005		06715
DUF2934 domain-containing protein			07615	12780		01285
DUF853 family protein			15945
DUF1161 domain-containing protein			01575	09060
DUF1269 domain-containing protein			07515	12880		01385
macro domain-containing protein			08800	02660
PilZ domain-containing protein			04120	06480
DUF4136 domain-containing protein				13745		12120
DUF4440 domain-containing protein				18575	15245	07210
DUF411 domain-containing protein				12765
DUF2789 domain-containing protein				00725		14340
Ig-like domain repeat protein				02560
CHAD domain-containing protein				02740		02950
SIMPL domain-containing protein						15120
Sonstiges*
cupin		14610	16105			05200
ATP-binding protein			03595
HDOD domain-containing protein			12760			09710
tetratricopeptide repeat protein				15965
protein translocase subunit SecD					20880
AMP-binding protein			13160
TIM barrel protein	04805					17825
coenzyme F420 hydrogenase						11195
protease Lon-related BREX system protein BrxL						21630
PA2169 family four-helix-bundle protein	16065	07860	14515
RidA family protein			02280	09755		09535
PhoH family protein			21795			07160
TIGR01777 family protein			19570
YgdI/YgdR family lipoprotein			18405
CpaF family protein			12110	13795		12170
YeaH/YhbH family protein			00100
linear amide C-N hydrolase				12945
thiamine-phosphate kinase					13925
TIGR02647 family protein						09395
sel1 repeat family protein						02770
YegP family protein			15865	16805		05435
DNA binding protein			16970	10905
molybdenum cofactor guanylyltransferase MobA			11615			03310
NAD(P)-binding protein		18155		01340
NAD(P)-binding protein				07700
acetyltransferase			09805
Hypotetical proteins*
hypothetical protein	21820	10875	20715	19420	02190	19880
hypothetical protein	05995	03240	10015	03010	02730	23315
hypothetical protein	12310	13420	02340	08435	06325	08945
hypothetical protein	18355	17820	21030	04755	09835	06010
hypothetical protein	06890	04940	05790	01245	02860	11020
hypothetical protein	22925	12910	06185	21930		20275
hypothetical protein	09640	20830	11765	13410		17720
hypothetical protein	05400	07305	02375	22100		03490
hypothetical protein	00385	18815	08900	09095		16385
hypothetical protein	08445		16790	15390		10040
hypothetical protein	22305		05590	21000		21725
hypothetical protein	11630		21800	09435		01940
hypothetical protein	09150		22735	03200		21325
hypothetical protein	22495		11420	20795		19390
hypothetical protein	04145		23450	12950		11030
hypothetical protein	11615		01870	09985		23160
hypothetical protein			10880	01530
hypothetical protein			07445	19850
hypothetical protein			01830	08910
hypothetical protein			18945	01115
hypothetical protein			19115	20025
hypothetical protein			07025	21005
hypothetical protein			01430
hypothetical protein			22950
hypothetical protein			09925

## Sheet: TMW2.2081_raw_data 
Protein IDs	Majority protein IDs	Peptide counts (all)	Peptide counts (razor+unique)	Peptide counts (unique)	Fasta headers	Number of proteins	Peptides	Razor + unique peptides	Unique peptides	Peptides Pseudomonas_fragi_TMW2_2081_air_Replikat1	Peptides Pseudomonas_fragi_TMW2_2081_air_Replikat2	Peptides Pseudomonas_fragi_TMW2_2081_air_Replikat3	Peptides Pseudomonas_fragi_TMW2_2081_N2_Replikat1	Peptides Pseudomonas_fragi_TMW2_2081_N2_Replikat2	Peptides Pseudomonas_fragi_TMW2_2081_N2_Replikat3	Razor + unique peptides Pseudomonas_fragi_TMW2_2081_air_Replikat1	Razor + unique peptides Pseudomonas_fragi_TMW2_2081_air_Replikat2	Razor + unique peptides Pseudomonas_fragi_TMW2_2081_air_Replikat3	Razor + unique peptides Pseudomonas_fragi_TMW2_2081_N2_Replikat1	Razor + unique peptides Pseudomonas_fragi_TMW2_2081_N2_Replikat2	Razor + unique peptides Pseudomonas_fragi_TMW2_2081_N2_Replikat3	Unique peptides Pseudomonas_fragi_TMW2_2081_air_Replikat1	Unique peptides Pseudomonas_fragi_TMW2_2081_air_Replikat2	Unique peptides Pseudomonas_fragi_TMW2_2081_air_Replikat3	Unique peptides Pseudomonas_fragi_TMW2_2081_N2_Replikat1	Unique peptides Pseudomonas_fragi_TMW2_2081_N2_Replikat2	Unique peptides Pseudomonas_fragi_TMW2_2081_N2_Replikat3	Sequence coverage [%]	Unique + razor sequence coverage [%]	Unique sequence coverage [%]	Mol. weight [kDa]	Sequence length	Sequence lengths	Fraction average	Fraction 1	Q-value	Score	Sequence coverage Pseudomonas_fragi_TMW2_2081_air_Replikat1 [%]	Sequence coverage Pseudomonas_fragi_TMW2_2081_air_Replikat2 [%]	Sequence coverage Pseudomonas_fragi_TMW2_2081_air_Replikat3 [%]	Sequence coverage Pseudomonas_fragi_TMW2_2081_N2_Replikat1 [%]	Sequence coverage Pseudomonas_fragi_TMW2_2081_N2_Replikat2 [%]	Sequence coverage Pseudomonas_fragi_TMW2_2081_N2_Replikat3 [%]	Intensity	Intensity Pseudomonas_fragi_TMW2_2081_air_Replikat1	Intensity Pseudomonas_fragi_TMW2_2081_air_Replikat2	Intensity Pseudomonas_fragi_TMW2_2081_air_Replikat3	Intensity Pseudomonas_fragi_TMW2_2081_N2_Replikat1	Intensity Pseudomonas_fragi_TMW2_2081_N2_Replikat2
CON__Q9TTE1;CON__A2I7N1;CON__A2I7N0	CON__Q9TTE1;CON__A2I7N1;CON__A2I7N0	3;3;2	3;3;2	2;2;2	;;	3	3	3	2	0	0	0	0	2	3	0	0	0	0	2	3	0	0	0	0	2	2	6.6	6.6	4.6	46.203	411	411;411;411	1	5	0	4.1076	0	0	0	0	4.6	6.6	89900000	0	0	0	0	47047000
CON__REFSEQ:XP_001252647;CON__A2I7N3	CON__REFSEQ:XP_001252647;CON__A2I7N3	2;2	1;1	1;1	;	2	2	1	1	0	0	0	0	1	2	0	0	0	0	1	1	0	0	0	0	1	1	4.1	2.2	2.2	46.897	417	417;417	1	2	0.00084638	2.3407	0	0	0	0	2.2	4.1	31511000	0	0	0	0	12432000
CON__ENSEMBL:ENSBTAP00000031900	CON__ENSEMBL:ENSBTAP00000031900	1	1	1		1	1	1	1	1	1	1	1	1	1	1	1	1	1	1	1	1	1	1	1	1	1	0.8	0.8	0.8	121.45	1064	1064	1	6	0.0020929	1.9327	0.8	0.8	0.8	0.8	0.8	0.8	524670000	124680000	106190000	131430000	0	66920000
CON__P00761	CON__P00761	8	8	8		1	8	8	8	8	8	8	7	8	7	8	8	8	7	8	7	8	8	8	7	8	7	55.4	55.4	55.4	24.409	231	231	1	87	0	318.88	55.4	55.4	55.4	48.9	55.4	48.9	410640000000	81906000000	74470000000	70560000000	63867000000	57086000000
CON__P02662	CON__P02662	7	7	7		1	7	7	7	1	1	1	6	5	7	1	1	1	6	5	7	1	1	1	6	5	7	41.2	41.2	41.2	22.975	199	199	1	21	0	32.362	5	5	5	35.2	25.6	41.2	850240000	24017000	23145000	17186000	234380000	244140000
CON__P02663	CON__P02663	3	3	3		1	3	3	3	0	0	0	1	3	1	0	0	0	1	3	1	0	0	0	1	3	1	13.5	13.5	13.5	24.348	207	207	1	5	0.00084495	2.2406	0	0	0	5.3	13.5	5.3	52286000	0	0	0	4081500	45215000
CON__P02666	CON__P02666	1	1	1		1	1	1	1	0	0	0	1	1	1	0	0	0	1	1	1	0	0	0	1	1	1	7.7	7.7	7.7	23.583	209	209	1	11	0	50.887	0	0	0	7.7	7.7	7.7	298570000	0	0	0	91624000	115490000
CON__P02769;CON__P02768-1	CON__P02769	7;1	7;1	7;1		2	7	7	7	0	0	0	7	4	3	0	0	0	7	4	3	0	0	0	7	4	3	13.8	13.8	13.8	69.293	607	607;609	1	15	0	15.771	0	0	0	13.8	7.2	5.3	438780000	0	0	0	230610000	79970000
CON__P04264;CON__H-INV:HIT000016045	CON__P04264	17;1	17;1	11;0		2	17	17	11	2	5	5	9	14	14	2	5	5	9	14	14	1	2	2	5	9	8	36.8	36.8	27.3	66.017	644	644;99	1	50	0	74.491	3.7	9.5	9.5	23.4	33.9	31.2	2098000000	27562000	141030000	177410000	364130000	710170000
CON__P13645;CON__P02535-1;CON__Q148H6;CON__Q7Z3Y7;CON__Q7Z3Z0;CON__A2A4G1;CON__Q7Z3Y8;CON__Q9Z2K1;CON__P02533;CON__P08779;CON__Q3ZAW8;CON__P08727;CON__P19001;CON__Q14525;CON__Q9UE12;CON__Q15323;CON__A2A5Y0;CON__ENSEMBL:ENSP00000377550;CON__P05784;CON__Q92764;CON__Q04695;CON__Q9QWL7;CON__Q14532;CON__Q6IFX2;CON__A2AB72;CON__Q497I4;CON__P19012;CON__O76015;CON__O76013;CON__O76014;CON__REFSEQ:XP_98663…	CON__P13645	15;5;3;3;2;2;2;2;2;2;2;1;1;1;1;1;1;1;1;1;1;1;1;1;1;1;1;1;1;1;1;1	15;5;3;3;2;2;2;2;2;2;2;1;1;1;1;1;1;1;1;1;1;1;1;1;1;1;1;1;1;1;1;1	13;3;1;1;1;0;1;0;0;0;0;0;0;0;0;0;0;0;0;0;0;0;0;0;0;0;0;0;0;0;0;0		32	15	15	13	1	2	5	12	12	15	1	2	5	12	12	15	1	2	4	11	11	13	26.6	26.6	23.9	59.51	593	593;570;464;486;450;456;459;469;472;473;474;400;403;404;416;416;416;420;423;425;432;433;448;452;453;455;456;456;467;471;476;525	1	52	0	105.39	2	3.7	9.1	20.4	21.9	26.6	1603300000	0	42400000	145290000	351880000	374510000
CON__P35527	CON__P35527	9	9	9		1	9	9	9	2	1	2	4	7	6	2	1	2	4	7	6	2	1	2	4	7	6	24.9	24.9	24.9	62.129	623	623	1	22	0	53.207	5.8	2.1	5.8	9.8	19.6	14.8	538190000	4819500	15708000	21963000	66392000	265570000
CON__P35908v2;CON__P35908;CON__Q6NXH9;CON__Q7RTS7	CON__P35908v2;CON__P35908	9;9;2;1	8;8;1;1	6;6;0;0	;	4	9	8	6	0	2	3	2	4	6	0	1	2	1	3	5	0	0	1	1	2	4	17.2	15.3	12.5	65.432	639	639;645;539;529	1	12	0	7.2357	0	3.3	5.6	4.2	8.3	11.6	114950000	0	0	11105000	5065600	24385000
CON__P41361	CON__P41361	2	2	2		1	2	2	2	0	0	0	0	1	2	0	0	0	0	1	2	0	0	0	0	1	2	4.5	4.5	4.5	52.347	465	465	1	3	0	11.942	0	0	0	0	2.6	4.5	100240000	0	0	0	0	46858000
CON__Q922U2;CON__Q5XQN5;CON__Q8BGZ7;CON__P50446	CON__Q922U2;CON__Q5XQN5	5;5;2;2	1;1;0;0	0;0;0;0	;	4	5	1	0	1	2	1	1	4	4	0	0	0	0	1	1	0	0	0	0	0	0	8.6	1.7	0	61.766	580	580;601;551;553	1	2	0.0029155	1.6723	2.1	3.6	2.1	2.1	7.1	7.1	8428200	0	0	0	0	0
P_fragi_TMW22081_GYM96_00030	P_fragi_TMW22081_GYM96_00030	7	7	7	P_fragi_TMW22081_GYM96_00030 GNAT family N-acetyltransferase	1	7	7	7	6	6	7	0	1	0	6	6	7	0	1	0	6	6	7	0	1	0	44.5	44.5	44.5	20.949	182	182	1	20	0	11.258	39	40.1	44.5	0	4.9	0	741500000	212140000	199820000	302260000	0	27282000
P_fragi_TMW22081_GYM96_00055	P_fragi_TMW22081_GYM96_00055	10	10	10	P_fragi_TMW22081_GYM96_00055 hypothetical protein	1	10	10	10	9	9	10	9	9	9	9	9	10	9	9	9	9	9	10	9	9	9	57.1	57.1	57.1	29.116	252	252	1	60	0	177.1	50.4	51.2	57.1	49.2	49.2	49.2	8844300000	2423800000	862780000	2195500000	1100700000	875320000
P_fragi_TMW22081_GYM96_00060	P_fragi_TMW22081_GYM96_00060	9	9	9	P_fragi_TMW22081_GYM96_00060 hypothetical protein	1	9	9	9	5	6	5	3	3	8	5	6	5	3	3	8	5	6	5	3	3	8	66.7	66.7	66.7	21.987	198	198	1	30	0	32.98	33.3	39.4	33.3	21.7	21.7	61.6	1785500000	400940000	413960000	346450000	118340000	140070000
P_fragi_TMW22081_GYM96_00065	P_fragi_TMW22081_GYM96_00065	13	13	13	P_fragi_TMW22081_GYM96_00065 toll/interleukin-1 receptor domain-containing protein	1	13	13	13	8	9	12	9	9	10	8	9	12	9	9	10	8	9	12	9	9	10	43.2	43.2	43.2	43.144	384	384	1	57	0	103.14	26.8	34.1	43.2	35.4	34.4	40.4	6071300000	1187700000	991140000	1722000000	701090000	625710000
P_fragi_TMW22081_GYM96_00070	P_fragi_TMW22081_GYM96_00070	4	4	4	P_fragi_TMW22081_GYM96_00070 TIR domain-containing protein	1	4	4	4	4	2	3	2	2	2	4	2	3	2	2	2	4	2	3	2	2	2	35	35	35	18.268	163	163	1	15	0	12.065	35	14.1	25.8	19	19	19	685050000	243260000	118530000	230330000	32973000	29182000
P_fragi_TMW22081_GYM96_00075	P_fragi_TMW22081_GYM96_00075	16	16	16	P_fragi_TMW22081_GYM96_00075 toll/interleukin-1 receptor domain-containing protein	1	16	16	16	13	11	13	12	16	14	13	11	13	12	16	14	13	11	13	12	16	14	58.5	58.5	58.5	36.347	323	323	1	89	0	71.571	49.8	40.9	44	43.7	58.5	47.7	11768000000	2965400000	1610800000	2053400000	1797100000	1645800000
P_fragi_TMW22081_GYM96_00100	P_fragi_TMW22081_GYM96_00100	10	10	10	P_fragi_TMW22081_GYM96_00100 DUF4174 domain-containing protein	1	10	10	10	7	7	7	8	7	8	7	7	7	8	7	8	7	7	7	8	7	8	56	56	56	18.678	175	175	1	52	0	40.209	44.6	40.6	42.9	44.6	42.9	44.6	7876200000	1470400000	1082300000	1208100000	1760900000	1052500000
P_fragi_TMW22081_GYM96_00120	P_fragi_TMW22081_GYM96_00120	7	7	7	P_fragi_TMW22081_GYM96_00120 pirin family protein	1	7	7	7	1	0	0	5	5	5	1	0	0	5	5	5	1	0	0	5	5	5	44.6	44.6	44.6	25.384	231	231	1	19	0	41.682	3	0	0	29.4	36.4	29.4	605590000	30471000	0	0	216600000	124830000
P_fragi_TMW22081_GYM96_00130	P_fragi_TMW22081_GYM96_00130	7	7	7	P_fragi_TMW22081_GYM96_00130 gamma-glutamyltransferase	1	7	7	7	2	7	4	2	3	2	2	7	4	2	3	2	2	7	4	2	3	2	13.8	13.8	13.8	64.224	609	609	1	21	0	9.8331	3.1	13.8	6.6	3.1	5.9	3.1	1064500000	48376000	318320000	309470000	33779000	152240000
P_fragi_TMW22081_GYM96_00145	P_fragi_TMW22081_GYM96_00145	18	18	18	P_fragi_TMW22081_GYM96_00145 FAD-dependent oxidoreductase	1	18	18	18	15	2	15	0	0	0	15	2	15	0	0	0	15	2	15	0	0	0	46.6	46.6	46.6	52.132	468	468	1	32	0	57.637	33.3	4.1	41.9	0	0	0	2213300000	712530000	1053500000	447320000	0	0
P_fragi_TMW22081_GYM96_00150	P_fragi_TMW22081_GYM96_00150	4	4	4	P_fragi_TMW22081_GYM96_00150 cupin domain-containing protein	1	4	4	4	3	2	4	0	0	1	3	2	4	0	0	1	3	2	4	0	0	1	59.3	59.3	59.3	12.594	113	113	1	10	0	46.381	31.9	25.7	59.3	0	0	13.3	1203600000	594140000	140760000	443700000	0	0
P_fragi_TMW22081_GYM96_00155	P_fragi_TMW22081_GYM96_00155	11	11	11	P_fragi_TMW22081_GYM96_00155 polyamine ABC transporter substrate-binding protein	1	11	11	11	10	3	9	0	0	0	10	3	9	0	0	0	10	3	9	0	0	0	53.2	53.2	53.2	39.646	359	359	1	22	0	81.627	45.4	15.6	44.8	0	0	0	2116400000	1210900000	140900000	764660000	0	0
P_fragi_TMW22081_GYM96_00160	P_fragi_TMW22081_GYM96_00160	19	19	19	P_fragi_TMW22081_GYM96_00160 D-glycerate dehydrogenase	1	19	19	19	17	15	18	14	13	12	17	15	18	14	13	12	17	15	18	14	13	12	70.7	70.7	70.7	35.167	324	324	1	92	0	182.3	66	67.6	66	63	65.1	60.5	10158000000	3186900000	1662600000	3489700000	682250000	528760000
P_fragi_TMW22081_GYM96_00170	P_fragi_TMW22081_GYM96_00170	13	13	13	P_fragi_TMW22081_GYM96_00170 sugar kinase	1	13	13	13	11	10	13	1	1	0	11	10	13	1	1	0	11	10	13	1	1	0	57	57	57	34.491	323	323	1	40	0	71.039	49.5	46.7	57	2.5	9	0	2803100000	877910000	557900000	1324100000	10744000	32431000
P_fragi_TMW22081_GYM96_00175	P_fragi_TMW22081_GYM96_00175	9	9	9	P_fragi_TMW22081_GYM96_00175 TIM barrel protein	1	9	9	9	6	7	7	0	0	0	6	7	7	0	0	0	6	7	7	0	0	0	60.4	60.4	60.4	29.203	260	260	1	21	0	117.72	34.6	46.2	50.4	0	0	0	1741500000	596800000	328680000	816010000	0	0
P_fragi_TMW22081_GYM96_00180	P_fragi_TMW22081_GYM96_00180	7	7	7	P_fragi_TMW22081_GYM96_00180 LacI family DNA-binding transcriptional regulator	1	7	7	7	5	4	4	0	0	0	5	4	4	0	0	0	5	4	4	0	0	0	26.9	26.9	26.9	37.603	342	342	1	13	0	15.331	19	16.7	15.2	0	0	0	373300000	183390000	79312000	110590000	0	0
P_fragi_TMW22081_GYM96_00230	P_fragi_TMW22081_GYM96_00230	1	1	1	P_fragi_TMW22081_GYM96_00230 MmcQ/YjbR family DNA-binding protein	1	1	1	1	1	1	1	1	0	0	1	1	1	1	0	0	1	1	1	1	0	0	7	7	7	12.972	114	114	1	4	0.009361	1.0538	7	7	7	7	0	0	34649000	11509000	11308000	11833000	0	0
P_fragi_TMW22081_GYM96_00235	P_fragi_TMW22081_GYM96_00235	3	3	3	P_fragi_TMW22081_GYM96_00235 LysR family transcriptional regulator	1	3	3	3	2	2	2	1	1	1	2	2	2	1	1	1	2	2	2	1	1	1	10.9	10.9	10.9	33.861	302	302	1	9	0	7.0814	7	7	7	3	3	4	163510000	45056000	33738000	31713000	15623000	16210000
P_fragi_TMW22081_GYM96_00240	P_fragi_TMW22081_GYM96_00240	7	7	7	P_fragi_TMW22081_GYM96_00240 FMN-dependent NADH-azoreductase	1	7	7	7	5	2	3	5	3	7	5	2	3	5	3	7	5	2	3	5	3	7	53.7	53.7	53.7	21.522	203	203	1	28	0	13.162	37.4	17.2	21.2	37.4	27.1	53.7	373110000	105710000	7847900	22011000	72696000	53486000
P_fragi_TMW22081_GYM96_00255	P_fragi_TMW22081_GYM96_00255	19	19	19	P_fragi_TMW22081_GYM96_00255 ABC-F family ATPase	1	19	19	19	15	18	17	11	7	4	15	18	17	11	7	4	15	18	17	11	7	4	57	57	57	59.014	528	528	1	76	0	161.64	38.6	51.5	52.8	40.2	24.8	18.4	7196000000	2415600000	2094100000	1848100000	555220000	191050000
P_fragi_TMW22081_GYM96_00270	P_fragi_TMW22081_GYM96_00270	15	15	15	P_fragi_TMW22081_GYM96_00270 zinc-dependent alcohol dehydrogenase family protein	1	15	15	15	11	11	11	14	14	13	11	11	11	14	14	13	11	11	11	14	14	13	67.1	67.1	67.1	36.48	346	346	1	174	0	323.31	54	54	54	67.1	54.3	54.3	437910000000	62373000000	38307000000	43082000000	109650000000	85590000000
P_fragi_TMW22081_GYM96_00275	P_fragi_TMW22081_GYM96_00275	10	10	10	P_fragi_TMW22081_GYM96_00275 acid-activated periplasmic chaperone HdeA	1	10	10	10	8	8	9	9	10	9	8	8	9	9	10	9	8	8	9	9	10	9	68.3	68.3	68.3	11.186	104	104	1	100	0	87.225	68.3	68.3	68.3	68.3	68.3	68.3	522080000000	110710000000	75884000000	71566000000	86796000000	81492000000
P_fragi_TMW22081_GYM96_00280	P_fragi_TMW22081_GYM96_00280	6	6	6	P_fragi_TMW22081_GYM96_00280 hypothetical protein	1	6	6	6	3	3	5	5	5	3	3	3	5	5	5	3	3	3	5	5	5	3	40	40	40	18.22	170	170	1	24	0	21.762	21.8	21.8	30.6	35.9	31.8	22.9	1421000000	113040000	104000000	169290000	454540000	359490000
P_fragi_TMW22081_GYM96_00285	P_fragi_TMW22081_GYM96_00285	4	4	4	P_fragi_TMW22081_GYM96_00285 hypothetical protein	1	4	4	4	3	3	3	3	3	4	3	3	3	3	3	4	3	3	3	3	3	4	39.8	39.8	39.8	11.649	113	113	1	24	0	33.056	26.5	26.5	26.5	26.5	26.5	39.8	1857700000	241690000	169870000	137690000	479080000	361770000
P_fragi_TMW22081_GYM96_00290	P_fragi_TMW22081_GYM96_00290	19	19	19	P_fragi_TMW22081_GYM96_00290 PQQ-dependent sugar dehydrogenase	1	19	19	19	15	13	15	17	18	19	15	13	15	17	18	19	15	13	15	17	18	19	77.7	77.7	77.7	42.093	382	382	1	105	0	274.95	63.4	49.7	56	73.8	75.4	77.7	15869000000	2741800000	1358000000	2084800000	3109500000	2874100000
P_fragi_TMW22081_GYM96_00295	P_fragi_TMW22081_GYM96_00295	10	10	10	P_fragi_TMW22081_GYM96_00295 serine protease inhibitor ecotin	1	10	10	10	10	9	9	10	10	10	10	9	9	10	10	10	10	9	9	10	10	10	58.1	58.1	58.1	17.698	160	160	1	88	0	33.015	58.1	52.5	52.5	58.1	58.1	58.1	44139000000	10244000000	6158800000	7032600000	7070900000	5564300000
P_fragi_TMW22081_GYM96_00300	P_fragi_TMW22081_GYM96_00300	28	28	28	P_fragi_TMW22081_GYM96_00300 alpha-D-glucose phosphate-specific phosphoglucomutase	1	28	28	28	23	24	25	21	22	22	23	24	25	21	22	22	23	24	25	21	22	22	57	57	57	58.978	546	546	1	156	0	244.78	52	54.9	54.8	46.7	44.9	50.2	23137000000	5184000000	3771300000	4387200000	3309700000	2976800000
P_fragi_TMW22081_GYM96_00310	P_fragi_TMW22081_GYM96_00310	2	2	2	P_fragi_TMW22081_GYM96_00310 YbaK/EbsC family protein	1	2	2	2	2	1	2	2	2	2	2	1	2	2	2	2	2	1	2	2	2	2	28.7	28.7	28.7	16.476	157	157	1	11	0.00084602	2.337	28.7	4.5	28.7	28.7	28.7	28.7	275360000	102180000	50005000	98163000	10499000	6519600
P_fragi_TMW22081_GYM96_00315	P_fragi_TMW22081_GYM96_00315	16	16	16	P_fragi_TMW22081_GYM96_00315 NAD(P)-dependent alcohol dehydrogenase	1	16	16	16	14	16	14	15	14	15	14	16	14	15	14	15	14	16	14	15	14	15	73.5	73.5	73.5	35.452	336	336	1	118	0	265.57	64	73.5	64	71.1	64.6	71.1	36273000000	8755000000	6346700000	5627700000	5532300000	4261500000
P_fragi_TMW22081_GYM96_00320	P_fragi_TMW22081_GYM96_00320	3	3	3	P_fragi_TMW22081_GYM96_00320 helix-turn-helix transcriptional regulator	1	3	3	3	3	1	0	2	0	2	3	1	0	2	0	2	3	1	0	2	0	2	32.7	32.7	32.7	11.058	98	98	1	8	0.0069644	1.1754	32.7	17.3	0	15.3	0	15.3	166720000	85889000	21062000	0	24902000	0
P_fragi_TMW22081_GYM96_00350	P_fragi_TMW22081_GYM96_00350	3	3	3	P_fragi_TMW22081_GYM96_00350 efflux transporter outer membrane subunit	1	3	3	3	0	0	0	1	1	1	0	0	0	1	1	1	0	0	0	1	1	1	10.8	10.8	10.8	55.031	517	517	1	3	0	8.1087	0	0	0	2.5	2.9	5.4	33524000	0	0	0	6060500	6147100
P_fragi_TMW22081_GYM96_00375	P_fragi_TMW22081_GYM96_00375	14	14	14	P_fragi_TMW22081_GYM96_00375 amidohydrolase family protein	1	14	14	14	9	8	8	3	3	5	9	8	8	3	3	5	9	8	8	3	3	5	38.6	38.6	38.6	49.364	456	456	1	36	0	57.241	23.9	25.9	24.3	6.6	7.5	15.1	985980000	387270000	194690000	194700000	52605000	32983000
P_fragi_TMW22081_GYM96_00380	P_fragi_TMW22081_GYM96_00380	7	7	7	P_fragi_TMW22081_GYM96_00380 glutathione S-transferase	1	7	7	7	7	6	7	7	7	7	7	6	7	7	7	7	7	6	7	7	7	7	34	34	34	23.805	209	209	1	41	0	67.937	34	30.1	34	34	34	34	3215500000	955010000	380850000	578110000	409160000	426360000
P_fragi_TMW22081_GYM96_00385	P_fragi_TMW22081_GYM96_00385	6	3	3	P_fragi_TMW22081_GYM96_00385 aldehyde dehydrogenase (NADP(+))	1	6	3	3	3	4	2	4	4	5	0	1	0	1	1	2	0	1	0	1	1	2	16.3	11.2	11.2	55.513	527	527	1	5	0	3.1575	5.1	8.9	3.6	10.1	8.9	11.4	114170000	0	30091000	0	34909000	33147000
P_fragi_TMW22081_GYM96_00405	P_fragi_TMW22081_GYM96_00405	4	4	4	P_fragi_TMW22081_GYM96_00405 FadR family transcriptional regulator	1	4	4	4	3	4	3	1	1	1	3	4	3	1	1	1	3	4	3	1	1	1	24.9	24.9	24.9	26.498	237	237	1	13	0	13.967	12.7	24.9	12.7	4.6	4.6	4.6	502260000	151950000	147970000	122560000	25569000	23513000
P_fragi_TMW22081_GYM96_00415	P_fragi_TMW22081_GYM96_00415	3	3	3	P_fragi_TMW22081_GYM96_00415 N-acetyltransferase	1	3	3	3	2	1	2	0	1	0	2	1	2	0	1	0	2	1	2	0	1	0	19.1	19.1	19.1	15.784	141	141	1	6	0	3.7058	13.5	6.4	12.1	0	6.4	0	89819000	34430000	15289000	31269000	0	8830600
P_fragi_TMW22081_GYM96_00475	P_fragi_TMW22081_GYM96_00475	2	2	2	P_fragi_TMW22081_GYM96_00475 response regulator transcription factor	1	2	2	2	2	2	2	1	0	1	2	2	2	1	0	1	2	2	2	1	0	1	9.5	9.5	9.5	22.951	211	211	1	12	0	3.1106	9.5	9.5	9.5	6.2	0	6.2	60545000	23456000	14821000	15506000	6761300	0
P_fragi_TMW22081_GYM96_00490	P_fragi_TMW22081_GYM96_00490	24	20	20	P_fragi_TMW22081_GYM96_00490 acyl-CoA dehydrogenase	1	24	20	20	19	19	20	20	20	20	15	15	16	16	16	16	15	15	16	16	16	16	58	50.7	50.7	63.848	590	590	1	97	0	167.5	47.5	47.5	49.3	51.4	51	49.5	7153500000	1263200000	889670000	1271400000	1334300000	1211500000
P_fragi_TMW22081_GYM96_00495	P_fragi_TMW22081_GYM96_00495	5	5	5	P_fragi_TMW22081_GYM96_00495 antibiotic biosynthesis monooxygenase	1	5	5	5	4	4	5	3	3	4	4	4	5	3	3	4	4	4	5	3	3	4	62.2	62.2	62.2	10.999	98	98	1	34	0	39.483	44.9	52	62.2	43.9	43.9	52	15066000000	2857600000	1877500000	2768100000	2654300000	2066200000
P_fragi_TMW22081_GYM96_00500	P_fragi_TMW22081_GYM96_00500	8	8	8	P_fragi_TMW22081_GYM96_00500 DUF465 domain-containing protein	1	8	8	8	7	8	7	8	8	8	7	8	7	8	8	8	7	8	7	8	8	8	79.5	79.5	79.5	8.7108	78	78	1	61	0	211.73	79.5	79.5	79.5	79.5	79.5	79.5	19305000000	4271200000	2583500000	2552700000	2967700000	2936100000
P_fragi_TMW22081_GYM96_00505	P_fragi_TMW22081_GYM96_00505	15	15	15	P_fragi_TMW22081_GYM96_00505 cellulose biosynthesis protein BcsE	1	15	15	15	10	10	11	9	9	8	10	10	11	9	9	8	10	10	11	9	9	8	46.6	46.6	46.6	57.613	515	515	1	60	0	86.6	24.3	26.2	30.9	28.5	32	21.4	2798300000	688960000	518170000	601960000	434080000	306160000
P_fragi_TMW22081_GYM96_00515	P_fragi_TMW22081_GYM96_00515	2	2	2	P_fragi_TMW22081_GYM96_00515 cellulose biosynthesis protein BcsG	1	2	2	2	2	1	2	0	2	0	2	1	2	0	2	0	2	1	2	0	2	0	4.9	4.9	4.9	60.794	548	548	1	7	0	6.4842	4.9	2.6	4.9	0	4.9	0	55597000	21942000	6584500	19543000	0	7527100
P_fragi_TMW22081_GYM96_00520	P_fragi_TMW22081_GYM96_00520	2	2	2	P_fragi_TMW22081_GYM96_00520 hypothetical protein	1	2	2	2	2	2	1	2	1	1	2	2	1	2	1	1	2	2	1	2	1	1	35.9	35.9	35.9	8.8962	78	78	1	9	0	6.0088	35.9	35.9	15.4	35.9	20.5	20.5	131100000	14872000	10497000	11125000	41633000	24729000
P_fragi_TMW22081_GYM96_00525	P_fragi_TMW22081_GYM96_00525	8	8	8	P_fragi_TMW22081_GYM96_00525 cellulose synthase operon protein YhjQ	1	8	8	8	3	7	4	4	3	4	3	7	4	4	3	4	3	7	4	4	3	4	62.9	62.9	62.9	26.436	240	240	1	28	0	27.152	16.7	53.8	25.8	19.6	16.7	19.6	1293700000	196420000	349610000	302390000	140170000	142260000
P_fragi_TMW22081_GYM96_00535	P_fragi_TMW22081_GYM96_00535	20	20	20	P_fragi_TMW22081_GYM96_00535 cellulose biosynthesis cyclic di-GMP-binding regulatory protein BcsB	1	20	20	20	12	16	10	9	15	13	12	16	10	9	15	13	12	16	10	9	15	13	36.3	36.3	36.3	85.648	775	775	1	75	0	57.278	20.5	30.6	17.4	14.7	30.8	21.8	2000200000	463920000	443500000	331070000	154800000	339920000
P_fragi_TMW22081_GYM96_00540	P_fragi_TMW22081_GYM96_00540	9	9	9	P_fragi_TMW22081_GYM96_00540 cellulase	1	9	9	9	7	4	3	7	7	3	7	4	3	7	7	3	7	4	3	7	7	3	44.3	44.3	44.3	40.81	370	370	1	31	0	35.559	32.7	17.6	14.6	32.4	37.8	12.2	1039300000	220100000	176400000	77353000	259140000	206100000
P_fragi_TMW22081_GYM96_00545	P_fragi_TMW22081_GYM96_00545	12	12	12	P_fragi_TMW22081_GYM96_00545 cellulose biosynthesis protein BcsC	1	12	12	12	4	7	8	1	0	0	4	7	8	1	0	0	4	7	8	1	0	0	13.7	13.7	13.7	129.91	1176	1176	1	20	0	19.054	5	8.2	7.9	0.9	0	0	348210000	119990000	101540000	126680000	0	0
P_fragi_TMW22081_GYM96_00550	P_fragi_TMW22081_GYM96_00550	20	20	20	P_fragi_TMW22081_GYM96_00550 glutathione-disulfide reductase	1	20	20	20	16	16	15	19	18	16	16	16	15	19	18	16	16	16	15	19	18	16	62.4	62.4	62.4	49.27	452	452	1	122	0	133.88	46.2	51.1	46	60.4	56.6	51.8	24281000000	4609100000	2820300000	3602600000	4564000000	4314100000
P_fragi_TMW22081_GYM96_00555	P_fragi_TMW22081_GYM96_00555	17	17	17	P_fragi_TMW22081_GYM96_00555 UTP--glucose-1-phosphate uridylyltransferase GalU	1	17	17	17	17	17	17	15	16	12	17	17	17	15	16	12	17	17	17	15	16	12	71.3	71.3	71.3	30.917	279	279	1	126	0	299.96	71.3	71.3	71.3	71	71	70.6	90899000000	23348000000	19571000000	24098000000	9146300000	6920600000
P_fragi_TMW22081_GYM96_00570	P_fragi_TMW22081_GYM96_00570	1	1	1	P_fragi_TMW22081_GYM96_00570 cytochrome c4	1	1	1	1	0	1	1	0	0	0	0	1	1	0	0	0	0	1	1	0	0	0	6	6	6	22.443	216	216	1	2	0.0029167	1.6851	0	6	6	0	0	0	19416000	0	19416000	0	0	0
P_fragi_TMW22081_GYM96_00575	P_fragi_TMW22081_GYM96_00575	5	5	5	P_fragi_TMW22081_GYM96_00575 hypothetical protein	1	5	5	5	2	3	3	2	3	3	2	3	3	2	3	3	2	3	3	2	3	3	57.3	57.3	57.3	12.505	117	117	1	16	0	15.893	25.6	31.6	40.2	25.6	36.8	36.8	1959400000	245780000	336930000	309820000	288830000	314470000
P_fragi_TMW22081_GYM96_00580	P_fragi_TMW22081_GYM96_00580	3	3	3	P_fragi_TMW22081_GYM96_00580 DUF1883 domain-containing protein	1	3	3	3	2	1	2	3	1	2	2	1	2	3	1	2	2	1	2	3	1	2	47	47	47	11.459	100	100	1	11	0	36.562	28	20	28	47	20	39	1320500000	216930000	133560000	166030000	358100000	131670000
P_fragi_TMW22081_GYM96_00590	P_fragi_TMW22081_GYM96_00590	6	6	6	P_fragi_TMW22081_GYM96_00590 molybdate ABC transporter substrate-binding protein	1	6	6	6	5	5	5	2	1	3	5	5	5	2	1	3	5	5	5	2	1	3	36.5	36.5	36.5	27.182	255	255	1	22	0	13.127	30.2	30.2	26.7	6.7	3.1	12.2	847960000	276780000	225470000	218590000	38502000	17900000
P_fragi_TMW22081_GYM96_00610	P_fragi_TMW22081_GYM96_00610	2	2	2	P_fragi_TMW22081_GYM96_00610 LysR family transcriptional regulator	1	2	2	2	1	1	1	1	1	2	1	1	1	1	1	2	1	1	1	1	1	2	8.7	8.7	8.7	34.588	311	311	1	7	0	3.0787	5.8	2.9	2.9	2.9	2.9	8.7	682280000	9209600	161120000	203020000	98556000	97309000
P_fragi_TMW22081_GYM96_00615	P_fragi_TMW22081_GYM96_00615	5	5	5	P_fragi_TMW22081_GYM96_00615 5/3-nucleotidase SurE	1	5	5	5	2	2	2	4	5	1	2	2	2	4	5	1	2	2	2	4	5	1	29.1	29.1	29.1	28.034	258	258	1	16	0	33.227	6.6	6.2	6.2	26	29.1	10.9	3764000000	355310000	223530000	342760000	1380500000	1292400000
P_fragi_TMW22081_GYM96_00620	P_fragi_TMW22081_GYM96_00620	18	18	18	P_fragi_TMW22081_GYM96_00620 porphobilinogen synthase	1	18	18	18	16	14	16	17	18	16	16	14	16	17	18	16	16	14	16	17	18	16	55.6	55.6	55.6	35.209	324	324	1	155	0	323.31	55.6	54	53.4	55.6	55.6	55.6	71076000000	13879000000	7748500000	12149000000	13279000000	11508000000
P_fragi_TMW22081_GYM96_00625	P_fragi_TMW22081_GYM96_00625	5	5	5	P_fragi_TMW22081_GYM96_00625 PaaI family thioesterase	1	5	5	5	4	4	3	5	5	4	4	4	3	5	5	4	4	4	3	5	5	4	46.1	46.1	46.1	18.149	167	167	1	25	0	46.096	41.3	41.3	33.5	46.1	46.1	41.3	2882400000	286760000	201510000	178100000	875760000	821130000
P_fragi_TMW22081_GYM96_00630	P_fragi_TMW22081_GYM96_00630	2	2	2	P_fragi_TMW22081_GYM96_00630 RcnB family protein	1	2	2	2	1	1	1	2	2	2	1	1	1	2	2	2	1	1	1	2	2	2	28.8	28.8	28.8	12.112	111	111	1	14	0	9.7038	20.7	20.7	20.7	28.8	28.8	28.8	5650200000	427180000	156990000	37203000	1820000000	1569700000
P_fragi_TMW22081_GYM96_00650	P_fragi_TMW22081_GYM96_00650	5	5	5	P_fragi_TMW22081_GYM96_00650 ABC transporter substrate-binding protein	1	5	5	5	1	3	2	3	0	4	1	3	2	3	0	4	1	3	2	3	0	4	17.8	17.8	17.8	37.406	337	337	1	13	0	9.3176	2.7	9.5	6.5	9.5	0	14.8	176940000	13728000	42737000	22491000	47110000	0
P_fragi_TMW22081_GYM96_00665	P_fragi_TMW22081_GYM96_00665	2	2	2	P_fragi_TMW22081_GYM96_00665 pseudoazurin	1	2	2	2	1	2	1	1	1	1	1	2	1	1	1	1	1	2	1	1	1	1	24.8	24.8	24.8	15.502	145	145	1	7	0	4.1248	7.6	24.8	7.6	7.6	7.6	7.6	58507000	0	44965000	13543000	0	0
P_fragi_TMW22081_GYM96_00675	P_fragi_TMW22081_GYM96_00675	5	5	5	P_fragi_TMW22081_GYM96_00675 copper chaperone PCu(A)C	1	5	5	5	4	4	4	4	5	5	4	4	4	4	5	5	4	4	4	4	5	5	60.4	60.4	60.4	16.613	154	154	1	33	0	101.2	46.1	50.6	47.4	47.4	60.4	60.4	14759000000	1969900000	1263400000	1921600000	3062600000	2936100000
P_fragi_TMW22081_GYM96_00680	P_fragi_TMW22081_GYM96_00680	2	2	2	P_fragi_TMW22081_GYM96_00680 SCO family protein	1	2	2	2	0	1	1	2	2	2	0	1	1	2	2	2	0	1	1	2	2	2	15.4	15.4	15.4	21.829	201	201	1	8	0	12.801	0	5	5	15.4	15.4	15.4	60105000	0	0	0	21461000	16545000
P_fragi_TMW22081_GYM96_00690	P_fragi_TMW22081_GYM96_00690	3	3	3	P_fragi_TMW22081_GYM96_00690 transcriptional regulator	1	3	3	3	1	1	2	2	1	1	1	1	2	2	1	1	1	1	2	2	1	1	22.4	22.4	22.4	23.772	219	219	1	8	0	8.8924	4.6	4.6	15.1	11.9	4.6	4.6	160970000	28515000	21255000	56035000	32236000	0
P_fragi_TMW22081_GYM96_00705	P_fragi_TMW22081_GYM96_00705	9	9	9	P_fragi_TMW22081_GYM96_00705 CDP-diacylglycerol--serine O-phosphatidyltransferase	1	9	9	9	0	1	2	7	8	4	0	1	2	7	8	4	0	1	2	7	8	4	26.4	26.4	26.4	50.87	447	447	1	22	0	14.005	0	2.2	7.8	17.9	20.8	13.2	375510000	0	20067000	15820000	115100000	140460000
P_fragi_TMW22081_GYM96_00710	P_fragi_TMW22081_GYM96_00710	11	11	11	P_fragi_TMW22081_GYM96_00710 glycerate kinase	1	11	11	11	7	9	5	8	4	5	7	9	5	8	4	5	7	9	5	8	4	5	47.9	47.9	47.9	38.575	378	378	1	39	0	51.468	29.9	34.7	20.9	36.2	23.8	19	1868900000	513710000	457150000	286380000	240330000	137780000
P_fragi_TMW22081_GYM96_00715	P_fragi_TMW22081_GYM96_00715	9	9	9	P_fragi_TMW22081_GYM96_00715 CdaR family transcriptional regulator	1	9	9	9	6	4	4	8	7	6	6	4	4	8	7	6	6	4	4	8	7	6	43.3	43.3	43.3	40.613	365	365	1	35	0	54.113	29.9	18.9	17.3	35.6	34.5	26.8	1220500000	276360000	154650000	108870000	250230000	231840000
P_fragi_TMW22081_GYM96_00740	P_fragi_TMW22081_GYM96_00740	7	7	7	P_fragi_TMW22081_GYM96_00740 response regulator transcription factor	1	7	7	7	2	1	1	6	4	5	2	1	1	6	4	5	2	1	1	6	4	5	25.3	25.3	25.3	26.084	233	233	1	19	0	29.898	9.4	4.7	5.2	24.9	13.3	21	650410000	24731000	5115900	11817000	488670000	33366000
P_fragi_TMW22081_GYM96_00760	P_fragi_TMW22081_GYM96_00760	16	16	16	P_fragi_TMW22081_GYM96_00760 4-hydroxyphenylpyruvate dioxygenase	1	16	16	16	11	9	11	14	13	14	11	9	11	14	13	14	11	9	11	14	13	14	67.9	67.9	67.9	40.266	358	358	1	85	0	66.737	50.3	38.3	49.7	58.4	52.8	55.9	13810000000	1575000000	1223100000	1335400000	3355900000	2373100000
P_fragi_TMW22081_GYM96_00770	P_fragi_TMW22081_GYM96_00770	10	10	10	P_fragi_TMW22081_GYM96_00770 DNA binding protein	1	10	10	10	10	9	9	8	8	7	10	9	9	8	8	7	10	9	9	8	8	7	60.5	60.5	60.5	13.268	119	119	1	61	0	121.91	60.5	60.5	60.5	59.7	59.7	59.7	25717000000	6238900000	4985300000	4713000000	3327500000	2770800000
P_fragi_TMW22081_GYM96_00775	P_fragi_TMW22081_GYM96_00775	11	11	11	P_fragi_TMW22081_GYM96_00775 lactoylglutathione lyase	1	11	11	11	10	8	9	10	10	8	10	8	9	10	10	8	10	8	9	10	10	8	76.9	76.9	76.9	19.519	173	173	1	68	0	54.809	76.9	54.9	72.3	75.7	76.9	68.2	54461000000	10832000000	6465600000	10441000000	10623000000	8137200000
P_fragi_TMW22081_GYM96_00780	P_fragi_TMW22081_GYM96_00780	28	28	28	P_fragi_TMW22081_GYM96_00780 alkyl hydroperoxide reductase subunit F	1	28	28	28	23	20	22	27	27	25	23	20	22	27	27	25	23	20	22	27	27	25	69.8	69.8	69.8	55.787	520	520	1	194	0	323.31	56	45.8	47.5	68.3	69.6	66.3	99902000000	16533000000	10712000000	13212000000	22145000000	18768000000
P_fragi_TMW22081_GYM96_00785	P_fragi_TMW22081_GYM96_00785	19	19	19	P_fragi_TMW22081_GYM96_00785 peroxiredoxin	1	19	19	19	17	16	16	18	18	18	17	16	16	18	18	18	17	16	16	18	18	18	96.3	96.3	96.3	20.512	187	187	1	363	0	323.31	79.1	79.1	79.1	95.7	95.7	96.3	1386800000000	238200000000	138910000000	181710000000	304490000000	255300000000
P_fragi_TMW22081_GYM96_00795	P_fragi_TMW22081_GYM96_00795	13	13	13	P_fragi_TMW22081_GYM96_00795 integrase	1	13	13	13	11	9	10	5	4	5	11	9	10	5	4	5	11	9	10	5	4	5	44.5	44.5	44.5	37.971	335	335	1	48	0	151.84	38.2	32.8	34.9	18.2	11.3	16.1	1751300000	530180000	520450000	425020000	157900000	49757000
P_fragi_TMW22081_GYM96_00815	P_fragi_TMW22081_GYM96_00815	11	11	11	P_fragi_TMW22081_GYM96_00815 iron uptake system protein EfeO	1	11	11	11	10	8	8	9	8	8	10	8	8	9	8	8	10	8	8	9	8	8	55.8	55.8	55.8	29.919	274	274	1	51	0	89.108	47.8	41.2	41.2	49.3	41.2	38	1987800000	501730000	431730000	396690000	260380000	187700000
P_fragi_TMW22081_GYM96_00820	P_fragi_TMW22081_GYM96_00820	7	7	7	P_fragi_TMW22081_GYM96_00820 undecaprenyl-phosphate 4-deoxy-4-formamido-L-arabinose transferase	1	7	7	7	5	5	4	3	4	2	5	5	4	3	4	2	5	5	4	3	4	2	32.6	32.6	32.6	37.107	337	337	1	23	0	21.155	22	17.5	13.9	9.8	16.9	5.9	893830000	257890000	237460000	207450000	52609000	97094000
P_fragi_TMW22081_GYM96_00825	P_fragi_TMW22081_GYM96_00825	51	51	51	P_fragi_TMW22081_GYM96_00825 bifunctional UDP-4-amino-4-deoxy-L-arabinose formyltransferase/UDP-glucuronic acid oxidase ArnA	1	51	51	51	46	46	47	46	48	47	46	46	47	46	48	47	46	46	47	46	48	47	73.9	73.9	73.9	74.223	663	663	1	358	0	323.31	70.7	70.9	70.1	68.9	70.4	71.3	177480000000	40499000000	24617000000	34538000000	27244000000	25136000000
P_fragi_TMW22081_GYM96_00830	P_fragi_TMW22081_GYM96_00830	12	12	12	P_fragi_TMW22081_GYM96_00830 4-deoxy-4-formamido-L-arabinose- phosphoundecaprenol deformylase	1	12	12	12	11	9	10	11	9	11	11	9	10	11	9	11	11	9	10	11	9	11	53.4	53.4	53.4	32.942	294	294	1	61	0	169.57	51	39.5	41.8	45.6	40.8	45.6	4878100000	1082500000	538860000	660680000	962340000	666090000
P_fragi_TMW22081_GYM96_00835	P_fragi_TMW22081_GYM96_00835	5	5	5	P_fragi_TMW22081_GYM96_00835 lipid IV(A) 4-amino-4-deoxy-L-arabinosyltransferase	1	5	5	5	3	0	3	0	0	0	3	0	3	0	0	0	3	0	3	0	0	0	15.5	15.5	15.5	61.662	549	549	1	6	0	14.037	8.7	0	9.7	0	0	0	146170000	74264000	0	71902000	0	0
P_fragi_TMW22081_GYM96_00850	P_fragi_TMW22081_GYM96_00850	21	21	21	P_fragi_TMW22081_GYM96_00850 UDP-glucose/GDP-mannose dehydrogenase family protein	1	21	21	21	15	12	15	19	16	18	15	12	15	19	16	18	15	12	15	19	16	18	63.5	63.5	63.5	49.865	452	452	1	104	0	178.53	47.8	40.3	48	59.7	53.1	57.5	29072000000	8128400000	2695100000	4018000000	5469100000	3174700000
P_fragi_TMW22081_GYM96_00895	P_fragi_TMW22081_GYM96_00895	1	1	1	P_fragi_TMW22081_GYM96_00895 hypothetical protein	1	1	1	1	1	0	0	0	0	0	1	0	0	0	0	0	1	0	0	0	0	0	3.7	3.7	3.7	47.047	435	435	1	1	0	13.775	3.7	0	0	0	0	0	52708000	52708000	0	0	0	0
P_fragi_TMW22081_GYM96_00905	P_fragi_TMW22081_GYM96_00905	3	3	3	P_fragi_TMW22081_GYM96_00905 hypothetical protein	1	3	3	3	2	1	2	3	3	2	2	1	2	3	3	2	2	1	2	3	3	2	79.5	79.5	79.5	9.5628	88	88	1	13	0	28.79	38.6	19.3	38.6	79.5	79.5	38.6	3331300000	578090000	344590000	380890000	667380000	517490000
P_fragi_TMW22081_GYM96_00915	P_fragi_TMW22081_GYM96_00915	6	6	6	P_fragi_TMW22081_GYM96_00915 AAA domain-containing protein	1	6	6	6	2	2	1	5	5	4	2	2	1	5	5	4	2	2	1	5	5	4	28.1	28.1	28.1	35.885	335	335	1	19	0	14.192	8.4	10.4	3	22.7	21.5	18.5	514770000	63068000	56367000	23563000	105680000	157360000
P_fragi_TMW22081_GYM96_00925	P_fragi_TMW22081_GYM96_00925	18	18	18	P_fragi_TMW22081_GYM96_00925 cobalamin biosynthesis protein CobW	1	18	18	18	12	8	9	15	16	16	12	8	9	15	16	16	12	8	9	15	16	16	70.5	70.5	70.5	38.857	356	356	1	81	0	111.95	51.1	32	43	64.9	67.7	63.2	7897200000	1060900000	581650000	796190000	1570700000	2052700000
P_fragi_TMW22081_GYM96_00930	P_fragi_TMW22081_GYM96_00930	4	4	4	P_fragi_TMW22081_GYM96_00930 glycosyltransferase	1	4	4	4	0	2	2	1	1	3	0	2	2	1	1	3	0	2	2	1	1	3	14.8	14.8	14.8	48.459	432	432	1	9	0	8.527	0	7.9	9.5	5.3	5.3	12.3	138290000	0	55693000	20598000	25549000	10194000
P_fragi_TMW22081_GYM96_00935	P_fragi_TMW22081_GYM96_00935	4	4	4	P_fragi_TMW22081_GYM96_00935 precorrin-6A synthase (deacetylating)	1	4	4	4	0	2	1	4	3	4	0	2	1	4	3	4	0	2	1	4	3	4	24.4	24.4	24.4	27.878	250	250	1	14	0	17.552	0	10.8	3.6	24.4	20.8	24.4	241980000	0	40548000	19629000	58224000	36552000
P_fragi_TMW22081_GYM96_00940	P_fragi_TMW22081_GYM96_00940	3	3	3	P_fragi_TMW22081_GYM96_00940 OprD family porin	1	3	3	3	3	1	1	0	0	1	3	1	1	0	0	1	3	1	1	0	0	1	7.9	7.9	7.9	48.079	433	433	1	6	0	5.4546	7.9	2.8	2.8	0	0	2.8	193580000	74722000	101890000	16972000	0	0
P_fragi_TMW22081_GYM96_00945	P_fragi_TMW22081_GYM96_00945	4	4	4	P_fragi_TMW22081_GYM96_00945 sensor histidine kinase/response regulator fusion protein	1	4	4	4	2	1	0	3	3	2	2	1	0	3	3	2	2	1	0	3	3	2	12.3	12.3	12.3	33.673	308	308	1	11	0	4.8253	5.5	3.6	0	9.1	9.1	5.8	241230000	50526000	24757000	0	59567000	56255000
P_fragi_TMW22081_GYM96_00950	P_fragi_TMW22081_GYM96_00950	5	5	5	P_fragi_TMW22081_GYM96_00950 peptidylprolyl isomerase	1	5	5	5	3	3	4	2	3	4	3	3	4	2	3	4	3	3	4	2	3	4	58.2	58.2	58.2	10.151	91	91	1	19	0	18.383	47.3	47.3	48.4	38.5	48.4	58.2	1016800000	179340000	175030000	199540000	140930000	111530000
P_fragi_TMW22081_GYM96_00970	P_fragi_TMW22081_GYM96_00970	12	12	12	P_fragi_TMW22081_GYM96_00970 zinc-dependent alcohol dehydrogenase family protein	1	12	12	12	7	8	8	11	8	10	7	8	8	11	8	10	7	8	8	11	8	10	59.4	59.4	59.4	36.515	340	340	1	58	0	180.17	45.6	47.9	43.2	57.1	45	57.1	6369100000	904000000	727920000	934680000	1384600000	1040000000
P_fragi_TMW22081_GYM96_00975	P_fragi_TMW22081_GYM96_00975	2	2	2	P_fragi_TMW22081_GYM96_00975 LysR family transcriptional regulator	1	2	2	2	2	2	2	1	2	1	2	2	2	1	2	1	2	2	2	1	2	1	7.9	7.9	7.9	33.512	304	304	1	10	0	8.5235	7.9	7.9	7.9	3.3	7.9	3.3	300690000	75439000	24339000	73164000	36918000	57516000
P_fragi_TMW22081_GYM96_00995	P_fragi_TMW22081_GYM96_00995	3	3	3	P_fragi_TMW22081_GYM96_00995 LysR family transcriptional regulator	1	3	3	3	3	2	3	1	3	3	3	2	3	1	3	3	3	2	3	1	3	3	13	13	13	35.007	316	316	1	15	0	8.0762	13	8.9	13	3.8	13	13	328360000	84548000	40466000	73055000	19473000	46150000
P_fragi_TMW22081_GYM96_01020	P_fragi_TMW22081_GYM96_01020	2	2	2	P_fragi_TMW22081_GYM96_01020 aldehyde dehydrogenase family protein	1	2	2	2	0	1	1	0	0	0	0	1	1	0	0	0	0	1	1	0	0	0	7.2	7.2	7.2	52.953	499	499	1	2	0	3.9833	0	2.2	5	0	0	0	161530000	0	140670000	20859000	0	0
P_fragi_TMW22081_GYM96_01045	P_fragi_TMW22081_GYM96_01045	1	1	1	P_fragi_TMW22081_GYM96_01045 SDR family oxidoreductase	1	1	1	1	0	0	0	1	0	0	0	0	0	1	0	0	0	0	0	1	0	0	2.7	2.7	2.7	26.394	255	255	1	1	1	-2	0	0	0	2.7	0	0	136340000	0	0	0	136340000	0
P_fragi_TMW22081_GYM96_01050	P_fragi_TMW22081_GYM96_01050	2	2	2	P_fragi_TMW22081_GYM96_01050 TetR/AcrR family transcriptional regulator	1	2	2	2	2	1	2	2	1	2	2	1	2	2	1	2	2	1	2	2	1	2	8.5	8.5	8.5	21.681	189	189	1	10	0	3.0972	8.5	4.2	8.5	8.5	4.2	8.5	140640000	49644000	13556000	37839000	15544000	11118000
P_fragi_TMW22081_GYM96_01065	P_fragi_TMW22081_GYM96_01065	4	4	4	P_fragi_TMW22081_GYM96_01065 acetyl-CoA carboxylase biotin carboxylase subunit	1	4	4	4	2	3	0	0	0	0	2	3	0	0	0	0	2	3	0	0	0	0	11.3	11.3	11.3	49.928	462	462	1	5	0	8.1836	6.9	6.9	0	0	0	0	44520000	28783000	15736000	0	0	0
P_fragi_TMW22081_GYM96_01075	P_fragi_TMW22081_GYM96_01075	1	1	1	P_fragi_TMW22081_GYM96_01075 acyl-CoA carboxylase subunit beta	1	1	1	1	1	1	0	0	0	0	1	1	0	0	0	0	1	1	0	0	0	0	2	2	2	55.513	510	510	1	2	0.0069587	1.1665	2	2	0	0	0	0	15466000	15466000	0	0	0	0
P_fragi_TMW22081_GYM96_01095	P_fragi_TMW22081_GYM96_01095	1	1	1	P_fragi_TMW22081_GYM96_01095 LLM class flavin-dependent oxidoreductase	1	1	1	1	0	0	0	0	0	1	0	0	0	0	0	1	0	0	0	0	0	1	4.5	4.5	4.5	36.145	337	337	1	1	0.00042589	2.5506	0	0	0	0	0	4.5	10414000	0	0	0	0	0
P_fragi_TMW22081_GYM96_01100	P_fragi_TMW22081_GYM96_01100	6	6	6	P_fragi_TMW22081_GYM96_01100 nuclear transport factor 2 family protein	1	6	6	6	3	3	1	6	5	6	3	3	1	6	5	6	3	3	1	6	5	6	35.1	35.1	35.1	19.679	174	174	1	24	0	18.134	18.4	17.2	5.7	35.1	24.7	35.1	936510000	197450000	134650000	12589000	221760000	174040000
P_fragi_TMW22081_GYM96_01145	P_fragi_TMW22081_GYM96_01145	2	2	2	P_fragi_TMW22081_GYM96_01145 TetR/AcrR family transcriptional regulator	1	2	2	2	2	1	1	1	1	0	2	1	1	1	1	0	2	1	1	1	1	0	8.9	8.9	8.9	23.416	214	214	1	6	0.00084531	2.2571	8.9	4.2	4.2	4.2	4.2	0	83070000	38124000	0	15359000	17719000	11868000
P_fragi_TMW22081_GYM96_01155	P_fragi_TMW22081_GYM96_01155	2	2	2	P_fragi_TMW22081_GYM96_01155 hypothetical protein	1	2	2	2	1	2	1	1	1	1	1	2	1	1	1	1	1	2	1	1	1	1	17.8	17.8	17.8	9.9602	90	90	1	9	0	37.335	16.7	17.8	16.7	16.7	16.7	16.7	2617900000	785240000	1029600000	543440000	140900000	118700000
P_fragi_TMW22081_GYM96_01220	P_fragi_TMW22081_GYM96_01220	4	4	4	P_fragi_TMW22081_GYM96_01220 GNAT family N-acetyltransferase	1	4	4	4	4	3	4	1	1	1	4	3	4	1	1	1	4	3	4	1	1	1	35.2	35.2	35.2	16.007	145	145	1	14	0	9.7327	35.2	27.6	35.2	11	11	11	963070000	382820000	194940000	286570000	34408000	27036000
P_fragi_TMW22081_GYM96_01230	P_fragi_TMW22081_GYM96_01230	3	3	3	P_fragi_TMW22081_GYM96_01230 GFA family protein	1	3	3	3	3	1	3	2	3	1	3	1	3	2	3	1	3	1	3	2	3	1	24.4	24.4	24.4	14.688	131	131	1	13	0	4.7803	24.4	7.6	24.4	14.5	24.4	7.6	117940000	23320000	15193000	39287000	9758000	18986000
P_fragi_TMW22081_GYM96_01235	P_fragi_TMW22081_GYM96_01235	1	1	1	P_fragi_TMW22081_GYM96_01235 class I SAM-dependent methyltransferase	1	1	1	1	0	0	1	0	0	0	0	0	1	0	0	0	0	0	1	0	0	0	6.5	6.5	6.5	23.657	215	215	1	1	0.0049546	1.4589	0	0	6.5	0	0	0	0	0	0	0	0	0
P_fragi_TMW22081_GYM96_01240	P_fragi_TMW22081_GYM96_01240	22	22	22	P_fragi_TMW22081_GYM96_01240 FAD-binding protein	1	22	22	22	19	20	18	21	21	21	19	20	18	21	21	21	19	20	18	21	21	21	68.6	68.6	68.6	50.15	472	472	1	143	0	286.14	58.9	62.7	59.5	68.6	66.5	68.6	29223000000	3419700000	2718400000	1989700000	7910200000	5763600000
P_fragi_TMW22081_GYM96_01245	P_fragi_TMW22081_GYM96_01245	10	10	10	P_fragi_TMW22081_GYM96_01245 LysR family transcriptional regulator	1	10	10	10	6	7	6	8	8	9	6	7	6	8	8	9	6	7	6	8	8	9	46.2	46.2	46.2	33.329	312	312	1	51	0	51.135	24.4	30.8	24.4	35.9	34.6	41	2115100000	324520000	209050000	152760000	452520000	406920000
P_fragi_TMW22081_GYM96_01315	P_fragi_TMW22081_GYM96_01315	2	2	2	P_fragi_TMW22081_GYM96_01315 arsenate reductase ArsC	1	2	2	2	2	0	0	0	0	0	2	0	0	0	0	0	2	0	0	0	0	0	17.3	17.3	17.3	16.76	156	156	1	2	0.0020938	1.9405	17.3	0	0	0	0	0	33869000	33869000	0	0	0	0
P_fragi_TMW22081_GYM96_01340	P_fragi_TMW22081_GYM96_01340	2	2	2	P_fragi_TMW22081_GYM96_01340 helix-turn-helix transcriptional regulator	1	2	2	2	0	1	2	0	0	0	0	1	2	0	0	0	0	1	2	0	0	0	7.7	7.7	7.7	29.452	273	273	1	3	0.0033209	1.5704	0	3.3	7.7	0	0	0	36370000	0	9225000	27145000	0	0
P_fragi_TMW22081_GYM96_01605	P_fragi_TMW22081_GYM96_01605	3	3	3	P_fragi_TMW22081_GYM96_01605 hypothetical protein	1	3	3	3	2	2	2	3	2	3	2	2	2	3	2	3	2	2	2	3	2	3	14.3	14.3	14.3	27.043	244	244	1	14	0	11.758	7.8	7.8	7.8	14.3	7.8	14.3	314900000	53309000	46164000	52053000	57604000	46104000
P_fragi_TMW22081_GYM96_01610	P_fragi_TMW22081_GYM96_01610	12	12	12	P_fragi_TMW22081_GYM96_01610 alanine racemase	1	12	12	12	11	10	9	7	6	7	11	10	9	7	6	7	11	10	9	7	6	7	48.2	48.2	48.2	43.918	409	409	1	51	0	83.748	44	40.8	30.8	28.4	25.2	24.7	4436800000	1200000000	1388100000	1116300000	302570000	188620000
P_fragi_TMW22081_GYM96_01620	P_fragi_TMW22081_GYM96_01620	8	8	8	P_fragi_TMW22081_GYM96_01620 hypothetical protein	1	8	8	8	5	5	5	8	7	6	5	5	5	8	7	6	5	5	5	8	7	6	36.7	36.7	36.7	44.295	411	411	1	37	0	90.391	23.1	19.2	19.2	36.7	32.1	23.8	2434500000	419070000	271990000	269240000	567330000	450850000
P_fragi_TMW22081_GYM96_01625	P_fragi_TMW22081_GYM96_01625	42	42	42	P_fragi_TMW22081_GYM96_01625 aminopeptidase N	1	42	42	42	37	38	39	38	40	34	37	38	39	38	40	34	37	38	39	38	40	34	56.5	56.5	56.5	99.27	885	885	1	273	0	323.31	48.5	51.4	51.6	50.5	52.2	46.9	42205000000	9304100000	6126100000	8544100000	6753400000	5818800000
P_fragi_TMW22081_GYM96_01630	P_fragi_TMW22081_GYM96_01630	12	12	12	P_fragi_TMW22081_GYM96_01630 DUF2797 domain-containing protein	1	12	12	12	10	10	10	10	9	10	10	10	10	10	9	10	10	10	10	10	9	10	68.7	68.7	68.7	29.663	265	265	1	59	0	63.995	57	57	57	58.1	52.1	57.7	3696400000	876930000	555740000	705860000	527330000	467360000
P_fragi_TMW22081_GYM96_01635	P_fragi_TMW22081_GYM96_01635	5	5	5	P_fragi_TMW22081_GYM96_01635 DUF1315 family protein	1	5	5	5	4	5	5	5	5	5	4	5	5	5	5	5	4	5	5	5	5	5	79.1	79.1	79.1	9.6679	86	86	1	29	0	103.93	55.8	79.1	79.1	79.1	79.1	79.1	6906700000	1571800000	1098700000	1435000000	919940000	877510000
P_fragi_TMW22081_GYM96_01645	P_fragi_TMW22081_GYM96_01645	12	12	12	P_fragi_TMW22081_GYM96_01645 serine/threonine protein phosphatase	1	12	12	12	6	6	5	9	9	11	6	6	5	9	9	11	6	6	5	9	9	11	58.8	58.8	58.8	36.99	323	323	1	46	0	72.679	23.8	22.9	18.3	46.7	45.8	54.2	1791900000	208420000	145490000	141700000	420640000	359030000
P_fragi_TMW22081_GYM96_01650	P_fragi_TMW22081_GYM96_01650	13	13	13	P_fragi_TMW22081_GYM96_01650 NAD(+) kinase	1	13	13	13	10	8	12	11	11	11	10	8	12	11	11	11	10	8	12	11	11	11	65.2	65.2	65.2	32.349	296	296	1	69	0	78.95	55.7	45.6	65.2	65.2	57.4	65.2	8485000000	1699300000	1055100000	1349100000	1653800000	1197200000
P_fragi_TMW22081_GYM96_01665	P_fragi_TMW22081_GYM96_01665	2	2	2	P_fragi_TMW22081_GYM96_01665 pyridoxal-phosphate dependent enzyme	1	2	2	2	0	0	0	1	2	2	0	0	0	1	2	2	0	0	0	1	2	2	14.1	14.1	14.1	32.829	304	304	1	5	0	3.2828	0	0	0	9.5	14.1	14.1	58783000	0	0	0	11427000	24845000
P_fragi_TMW22081_GYM96_01675	P_fragi_TMW22081_GYM96_01675	21	21	21	P_fragi_TMW22081_GYM96_01675 c-type cytochrome	1	21	21	21	19	17	19	10	14	15	19	17	19	10	14	15	19	17	19	10	14	15	41.8	41.8	41.8	73.149	680	680	1	102	0	170.82	38.4	33.2	39.6	22.4	33.2	29.9	11964000000	3348300000	2271700000	2981900000	727540000	1518400000
P_fragi_TMW22081_GYM96_01725	P_fragi_TMW22081_GYM96_01725	3	3	3	P_fragi_TMW22081_GYM96_01725 hypothetical protein	1	3	3	3	1	3	3	0	0	0	1	3	3	0	0	0	1	3	3	0	0	0	10.1	10.1	10.1	37.534	328	328	1	7	0	8.7879	4.3	10.1	10.1	0	0	0	164490000	30051000	55784000	78653000	0	0
P_fragi_TMW22081_GYM96_01795	P_fragi_TMW22081_GYM96_01795	3	3	3	P_fragi_TMW22081_GYM96_01795 hypothetical protein	1	3	3	3	3	3	3	1	1	1	3	3	3	1	1	1	3	3	3	1	1	1	43.4	43.4	43.4	14.353	145	145	1	12	0	70.825	43.4	43.4	43.4	14.5	14.5	14.5	919050000	283150000	267840000	312420000	18269000	15019000
P_fragi_TMW22081_GYM96_01820	P_fragi_TMW22081_GYM96_01820	25	25	25	P_fragi_TMW22081_GYM96_01820 nickel ABC transporter, nickel/metallophore periplasmic binding protein	1	25	25	25	18	23	23	19	19	18	18	23	23	19	19	18	18	23	23	19	19	18	66.8	66.8	66.8	57.535	524	524	1	144	0	323.31	53.8	66.6	66.8	60.1	57.8	57.8	17318000000	3146300000	4665800000	5236600000	1631400000	1063200000
P_fragi_TMW22081_GYM96_01835	P_fragi_TMW22081_GYM96_01835	10	10	10	P_fragi_TMW22081_GYM96_01835 ATP-binding cassette domain-containing protein	1	10	10	10	9	8	10	5	3	3	9	8	10	5	3	3	9	8	10	5	3	3	59.5	59.5	59.5	27.852	257	257	1	40	0	60.199	53.3	48.6	59.5	31.9	25.3	14.4	1682300000	377760000	483500000	607630000	79707000	56443000
P_fragi_TMW22081_GYM96_01840	P_fragi_TMW22081_GYM96_01840	9	9	9	P_fragi_TMW22081_GYM96_01840 ATP-binding cassette domain-containing protein	1	9	9	9	6	9	8	1	2	1	6	9	8	1	2	1	6	9	8	1	2	1	44.1	44.1	44.1	28.549	261	261	1	27	0	52.486	33.7	44.1	38.7	4.2	10.3	4.2	1098700000	212560000	391890000	450690000	9252500	24932000
P_fragi_TMW22081_GYM96_01855	P_fragi_TMW22081_GYM96_01855	3	3	3	P_fragi_TMW22081_GYM96_01855 helix-turn-helix transcriptional regulator	1	3	3	3	3	1	1	0	1	1	3	1	1	0	1	1	3	1	1	0	1	1	14.2	14.2	14.2	29.436	260	260	1	7	0	6.798	14.2	5	5	0	5	5	32486000	0	6044100	10312000	0	6885000
P_fragi_TMW22081_GYM96_01860	P_fragi_TMW22081_GYM96_01860	23	23	23	P_fragi_TMW22081_GYM96_01860 dipeptidase	1	23	23	23	16	18	20	16	10	12	16	18	20	16	10	12	16	18	20	16	10	12	56.8	56.8	56.8	62.74	579	579	1	102	0	286.25	39.9	43.4	45.1	45.9	30.1	35.4	12816000000	3482500000	2509500000	4452000000	1068700000	484040000
P_fragi_TMW22081_GYM96_01865	P_fragi_TMW22081_GYM96_01865	4	4	4	P_fragi_TMW22081_GYM96_01865 P1 family peptidase	1	4	4	4	2	4	2	2	3	3	2	4	2	2	3	3	2	4	2	2	3	3	24.3	24.3	24.3	38.058	366	366	1	16	0	23.532	8.7	24.3	8.7	7.9	13.7	13.7	683490000	117750000	190630000	100210000	58371000	96739000
P_fragi_TMW22081_GYM96_01875	P_fragi_TMW22081_GYM96_01875	5	5	5	P_fragi_TMW22081_GYM96_01875 NAD(P)-binding protein	1	5	5	5	4	1	3	1	1	2	4	1	3	1	1	2	4	1	3	1	1	2	13.1	13.1	13.1	51.727	474	474	1	12	0	15.74	11.6	3	8	4.9	4.9	7.8	194520000	79356000	30851000	35522000	7480900	5669900
P_fragi_TMW22081_GYM96_01925	P_fragi_TMW22081_GYM96_01925	10	10	10	P_fragi_TMW22081_GYM96_01925 tRNA 2-selenouridine(34) synthase MnmH	1	10	10	10	3	3	2	6	6	7	3	3	2	6	6	7	3	3	2	6	6	7	34.2	34.2	34.2	41.147	365	365	1	27	0	16.96	8.5	9.9	6.6	21.1	21.4	21.1	580970000	54013000	27585000	28129000	170400000	133490000
P_fragi_TMW22081_GYM96_01930	P_fragi_TMW22081_GYM96_01930	12	12	12	P_fragi_TMW22081_GYM96_01930 selenide, water dikinase SelD	1	12	12	12	12	11	8	9	8	7	12	11	8	9	8	7	12	11	8	9	8	7	52.6	52.6	52.6	36.672	344	344	1	55	0	121.51	52.6	47.4	32.8	38.1	32.8	30.5	3132100000	795230000	428410000	420240000	573950000	380740000
P_fragi_TMW22081_GYM96_01940	P_fragi_TMW22081_GYM96_01940	4	4	4	P_fragi_TMW22081_GYM96_01940 hypothetical protein	1	4	4	4	3	2	2	2	3	2	3	2	2	2	3	2	3	2	2	2	3	2	26.8	26.8	26.8	16.275	153	153	1	14	0	5.0924	20.9	15	15	15	20.9	15	761360000	200630000	97450000	114510000	123400000	84095000
P_fragi_TMW22081_GYM96_01945	P_fragi_TMW22081_GYM96_01945	7	1	1	P_fragi_TMW22081_GYM96_01945 electron transfer flavoprotein subunit alpha/FixB family protein	1	7	1	1	6	6	7	7	6	6	0	0	1	1	0	0	0	0	1	1	0	0	39.8	12	12	31.135	309	309	1	2	1	-2	27.8	27.8	39.8	39.8	27.8	27.8	13451000	0	0	7088300	6362400	0
P_fragi_TMW22081_GYM96_01970	P_fragi_TMW22081_GYM96_01970	10	10	10	P_fragi_TMW22081_GYM96_01970 histidine utilization repressor	1	10	10	10	5	4	4	5	5	7	5	4	4	5	5	7	5	4	4	5	5	7	63.2	63.2	63.2	27.874	250	250	1	30	0	35.943	33.6	26	27.6	33.2	21.2	43.6	886780000	223010000	77123000	84058000	178480000	84969000
P_fragi_TMW22081_GYM96_01995	P_fragi_TMW22081_GYM96_01995	3	3	3	P_fragi_TMW22081_GYM96_01995 YgdI/YgdR family lipoprotein	1	3	3	3	1	1	1	2	2	2	1	1	1	2	2	2	1	1	1	2	2	2	41.1	41.1	41.1	7.788	73	73	1	9	0	3.2061	16.4	11	16.4	30.1	30.1	30.1	290640000	46119000	21141000	38099000	64170000	54997000
P_fragi_TMW22081_GYM96_02000	P_fragi_TMW22081_GYM96_02000	8	8	8	P_fragi_TMW22081_GYM96_02000 FAD-binding oxidoreductase	1	8	8	8	0	0	0	6	7	3	0	0	0	6	7	3	0	0	0	6	7	3	23.7	23.7	23.7	46.45	430	430	1	16	0	20.87	0	0	0	18.4	22.1	9.8	301610000	0	0	0	148340000	105070000
P_fragi_TMW22081_GYM96_02010	P_fragi_TMW22081_GYM96_02010	9	9	9	P_fragi_TMW22081_GYM96_02010 amino acid ABC transporter substrate-binding protein	1	9	9	9	8	8	7	9	8	9	8	8	7	9	8	9	8	8	7	9	8	9	51	51	51	27.13	253	253	1	51	0	172.85	44.3	45.5	45.5	51	50.2	51	7201200000	1223300000	920400000	899250000	1218300000	1443200000
P_fragi_TMW22081_GYM96_02015	P_fragi_TMW22081_GYM96_02015	9	9	9	P_fragi_TMW22081_GYM96_02015 IclR family transcriptional regulator	1	9	9	9	4	4	5	8	6	8	4	4	5	8	6	8	4	4	5	8	6	8	41.1	41.1	41.1	28.463	258	258	1	38	0	23.331	19	19.8	25.2	41.1	26.7	37.2	1479400000	147050000	83131000	143140000	380460000	284370000
P_fragi_TMW22081_GYM96_02065	P_fragi_TMW22081_GYM96_02065	9	9	9	P_fragi_TMW22081_GYM96_02065 response regulator transcription factor	1	9	9	9	7	8	8	1	3	3	7	8	8	1	3	3	7	8	8	1	3	3	53.3	53.3	53.3	25.377	227	227	1	32	0	61.196	43.2	44.5	48.5	6.6	20.7	20.7	2699300000	910960000	892080000	655120000	11108000	90112000
P_fragi_TMW22081_GYM96_02125	P_fragi_TMW22081_GYM96_02125	15	15	15	P_fragi_TMW22081_GYM96_02125 ABC transporter substrate-binding protein	1	15	15	15	11	10	10	11	8	12	11	10	10	11	8	12	11	10	10	11	8	12	68.7	68.7	68.7	29.045	268	268	1	67	0	154.49	60.4	60.1	55.6	63.1	50.7	63.1	6038200000	1764900000	987640000	1284500000	669060000	447200000
P_fragi_TMW22081_GYM96_02185	P_fragi_TMW22081_GYM96_02185	5	5	5	P_fragi_TMW22081_GYM96_02185 recombinase family protein	1	5	5	5	4	5	5	2	1	1	4	5	5	2	1	1	4	5	5	2	1	1	27.8	27.8	27.8	22.694	205	205	1	18	0	12.544	23.4	27.8	27.8	9.8	4.9	4.9	434610000	144800000	144990000	144820000	0	0
P_fragi_TMW22081_GYM96_02190	P_fragi_TMW22081_GYM96_02190	8	8	8	P_fragi_TMW22081_GYM96_02190 hypothetical protein	1	8	8	8	8	6	5	2	1	1	8	6	5	2	1	1	8	6	5	2	1	1	28.6	28.6	28.6	49.947	440	440	1	23	0	57.046	28.6	23.9	19.1	5.9	2.5	2.5	896900000	376930000	235660000	228650000	30978000	11074000
P_fragi_TMW22081_GYM96_02195	P_fragi_TMW22081_GYM96_02195	6	6	6	P_fragi_TMW22081_GYM96_02195 hypothetical protein	1	6	6	6	4	3	5	3	2	2	4	3	5	3	2	2	4	3	5	3	2	2	21.1	21.1	21.1	38.605	342	342	1	19	0	34.531	14	11.1	18.1	11.1	8.2	5	534210000	202850000	75890000	145410000	56647000	23925000
P_fragi_TMW22081_GYM96_02200	P_fragi_TMW22081_GYM96_02200	9	9	9	P_fragi_TMW22081_GYM96_02200 hypothetical protein	1	9	9	9	5	8	5	1	1	4	5	8	5	1	1	4	5	8	5	1	1	4	25.2	25.2	25.2	45.181	417	417	1	24	0	40.122	15.8	21.8	14.9	4.1	4.1	10.8	929170000	204140000	334380000	231880000	19952000	14895000
P_fragi_TMW22081_GYM96_02225	P_fragi_TMW22081_GYM96_02225	6	6	6	P_fragi_TMW22081_GYM96_02225 FAD-dependent oxidoreductase	1	6	6	6	5	6	6	1	1	1	5	6	6	1	1	1	5	6	6	1	1	1	25.7	25.7	25.7	42.737	401	401	1	20	0	54.798	23.2	25.7	25.7	2	2	2	1001300000	306980000	316540000	342430000	10337000	11256000
P_fragi_TMW22081_GYM96_02235	P_fragi_TMW22081_GYM96_02235	3	3	3	P_fragi_TMW22081_GYM96_02235 diguanylate cyclase	1	3	3	3	3	3	3	3	2	3	3	3	3	3	2	3	3	3	3	3	2	3	17.1	17.1	17.1	32.043	287	287	1	17	0	20.428	17.1	17.1	17.1	17.1	12.5	17.1	795900000	229970000	128860000	136990000	95555000	72093000
P_fragi_TMW22081_GYM96_02325	P_fragi_TMW22081_GYM96_02325	2	2	2	P_fragi_TMW22081_GYM96_02325 nucleoside deaminase	1	2	2	2	2	2	2	2	2	2	2	2	2	2	2	2	2	2	2	2	2	2	20.9	20.9	20.9	16.468	153	153	1	12	0	21.86	20.9	20.9	20.9	20.9	20.9	20.9	695910000	103910000	66497000	102370000	139210000	122390000
P_fragi_TMW22081_GYM96_02335	P_fragi_TMW22081_GYM96_02335	1	1	1	P_fragi_TMW22081_GYM96_02335 LysR family transcriptional regulator	1	1	1	1	1	1	1	0	0	0	1	1	1	0	0	0	1	1	1	0	0	0	3.1	3.1	3.1	31.754	288	288	1	3	0.0061475	1.1901	3.1	3.1	3.1	0	0	0	9345100	4511800	4833300	0	0	0
P_fragi_TMW22081_GYM96_02340	P_fragi_TMW22081_GYM96_02340	6	6	6	P_fragi_TMW22081_GYM96_02340 STAS domain-containing protein	1	6	6	6	5	6	4	6	6	6	5	6	4	6	6	6	5	6	4	6	6	6	40	40	40	17.807	160	160	1	36	0	29.381	30	40	22.5	40	40	40	4509900000	481940000	336940000	376370000	1249400000	1069600000
P_fragi_TMW22081_GYM96_02345	P_fragi_TMW22081_GYM96_02345	15	15	15	P_fragi_TMW22081_GYM96_02345 SpoIIE family protein phosphatase	1	15	15	15	7	4	6	14	11	14	7	4	6	14	11	14	7	4	6	14	11	14	57.9	57.9	57.9	43.494	394	394	1	60	0	112.65	23.9	18.5	23.4	57.4	46.7	57.9	4478200000	493930000	156500000	387950000	1153400000	811070000
P_fragi_TMW22081_GYM96_02350	P_fragi_TMW22081_GYM96_02350	9	9	9	P_fragi_TMW22081_GYM96_02350 VacJ family lipoprotein	1	9	9	9	8	6	5	7	4	5	8	6	5	7	4	5	8	6	5	7	4	5	54.1	54.1	54.1	25.569	229	229	1	41	0	51.992	53.3	43.2	36.2	46.3	31.9	36.2	5383200000	1310100000	969050000	1065600000	927150000	561480000
P_fragi_TMW22081_GYM96_02355	P_fragi_TMW22081_GYM96_02355	7	7	7	P_fragi_TMW22081_GYM96_02355 DUF4404 family protein	1	7	7	7	7	7	7	7	7	7	7	7	7	7	7	7	7	7	7	7	7	7	95.4	95.4	95.4	9.7988	87	87	1	67	0	323.31	95.4	95.4	95.4	95.4	95.4	95.4	76799000000	15506000000	10340000000	13387000000	13817000000	10808000000
P_fragi_TMW22081_GYM96_02360	P_fragi_TMW22081_GYM96_02360	86	86	86	P_fragi_TMW22081_GYM96_02360 NAD-glutamate dehydrogenase	1	86	86	86	73	74	72	57	55	58	73	74	72	57	55	58	73	74	72	57	55	58	62.6	62.6	62.6	181.41	1618	1618	1	421	0	323.31	54	55.3	56	49.5	46.8	49.9	67072000000	21174000000	15909000000	15888000000	5055800000	3479200000
P_fragi_TMW22081_GYM96_02365	P_fragi_TMW22081_GYM96_02365	3	3	3	P_fragi_TMW22081_GYM96_02365 hypothetical protein	1	3	3	3	3	3	2	3	3	3	3	3	2	3	3	3	3	3	2	3	3	3	56.4	56.4	56.4	12.882	117	117	1	17	0	207.06	56.4	56.4	37.6	56.4	56.4	56.4	3121700000	685890000	434550000	610500000	461380000	413420000
P_fragi_TMW22081_GYM96_02370	P_fragi_TMW22081_GYM96_02370	6	6	6	P_fragi_TMW22081_GYM96_02370 amidohydrolase family protein	1	6	6	6	5	3	5	2	3	5	5	3	5	2	3	5	5	3	5	2	3	5	55.6	55.6	55.6	26.989	248	248	1	24	0	35.744	41.1	32.7	41.1	21	29.4	44	1325800000	382300000	122630000	337780000	97855000	172870000
P_fragi_TMW22081_GYM96_02375	P_fragi_TMW22081_GYM96_02375	9	9	9	P_fragi_TMW22081_GYM96_02375 MoxR family ATPase	1	9	9	9	6	5	4	6	7	6	6	5	4	6	7	6	6	5	4	6	7	6	34.5	34.5	34.5	35.445	319	319	1	34	0	31.014	24.8	19.4	16.3	20.4	25.4	21.6	1174900000	213450000	158140000	132850000	192170000	223280000
P_fragi_TMW22081_GYM96_02380	P_fragi_TMW22081_GYM96_02380	6	6	6	P_fragi_TMW22081_GYM96_02380 DUF58 domain-containing protein	1	6	6	6	3	1	1	5	4	4	3	1	1	5	4	4	3	1	1	5	4	4	23.2	23.2	23.2	35.661	314	314	1	18	0	10.656	11.5	5.4	5.4	20.1	16.2	14.6	4747300000	522840000	413970000	468320000	1496900000	751760000
P_fragi_TMW22081_GYM96_02395	P_fragi_TMW22081_GYM96_02395	2	2	2	P_fragi_TMW22081_GYM96_02395 VWA domain-containing protein	1	2	2	2	2	1	1	2	2	2	2	1	1	2	2	2	2	1	1	2	2	2	4.7	4.7	4.7	63.959	577	577	1	10	0	8.4432	4.7	2.4	2.4	4.7	4.7	4.7	182150000	42176000	12640000	10625000	41915000	31092000
P_fragi_TMW22081_GYM96_02405	P_fragi_TMW22081_GYM96_02405	10	10	10	P_fragi_TMW22081_GYM96_02405 exonuclease subunit SbcD	1	10	10	10	5	6	8	4	7	5	5	6	8	4	7	5	5	6	8	4	7	5	40.7	40.7	40.7	45.93	413	413	1	35	0	26.739	16	23.5	30.3	19.9	30.5	20.1	809460000	106620000	145230000	212220000	102320000	160380000
P_fragi_TMW22081_GYM96_02410	P_fragi_TMW22081_GYM96_02410	17	17	17	P_fragi_TMW22081_GYM96_02410 AAA family ATPase	1	17	17	17	12	11	9	4	5	6	12	11	9	4	5	6	12	11	9	4	5	6	17.2	17.2	17.2	135.97	1213	1213	1	47	0	32.151	11.3	11.5	9.2	3.9	4.7	5.9	717240000	246010000	194260000	133500000	36243000	40131000
P_fragi_TMW22081_GYM96_02435	P_fragi_TMW22081_GYM96_02435	1	1	1	P_fragi_TMW22081_GYM96_02435 anti-sigma factor	1	1	1	1	0	0	0	1	1	1	0	0	0	1	1	1	0	0	0	1	1	1	8.6	8.6	8.6	26.637	244	244	1	3	0.0029264	1.8504	0	0	0	8.6	8.6	8.6	97217000	0	0	0	39025000	22101000
P_fragi_TMW22081_GYM96_02440	P_fragi_TMW22081_GYM96_02440	17	17	17	P_fragi_TMW22081_GYM96_02440 lactonase family protein	1	17	17	17	13	11	11	14	14	13	13	11	11	14	14	13	13	11	11	14	14	13	55.4	55.4	55.4	42.252	390	390	1	84	0	101.64	46.7	39	39.5	50.3	47.2	43.6	7666700000	1649200000	1114200000	1305200000	1188100000	1096600000
P_fragi_TMW22081_GYM96_02460	P_fragi_TMW22081_GYM96_02460	2	2	2	P_fragi_TMW22081_GYM96_02460 carboxymuconolactone decarboxylase family protein	1	2	2	2	0	1	1	2	2	2	0	1	1	2	2	2	0	1	1	2	2	2	14.8	14.8	14.8	16.18	149	149	1	8	0	3.5527	0	6	6	14.8	14.8	14.8	99572000	0	8877600	14181000	15498000	14596000
P_fragi_TMW22081_GYM96_02470	P_fragi_TMW22081_GYM96_02470	20	20	20	P_fragi_TMW22081_GYM96_02470 EAL domain-containing protein	1	20	20	20	11	16	12	15	12	12	11	16	12	15	12	12	11	16	12	15	12	12	52.7	52.7	52.7	66.131	596	596	1	79	0	119.01	25.8	42.6	31	40.9	32.7	30.7	2764700000	504540000	597620000	431350000	422020000	406540000
P_fragi_TMW22081_GYM96_02475	P_fragi_TMW22081_GYM96_02475	1	1	1	P_fragi_TMW22081_GYM96_02475 helix-turn-helix domain-containing protein	1	1	1	1	0	1	0	0	0	0	0	1	0	0	0	0	0	1	0	0	0	0	9.2	9.2	9.2	15.397	142	142	1	1	0.00042608	2.5811	0	9.2	0	0	0	0	24152000	0	24152000	0	0	0
P_fragi_TMW22081_GYM96_02485	P_fragi_TMW22081_GYM96_02485	17	17	17	P_fragi_TMW22081_GYM96_02485 OsmC domain/YcaO domain-containing protein	1	17	17	17	10	13	16	6	8	5	10	13	16	6	8	5	10	13	16	6	8	5	30.5	30.5	30.5	82.049	734	734	1	58	0	104.83	13.8	24.7	30.4	10.9	12.8	8.3	2526600000	636960000	660820000	696860000	190090000	197140000
P_fragi_TMW22081_GYM96_02490	P_fragi_TMW22081_GYM96_02490	7	7	7	P_fragi_TMW22081_GYM96_02490 low molecular weight phosphotyrosine protein phosphatase	1	7	7	7	6	5	6	6	2	5	6	5	6	6	2	5	6	5	6	6	2	5	82.5	82.5	82.5	16.791	154	154	1	31	0	50.222	62.3	55.2	62.3	75.3	27.3	58.4	4107200000	1092300000	645410000	1141700000	634390000	187560000
P_fragi_TMW22081_GYM96_02495	P_fragi_TMW22081_GYM96_02495	15	15	15	P_fragi_TMW22081_GYM96_02495 polysaccharide biosynthesis tyrosine autokinase	1	15	15	15	5	7	11	0	0	1	5	7	11	0	0	1	5	7	11	0	0	1	25.7	25.7	25.7	81.459	742	742	1	24	0	31.9	7.4	15.1	20.9	0	0	0.9	510010000	60472000	171600000	201810000	0	0
P_fragi_TMW22081_GYM96_02505	P_fragi_TMW22081_GYM96_02505	9	9	9	P_fragi_TMW22081_GYM96_02505 FAD-binding protein	1	9	9	9	7	3	8	0	0	0	7	3	8	0	0	0	7	3	8	0	0	0	35.9	35.9	35.9	42.242	368	368	1	18	0	38.304	30.7	13.9	29.1	0	0	0	578580000	216980000	102270000	259340000	0	0
P_fragi_TMW22081_GYM96_02510	P_fragi_TMW22081_GYM96_02510	8	8	8	P_fragi_TMW22081_GYM96_02510 polysaccharide pyruvyl transferase family protein	1	8	8	8	6	7	7	3	3	4	6	7	7	3	3	4	6	7	7	3	3	4	30.9	30.9	30.9	42.924	382	382	1	33	0	103.28	24.9	26.7	29.1	11.8	11.8	16.5	4018200000	1151900000	1160900000	1280500000	135870000	114370000
P_fragi_TMW22081_GYM96_02520	P_fragi_TMW22081_GYM96_02520	11	11	11	P_fragi_TMW22081_GYM96_02520 glycosyltransferase family 4 protein	1	11	11	11	6	6	7	2	1	2	6	6	7	2	1	2	6	6	7	2	1	2	30.6	30.6	30.6	45.603	412	412	1	24	0	24.387	19.9	20.9	15.3	5.1	2.2	5.3	783600000	185110000	252170000	272840000	16184000	17354000
P_fragi_TMW22081_GYM96_02525	P_fragi_TMW22081_GYM96_02525	10	10	10	P_fragi_TMW22081_GYM96_02525 glycosyltransferase family 2 protein	1	10	10	10	6	8	10	0	0	0	6	8	10	0	0	0	6	8	10	0	0	0	45.3	45.3	45.3	29.798	265	265	1	25	0	56.715	32.8	39.6	45.3	0	0	0	1706600000	452100000	518370000	736120000	0	0
P_fragi_TMW22081_GYM96_02530	P_fragi_TMW22081_GYM96_02530	16	14	14	P_fragi_TMW22081_GYM96_02530 dTDP-glucose 4,6-dehydratase	1	16	14	14	14	14	16	12	13	12	12	12	14	11	11	11	12	12	14	11	11	11	71.9	65.4	65.4	40.045	356	356	1	81	0	242.29	65.2	57.6	71.9	58.4	64.9	58.4	10209000000	2573600000	2741600000	3050700000	697680000	531720000
P_fragi_TMW22081_GYM96_02535	P_fragi_TMW22081_GYM96_02535	12	10	10	P_fragi_TMW22081_GYM96_02535 glucose-1-phosphate thymidylyltransferase RfbA	1	12	10	10	9	12	11	9	10	10	7	10	9	7	8	8	7	10	9	7	8	8	58.2	54.1	54.1	32.06	292	292	1	62	0	123.12	40.1	58.2	51.4	40.1	43.2	43.2	13257000000	3101900000	3098400000	4052700000	1196800000	745900000
P_fragi_TMW22081_GYM96_02540	P_fragi_TMW22081_GYM96_02540	7	7	7	P_fragi_TMW22081_GYM96_02540 dTDP-4-dehydrorhamnose 3,5-epimerase	1	7	7	7	6	7	6	5	6	5	6	7	6	5	6	5	6	7	6	5	6	5	77.5	77.5	77.5	20.082	178	178	1	38	0	107.47	62.4	77.5	62.4	56.2	62.4	56.2	5468500000	1488300000	1245700000	1346400000	505650000	381420000
P_fragi_TMW22081_GYM96_02550	P_fragi_TMW22081_GYM96_02550	8	8	8	P_fragi_TMW22081_GYM96_02550 capsular biosynthesis protein	1	8	8	8	8	7	8	5	6	6	8	7	8	5	6	6	8	7	8	5	6	6	39.7	39.7	39.7	39.54	370	370	1	41	0	84.084	39.7	35.9	39.7	25.4	32.7	25.7	3979600000	1160600000	950690000	774660000	374230000	454960000
P_fragi_TMW22081_GYM96_02555	P_fragi_TMW22081_GYM96_02555	7	7	7	P_fragi_TMW22081_GYM96_02555 YjbF family lipoprotein	1	7	7	7	3	5	3	0	1	3	3	5	3	0	1	3	3	5	3	0	1	3	33.3	33.3	33.3	24.161	219	219	1	15	0	16.355	18.7	27.9	13.2	0	5.5	18.7	538560000	153310000	154360000	126360000	0	18376000
P_fragi_TMW22081_GYM96_02560	P_fragi_TMW22081_GYM96_02560	9	9	9	P_fragi_TMW22081_GYM96_02560 hypothetical protein	1	9	9	9	9	7	7	4	6	6	9	7	7	4	6	6	9	7	7	4	6	6	50.6	50.6	50.6	27.819	255	255	1	40	0	74.001	50.6	39.6	46.3	33.3	39.2	36.5	1898700000	533000000	457200000	438530000	173870000	129760000
P_fragi_TMW22081_GYM96_02570	P_fragi_TMW22081_GYM96_02570	9	9	9	P_fragi_TMW22081_GYM96_02570 response regulator receiver protein	1	9	9	9	5	7	6	7	7	8	5	7	6	7	7	8	5	7	6	7	7	8	55.6	55.6	55.6	26.417	234	234	1	51	0	27.076	30.8	41	34.2	46.2	39.7	45.7	2036600000	254030000	271370000	318230000	376190000	270660000
P_fragi_TMW22081_GYM96_02575	P_fragi_TMW22081_GYM96_02575	1	1	1	P_fragi_TMW22081_GYM96_02575 helix-turn-helix domain-containing protein	1	1	1	1	1	1	1	1	1	1	1	1	1	1	1	1	1	1	1	1	1	1	9.3	9.3	9.3	10.969	97	97	1	6	0.0029252	1.8472	9.3	9.3	9.3	9.3	9.3	9.3	401100000	104220000	82473000	106410000	40622000	29922000
P_fragi_TMW22081_GYM96_02605	P_fragi_TMW22081_GYM96_02605	7	7	7	P_fragi_TMW22081_GYM96_02605 glutamine amidotransferase	1	7	7	7	5	3	4	5	5	4	5	3	4	5	5	4	5	3	4	5	5	4	57.4	57.4	57.4	19.691	188	188	1	26	0	58.705	36.7	23.4	38.8	36.7	36.7	33	4045900000	1056900000	452430000	515640000	716530000	634560000
P_fragi_TMW22081_GYM96_02620	P_fragi_TMW22081_GYM96_02620	8	8	8	P_fragi_TMW22081_GYM96_02620 nucleotide-binding protein	1	8	8	8	2	4	3	2	1	1	2	4	3	2	1	1	2	4	3	2	1	1	30.2	30.2	30.2	32.172	291	291	1	13	0	6.7251	12	17.5	13.4	8.2	4.5	4.5	258500000	75273000	79432000	74259000	13634000	8299100
P_fragi_TMW22081_GYM96_02625	P_fragi_TMW22081_GYM96_02625	1	1	1	P_fragi_TMW22081_GYM96_02625 hypothetical protein	1	1	1	1	0	1	0	0	0	0	0	1	0	0	0	0	0	1	0	0	0	0	5.2	5.2	5.2	25.819	230	230	1	1	0.00042517	2.5088	0	5.2	0	0	0	0	23917000	0	23917000	0	0	0
P_fragi_TMW22081_GYM96_02630	P_fragi_TMW22081_GYM96_02630	12	12	12	P_fragi_TMW22081_GYM96_02630 hypothetical protein	1	12	12	12	9	11	11	5	7	6	9	11	11	5	7	6	9	11	11	5	7	6	57.9	57.9	57.9	28.483	259	259	1	49	0	20.45	41.3	49	49	24.7	32.4	32	1864800000	539760000	477330000	486200000	133500000	79727000
P_fragi_TMW22081_GYM96_02640	P_fragi_TMW22081_GYM96_02640	3	3	3	P_fragi_TMW22081_GYM96_02640 hypothetical protein	1	3	3	3	3	1	1	0	1	1	3	1	1	0	1	1	3	1	1	0	1	1	15.4	15.4	15.4	26.916	234	234	1	7	0	3.796	15.4	8.1	8.1	0	8.1	8.1	232640000	132210000	41913000	0	0	22896000
P_fragi_TMW22081_GYM96_02645	P_fragi_TMW22081_GYM96_02645	9	9	9	P_fragi_TMW22081_GYM96_02645 hypothetical protein	1	9	9	9	7	7	8	2	2	2	7	7	8	2	2	2	7	7	8	2	2	2	25.6	25.6	25.6	56.309	485	485	1	28	0	52.584	17.7	22.5	23.9	5.4	3.9	5.4	750600000	249860000	175950000	243600000	25759000	36928000
P_fragi_TMW22081_GYM96_02700	P_fragi_TMW22081_GYM96_02700	2	2	2	P_fragi_TMW22081_GYM96_02700 hypothetical protein	1	2	2	2	2	2	2	1	1	1	2	2	2	1	1	1	2	2	2	1	1	1	20.9	20.9	20.9	14.412	139	139	1	9	0	6.5374	20.9	20.9	20.9	9.4	9.4	9.4	279390000	68867000	73218000	66271000	25009000	15407000
P_fragi_TMW22081_GYM96_02720	P_fragi_TMW22081_GYM96_02720	10	10	10	P_fragi_TMW22081_GYM96_02720 hypothetical protein	1	10	10	10	7	7	7	4	3	3	7	7	7	4	3	3	7	7	7	4	3	3	26.6	26.6	26.6	41.505	372	372	1	31	0	19.732	19.9	17.2	21.8	11.8	8.3	8.3	773670000	167450000	362360000	132140000	35442000	36807000
P_fragi_TMW22081_GYM96_02725	P_fragi_TMW22081_GYM96_02725	12	12	12	P_fragi_TMW22081_GYM96_02725 hypothetical protein	1	12	12	12	11	10	8	11	8	9	11	10	8	11	8	9	11	10	8	11	8	9	45.9	45.9	45.9	33.755	303	303	1	71	0	68.068	41.9	41.9	38.6	45.9	32	38.6	5505300000	1273900000	893100000	1035500000	892010000	533380000
P_fragi_TMW22081_GYM96_02730	P_fragi_TMW22081_GYM96_02730	2	2	2	P_fragi_TMW22081_GYM96_02730 hypothetical protein	1	2	2	2	2	2	2	2	2	2	2	2	2	2	2	2	2	2	2	2	2	2	48	48	48	8.03	75	75	1	13	0	32.406	48	48	48	48	48	48	10120000000	3831600000	2125900000	2760800000	482110000	372920000
P_fragi_TMW22081_GYM96_02840	P_fragi_TMW22081_GYM96_02840	8	8	8	P_fragi_TMW22081_GYM96_02840 hypothetical protein	1	8	8	8	8	7	8	7	7	7	8	7	8	7	7	7	8	7	8	7	7	7	54.8	54.8	54.8	17.556	157	157	1	50	0	152.5	54.8	54.8	54.8	54.8	54.8	54.8	10807000000	2675600000	1609200000	2120500000	1655900000	1111000000
P_fragi_TMW22081_GYM96_02860	P_fragi_TMW22081_GYM96_02860	7	7	7	P_fragi_TMW22081_GYM96_02860 hypothetical protein	1	7	7	7	7	7	7	5	2	4	7	7	7	5	2	4	7	7	7	5	2	4	53.7	53.7	53.7	10.991	95	95	1	37	0	26.4	53.7	53.7	53.7	50.5	29.5	41.1	10089000000	3584200000	2597200000	3056300000	334860000	146410000
P_fragi_TMW22081_GYM96_02900	P_fragi_TMW22081_GYM96_02900	8	8	8	P_fragi_TMW22081_GYM96_02900 helix-turn-helix transcriptional regulator	1	8	8	8	4	5	4	6	5	5	4	5	4	6	5	5	4	5	4	6	5	5	48.6	48.6	48.6	28.054	255	255	1	34	0	36.602	23.9	27.1	25.9	34.5	32.5	27.8	1816100000	262060000	294740000	197200000	387280000	263200000
P_fragi_TMW22081_GYM96_02910	P_fragi_TMW22081_GYM96_02910	4	4	3	P_fragi_TMW22081_GYM96_02910 hypothetical protein	1	4	4	3	1	1	0	4	3	2	1	1	0	4	3	2	1	0	0	3	2	2	46.7	46.7	33.3	8.2575	75	75	1	11	0	13.619	24	13.3	0	46.7	46.7	29.3	455480000	0	62785000	0	196680000	129260000
P_fragi_TMW22081_GYM96_03085	P_fragi_TMW22081_GYM96_03085	8	8	8	P_fragi_TMW22081_GYM96_03085 Ldh family oxidoreductase	1	8	8	8	8	6	7	5	5	6	8	6	7	5	5	6	8	6	7	5	5	6	32.1	32.1	32.1	35.242	336	336	1	38	0	59.121	32.1	23.2	28.3	19	19.9	23.5	4103400000	979160000	482110000	1419600000	388090000	258710000
P_fragi_TMW22081_GYM96_03090	P_fragi_TMW22081_GYM96_03090	8	8	8	P_fragi_TMW22081_GYM96_03090 MurR/RpiR family transcriptional regulator	1	8	8	8	6	5	8	6	5	5	6	5	8	6	5	5	6	5	8	6	5	5	42.3	42.3	42.3	32.252	291	291	1	35	0	33.18	30.6	20.6	42.3	32.6	21.6	21.6	1113500000	240810000	158810000	307550000	150470000	99879000
P_fragi_TMW22081_GYM96_03095	P_fragi_TMW22081_GYM96_03095	11	11	11	P_fragi_TMW22081_GYM96_03095 transporter substrate-binding domain-containing protein	1	11	11	11	11	8	9	11	9	11	11	8	9	11	9	11	11	8	9	11	9	11	51	51	51	27.369	251	251	1	67	0	67.019	51	44.6	50.6	51	50.6	51	8432300000	1825900000	877030000	1902700000	1434100000	884500000
P_fragi_TMW22081_GYM96_03110	P_fragi_TMW22081_GYM96_03110	12	12	12	P_fragi_TMW22081_GYM96_03110 FAD-binding oxidoreductase	1	12	12	12	6	4	10	4	4	3	6	4	10	4	4	3	6	4	10	4	4	3	35.1	35.1	35.1	45.314	413	413	1	31	0	29.212	19.1	15.7	28.6	15.7	15.7	9.4	752290000	161640000	68167000	310240000	87477000	65001000
P_fragi_TMW22081_GYM96_03115	P_fragi_TMW22081_GYM96_03115	9	9	9	P_fragi_TMW22081_GYM96_03115 amino acid ABC transporter ATP-binding protein	1	9	9	9	4	3	9	0	0	0	4	3	9	0	0	0	4	3	9	0	0	0	46.4	46.4	46.4	28.69	261	261	1	18	0	26.009	21.8	19.2	46.4	0	0	0	812660000	129920000	80509000	602230000	0	0
P_fragi_TMW22081_GYM96_03120	P_fragi_TMW22081_GYM96_03120	19	19	19	P_fragi_TMW22081_GYM96_03120 NADPH-dependent 2,4-dienoyl-CoA reductase	1	19	19	19	12	14	15	7	10	5	12	14	15	7	10	5	12	14	15	7	10	5	41.9	41.9	41.9	72.739	678	678	1	63	0	96.096	28.5	29.9	33.6	15	22.3	11.7	2658100000	578280000	396800000	506370000	191220000	858800000
P_fragi_TMW22081_GYM96_03135	P_fragi_TMW22081_GYM96_03135	5	5	5	P_fragi_TMW22081_GYM96_03135 DUF2242 domain-containing protein	1	5	5	5	0	0	0	2	2	3	0	0	0	2	2	3	0	0	0	2	2	3	29.2	29.2	29.2	29.152	277	277	1	7	0	6.7763	0	0	0	10.1	13	15.9	131360000	0	0	0	34507000	31526000
P_fragi_TMW22081_GYM96_03155	P_fragi_TMW22081_GYM96_03155	9	9	9	P_fragi_TMW22081_GYM96_03155 SDR family oxidoreductase	1	9	9	9	5	7	7	7	7	8	5	7	7	7	7	8	5	7	7	7	7	8	58.8	58.8	58.8	26.8	255	255	1	45	0	69.83	34.5	46.7	45.1	47.1	49	52.2	2765100000	392010000	304640000	423750000	599240000	442260000
P_fragi_TMW22081_GYM96_03160	P_fragi_TMW22081_GYM96_03160	25	25	25	P_fragi_TMW22081_GYM96_03160 O-succinylhomoserine sulfhydrylase	1	25	25	25	22	22	23	24	23	22	22	22	23	24	23	22	22	22	23	24	23	22	81.4	81.4	81.4	43.157	403	403	1	170	0	323.31	72	68.7	68	81.4	78.2	74.2	68342000000	14336000000	9700500000	12801000000	10933000000	9395100000
P_fragi_TMW22081_GYM96_03165	P_fragi_TMW22081_GYM96_03165	26	26	26	P_fragi_TMW22081_GYM96_03165 amidophosphoribosyltransferase	1	26	26	26	22	25	24	23	25	22	22	25	24	23	25	22	22	25	24	23	25	22	57.7	57.7	57.7	55.129	501	501	1	200	0	225.34	53.1	55.9	54.5	56.9	55.9	55.1	95651000000	18585000000	14246000000	18568000000	15283000000	13631000000
P_fragi_TMW22081_GYM96_03175	P_fragi_TMW22081_GYM96_03175	2	2	2	P_fragi_TMW22081_GYM96_03175 SPOR domain-containing protein	1	2	2	2	0	0	0	0	1	2	0	0	0	0	1	2	0	0	0	0	1	2	8.8	8.8	8.8	22.279	205	205	1	3	0.0016786	2.0002	0	0	0	0	4.4	8.8	62502000	0	0	0	0	21644000
P_fragi_TMW22081_GYM96_03180	P_fragi_TMW22081_GYM96_03180	14	14	14	P_fragi_TMW22081_GYM96_03180 bifunctional tetrahydrofolate synthase/dihydrofolate synthase	1	14	14	14	10	9	9	11	9	11	10	9	9	11	9	11	10	9	9	11	9	11	43.9	43.9	43.9	47.102	435	435	1	61	0	103.62	34.3	28.3	26.7	38.2	26.2	37.7	3574600000	670970000	531570000	447140000	649090000	496570000
P_fragi_TMW22081_GYM96_03185	P_fragi_TMW22081_GYM96_03185	16	16	16	P_fragi_TMW22081_GYM96_03185 acetyl-CoA carboxylase carboxyltransferase subunit beta	1	16	16	16	12	12	14	14	13	12	12	12	14	14	13	12	12	12	14	14	13	12	58.5	58.5	58.5	33.333	306	306	1	83	0	86.631	44.1	44.1	52	43.5	42.5	40.2	23327000000	4799000000	3406500000	4777200000	3843300000	2657600000
P_fragi_TMW22081_GYM96_03190	P_fragi_TMW22081_GYM96_03190	5	5	5	P_fragi_TMW22081_GYM96_03190 phosphoribosylanthranilate isomerase	1	5	5	5	4	3	3	4	4	4	4	3	3	4	4	4	4	3	3	4	4	4	19.8	19.8	19.8	21.801	207	207	1	28	0	12.552	18.8	15	15	15.9	15.9	15.9	1195800000	182790000	140280000	193760000	222300000	191520000
P_fragi_TMW22081_GYM96_03195	P_fragi_TMW22081_GYM96_03195	8	8	8	P_fragi_TMW22081_GYM96_03195 tRNA pseudouridine(38-40) synthase TruA	1	8	8	8	4	6	6	4	2	5	4	6	6	4	2	5	4	6	6	4	2	5	46	46	46	30.975	274	274	1	33	0	33.173	21.2	29.2	32.1	20.1	12	30.3	1094900000	127570000	259610000	286050000	132470000	66898000
P_fragi_TMW22081_GYM96_03200	P_fragi_TMW22081_GYM96_03200	6	6	6	P_fragi_TMW22081_GYM96_03200 FimV family protein	1	6	6	6	3	3	5	0	0	0	3	3	5	0	0	0	3	3	5	0	0	0	9.6	9.6	9.6	85.33	799	799	1	11	0	17.192	5.8	5.1	7.6	0	0	0	225210000	75254000	60089000	89862000	0	0
P_fragi_TMW22081_GYM96_03205	P_fragi_TMW22081_GYM96_03205	11	11	11	P_fragi_TMW22081_GYM96_03205 aspartate-semialdehyde dehydrogenase	1	11	11	11	7	6	8	8	7	9	7	6	8	8	7	9	7	6	8	8	7	9	53.3	53.3	53.3	35.363	336	336	1	51	0	95.783	37.8	32.7	44.6	37.8	37.2	48.8	4383300000	887880000	677240000	1204500000	548780000	416950000
P_fragi_TMW22081_GYM96_03210	P_fragi_TMW22081_GYM96_03210	21	21	21	P_fragi_TMW22081_GYM96_03210 aspartate-semialdehyde dehydrogenase	1	21	21	21	16	18	16	15	14	18	16	18	16	15	14	18	16	18	16	15	14	18	69.7	69.7	69.7	40.575	370	370	1	118	0	207.42	59.2	61.4	60.5	53.8	47.6	61.1	20862000000	4561100000	4343700000	4875100000	2565600000	1732000000
P_fragi_TMW22081_GYM96_03215	P_fragi_TMW22081_GYM96_03215	12	12	12	P_fragi_TMW22081_GYM96_03215 3-isopropylmalate dehydrogenase	1	12	12	12	9	8	8	10	11	11	9	8	8	10	11	11	9	8	8	10	11	11	46.4	46.4	46.4	38.759	360	360	1	60	0	114.64	37.5	26.7	32.8	37.5	46.4	46.4	11548000000	1794800000	1260800000	1531200000	1745400000	2149100000
P_fragi_TMW22081_GYM96_03220	P_fragi_TMW22081_GYM96_03220	5	5	5	P_fragi_TMW22081_GYM96_03220 methyltransferase domain-containing protein	1	5	5	5	4	2	3	3	4	2	4	2	3	3	4	2	4	2	3	3	4	2	29.8	29.8	29.8	28.105	255	255	1	18	0	15.15	24.3	8.2	20.4	21.6	25.9	8.2	375910000	78365000	48487000	84338000	59247000	70408000
P_fragi_TMW22081_GYM96_03225	P_fragi_TMW22081_GYM96_03225	14	14	14	P_fragi_TMW22081_GYM96_03225 3-isopropylmalate dehydratase small subunit	1	14	14	14	11	11	10	12	13	14	11	11	10	12	13	14	11	11	10	12	13	14	77.6	77.6	77.6	24.128	214	214	1	82	0	78.079	69.6	69.6	57.5	67.8	73.8	77.6	8785200000	1334900000	1113600000	1062500000	1765700000	1488500000
P_fragi_TMW22081_GYM96_03230	P_fragi_TMW22081_GYM96_03230	20	20	20	P_fragi_TMW22081_GYM96_03230 3-isopropylmalate dehydratase large subunit	1	20	20	20	16	15	12	18	17	19	16	15	12	18	17	19	16	15	12	18	17	19	50.1	50.1	50.1	50.952	477	477	1	100	0	193.37	46.1	41.9	35.8	48.2	46.1	48.2	8989700000	1468900000	1241900000	968120000	1957000000	1468900000
P_fragi_TMW22081_GYM96_03235	P_fragi_TMW22081_GYM96_03235	3	3	3	P_fragi_TMW22081_GYM96_03235 LysR family transcriptional regulator	1	3	3	3	2	2	2	1	0	1	2	2	2	1	0	1	2	2	2	1	0	1	15.4	15.4	15.4	33.89	306	306	1	8	0	5.5468	8.5	8.5	11.1	4.2	0	4.2	203820000	87652000	59543000	36511000	12910000	0
P_fragi_TMW22081_GYM96_03245	P_fragi_TMW22081_GYM96_03245	7	7	7	P_fragi_TMW22081_GYM96_03245 pirin family protein	1	7	7	7	2	3	3	4	6	6	2	3	3	4	6	6	2	3	3	4	6	6	36.8	36.8	36.8	31.473	288	288	1	24	0	9.4494	5.9	10.1	10.4	18.1	29.2	33.3	1293900000	263140000	215220000	119510000	110520000	218800000
P_fragi_TMW22081_GYM96_03255	P_fragi_TMW22081_GYM96_03255	14	14	14	P_fragi_TMW22081_GYM96_03255 cyanide-forming glycine dehydrogenase subunit HcnC	1	14	14	14	14	12	13	10	12	8	14	12	13	10	12	8	14	12	13	10	12	8	60	60	60	45.333	418	418	1	89	0	133.45	60	50.2	58.4	54.1	55.7	42.1	10502000000	3314000000	2217000000	3132200000	578450000	786290000
P_fragi_TMW22081_GYM96_03260	P_fragi_TMW22081_GYM96_03260	17	17	17	P_fragi_TMW22081_GYM96_03260 cyanide-forming glycine dehydrogenase subunit HcnB	1	17	17	17	11	12	15	8	9	7	11	12	15	8	9	7	11	12	15	8	9	7	55.5	55.5	55.5	50.494	465	465	1	65	0	147.58	28.2	37.4	47.3	29.7	31.6	26	6344500000	1553900000	1229100000	2302900000	516700000	474180000
P_fragi_TMW22081_GYM96_03265	P_fragi_TMW22081_GYM96_03265	2	2	2	P_fragi_TMW22081_GYM96_03265 (2Fe-2S)-binding protein	1	2	2	2	1	1	2	1	1	1	1	1	2	1	1	1	1	1	2	1	1	1	24.8	24.8	24.8	11.45	105	105	1	7	0	24.083	17.1	17.1	24.8	17.1	17.1	17.1	915760000	199770000	146710000	399110000	58179000	63979000
P_fragi_TMW22081_GYM96_03275	P_fragi_TMW22081_GYM96_03275	2	2	2	P_fragi_TMW22081_GYM96_03275 AGE family epimerase/isomerase	1	2	2	2	1	1	0	0	0	1	1	1	0	0	0	1	1	1	0	0	0	1	7.8	7.8	7.8	45.538	412	412	1	3	0.00084175	2.1339	3.6	4.1	0	0	0	4.1	88725000	76725000	5436600	0	0	0
P_fragi_TMW22081_GYM96_03295	P_fragi_TMW22081_GYM96_03295	18	18	18	P_fragi_TMW22081_GYM96_03295 SDR family oxidoreductase	1	18	18	18	15	15	15	16	16	15	15	15	15	16	16	15	15	15	15	16	16	15	88.3	88.3	88.3	26.128	248	248	1	95	0	128.26	76.6	73.8	82.7	82.3	79.4	75	23404000000	5774400000	3497000000	4250400000	3890900000	2773600000
P_fragi_TMW22081_GYM96_03305	P_fragi_TMW22081_GYM96_03305	8	8	8	P_fragi_TMW22081_GYM96_03305 acetyl-CoA C-acyltransferase	1	8	8	8	6	5	5	5	4	6	6	5	5	5	4	6	6	5	5	5	4	6	28.1	28.1	28.1	42.894	402	402	1	31	0	61.8	20.6	16.9	16.2	19.4	14.7	18.9	762340000	202040000	136050000	130200000	106460000	79090000
P_fragi_TMW22081_GYM96_03345	P_fragi_TMW22081_GYM96_03345	2	2	2	P_fragi_TMW22081_GYM96_03345 PadR family transcriptional regulator	1	2	2	2	1	1	2	0	0	0	1	1	2	0	0	0	1	1	2	0	0	0	8.7	8.7	8.7	20.688	184	184	1	4	0	3.6406	4.3	4.3	8.7	0	0	0	62618000	21009000	22755000	18854000	0	0
P_fragi_TMW22081_GYM96_03360	P_fragi_TMW22081_GYM96_03360	4	4	4	P_fragi_TMW22081_GYM96_03360 molecular chaperone	1	4	4	4	2	2	3	2	2	1	2	2	3	2	2	1	2	2	3	2	2	1	23.9	23.9	23.9	27.577	247	247	1	12	0	6.3979	16.6	10.5	20.2	16.6	16.6	6.9	536730000	147090000	50731000	111990000	90312000	73994000
P_fragi_TMW22081_GYM96_03395	P_fragi_TMW22081_GYM96_03395	2	2	2	P_fragi_TMW22081_GYM96_03395 hypothetical protein	1	2	2	2	1	1	2	1	1	2	1	1	2	1	1	2	1	1	2	1	1	2	26.2	26.2	26.2	16.447	149	149	1	8	0	55.02	10.7	10.7	26.2	10.7	10.7	26.2	659380000	116110000	66173000	226060000	69526000	44666000
P_fragi_TMW22081_GYM96_03400	P_fragi_TMW22081_GYM96_03400	5	5	5	P_fragi_TMW22081_GYM96_03400 hypothetical protein	1	5	5	5	5	3	3	2	1	1	5	3	3	2	1	1	5	3	3	2	1	1	42.9	42.9	42.9	8.5887	77	77	1	15	0	15.782	42.9	28.6	28.6	28.6	14.3	13	201330000	96117000	16599000	67779000	6104300	8024500
P_fragi_TMW22081_GYM96_03415	P_fragi_TMW22081_GYM96_03415	10	10	10	P_fragi_TMW22081_GYM96_03415 TraR/DksA family transcriptional regulator	1	10	10	10	7	6	8	8	10	8	7	6	8	8	10	8	7	6	8	8	10	8	81.3	81.3	81.3	15.483	134	134	1	54	0	112.22	73.9	67.2	67.2	75.4	81.3	69.4	7708900000	1891100000	1720300000	1722900000	882780000	858160000
P_fragi_TMW22081_GYM96_03450	P_fragi_TMW22081_GYM96_03450	8	8	8	P_fragi_TMW22081_GYM96_03450 thiol peroxidase	1	8	8	8	7	7	7	8	6	8	7	7	7	8	6	8	7	7	7	8	6	8	94.6	94.6	94.6	17.389	166	166	1	53	0	323.31	94.6	94.6	94.6	94.6	71.7	94.6	62731000000	14151000000	8888000000	9912800000	10296000000	8470800000
P_fragi_TMW22081_GYM96_03460	P_fragi_TMW22081_GYM96_03460	19	19	19	P_fragi_TMW22081_GYM96_03460 DUF1254 domain-containing protein	1	19	19	19	14	16	11	19	15	15	14	16	11	19	15	15	14	16	11	19	15	15	64.4	64.4	64.4	52.333	472	472	1	93	0	251.8	47.5	53.4	36.2	64.4	51.3	52.3	4094900000	762950000	595710000	383840000	847370000	742460000
P_fragi_TMW22081_GYM96_03465	P_fragi_TMW22081_GYM96_03465	11	11	11	P_fragi_TMW22081_GYM96_03465 DUF3313 domain-containing protein	1	11	11	11	8	10	8	10	10	8	8	10	8	10	10	8	8	10	8	10	10	8	76.1	76.1	76.1	23.919	222	222	1	65	0	161.85	62.2	76.1	66.7	60.4	60.4	55	12447000000	1927100000	1620900000	1225100000	2641300000	2093100000
P_fragi_TMW22081_GYM96_03480	P_fragi_TMW22081_GYM96_03480	20	20	20	P_fragi_TMW22081_GYM96_03480 transaldolase	1	20	20	20	18	16	19	19	19	16	18	16	19	19	19	16	18	16	19	19	19	16	72.3	72.3	72.3	33.478	307	307	1	157	0	283.22	66.8	62.5	72.3	72.3	72.3	63.2	88135000000	16370000000	10992000000	12933000000	16798000000	13854000000
P_fragi_TMW22081_GYM96_03485	P_fragi_TMW22081_GYM96_03485	23	23	23	P_fragi_TMW22081_GYM96_03485 ADP-glyceromanno-heptose 6-epimerase	1	23	23	23	18	18	17	22	23	22	18	18	17	22	23	22	18	18	17	22	23	22	86.3	86.3	86.3	37.172	329	329	1	162	0	290.5	76.9	71.1	66	85.7	86.3	85.7	95522000000	5689700000	4958800000	4656900000	29348000000	23309000000
P_fragi_TMW22081_GYM96_03490	P_fragi_TMW22081_GYM96_03490	8	8	8	P_fragi_TMW22081_GYM96_03490 class I SAM-dependent methyltransferase	1	8	8	8	8	8	7	8	7	8	8	8	7	8	7	8	8	8	7	8	7	8	46.9	46.9	46.9	27.924	258	258	1	61	0	95.093	46.9	46.9	46.9	46.9	41.9	46.9	8273800000	1679200000	1392400000	1070400000	1289400000	1240000000
P_fragi_TMW22081_GYM96_03540	P_fragi_TMW22081_GYM96_03540	2	2	2	P_fragi_TMW22081_GYM96_03540 cysteine hydrolase	1	2	2	2	1	0	1	0	0	0	1	0	1	0	0	0	1	0	1	0	0	0	12.8	12.8	12.8	21.613	196	196	1	2	0	2.84	4.6	0	8.2	0	0	0	0	0	0	0	0	0
P_fragi_TMW22081_GYM96_03560	P_fragi_TMW22081_GYM96_03560	6	6	6	P_fragi_TMW22081_GYM96_03560 DUF4946 domain-containing protein	1	6	6	6	3	3	2	5	6	3	3	3	2	5	6	3	3	3	2	5	6	3	35.8	35.8	35.8	18.834	176	176	1	22	0	39.267	17	17	11.4	35.8	35.8	17	1158100000	132730000	108500000	111410000	261360000	395670000
P_fragi_TMW22081_GYM96_03570	P_fragi_TMW22081_GYM96_03570	5	5	5	P_fragi_TMW22081_GYM96_03570 glycogen synthase GlgA	1	5	5	5	3	5	3	0	0	0	3	5	3	0	0	0	3	5	3	0	0	0	16.3	16.3	16.3	56.968	523	523	1	11	0	18.885	10.3	16.3	10.3	0	0	0	284770000	125110000	104410000	55258000	0	0
P_fragi_TMW22081_GYM96_03575	P_fragi_TMW22081_GYM96_03575	14	14	14	P_fragi_TMW22081_GYM96_03575 4-alpha-glucanotransferase	1	14	14	14	9	4	6	6	7	7	9	4	6	6	7	7	9	4	6	6	7	7	31.3	31.3	31.3	76.968	693	693	1	39	0	39.858	19.9	7.9	16.2	13.7	13.9	14.7	873770000	197320000	73981000	114810000	115240000	168990000
P_fragi_TMW22081_GYM96_03580	P_fragi_TMW22081_GYM96_03580	3	3	3	P_fragi_TMW22081_GYM96_03580 DUF2934 domain-containing protein	1	3	3	3	2	3	3	3	1	2	2	3	3	3	1	2	2	3	3	3	1	2	45.3	45.3	45.3	8.2453	75	75	1	15	0	48.407	45.3	45.3	45.3	45.3	25.3	40	2580100000	900820000	615730000	652360000	146350000	122410000
P_fragi_TMW22081_GYM96_03585	P_fragi_TMW22081_GYM96_03585	35	35	35	P_fragi_TMW22081_GYM96_03585 glycogen debranching protein GlgX	1	35	35	35	24	24	23	32	30	27	24	24	23	32	30	27	24	24	23	32	30	27	61.2	61.2	61.2	80.783	717	717	1	166	0	215.71	43.2	45	37	58.6	51.2	48	14116000000	2887400000	1390100000	1457900000	3108300000	2626100000
P_fragi_TMW22081_GYM96_03590	P_fragi_TMW22081_GYM96_03590	10	10	10	P_fragi_TMW22081_GYM96_03590 endonuclease/exonuclease/phosphatase family protein	1	10	10	10	7	6	6	8	7	9	7	6	6	8	7	9	7	6	6	8	7	9	49.1	49.1	49.1	30.06	267	267	1	46	0	64.274	34.1	30	32.6	41.6	33.3	40.8	3745200000	806510000	335460000	475360000	805200000	626940000
P_fragi_TMW22081_GYM96_03595	P_fragi_TMW22081_GYM96_03595	15	15	15	P_fragi_TMW22081_GYM96_03595 1,4-alpha-glucan branching protein GlgB	1	15	15	15	9	10	11	12	10	10	9	10	11	12	10	10	9	10	11	12	10	10	29.7	29.7	29.7	83.156	743	743	1	62	0	49.809	19.2	20.6	24.9	28.7	20.9	19.5	3136200000	682910000	519650000	507630000	586280000	357060000
P_fragi_TMW22081_GYM96_03600	P_fragi_TMW22081_GYM96_03600	9	9	9	P_fragi_TMW22081_GYM96_03600 cytochrome c oxidase accessory protein CcoG	1	9	9	9	7	7	7	0	0	0	7	7	7	0	0	0	7	7	7	0	0	0	26.2	26.2	26.2	53.237	473	473	1	24	0	25.125	19.2	20.7	21.8	0	0	0	1308400000	476930000	387280000	444200000	0	0
P_fragi_TMW22081_GYM96_03605	P_fragi_TMW22081_GYM96_03605	17	17	17	P_fragi_TMW22081_GYM96_03605 PLP-dependent aminotransferase family protein	1	17	17	17	16	14	16	12	14	11	16	14	16	12	14	11	16	14	16	12	14	11	54.3	54.3	54.3	52.135	470	470	1	86	0	214.7	49.6	41.3	49.6	38.9	43.6	34.7	7707400000	1548300000	1360800000	2125300000	1041500000	739190000
P_fragi_TMW22081_GYM96_03640	P_fragi_TMW22081_GYM96_03640	13	13	13	P_fragi_TMW22081_GYM96_03640 Zn-dependent hydrolase	1	13	13	13	7	8	8	10	8	8	7	8	8	10	8	8	7	8	8	10	8	8	46.1	46.1	46.1	44.976	423	423	1	49	0	51.198	23.9	26.5	24.8	31.9	27.9	32.2	2298900000	233790000	545480000	323300000	449500000	421240000
P_fragi_TMW22081_GYM96_03650	P_fragi_TMW22081_GYM96_03650	16	16	16	P_fragi_TMW22081_GYM96_03650 dihydropyrimidinase	1	16	16	16	3	7	3	14	14	10	3	7	3	14	14	10	3	7	3	14	14	10	49.1	49.1	49.1	52.542	479	479	1	53	0	74.193	9.2	19.8	9.2	47	42	32.8	3037000000	71007000	254970000	97129000	900700000	849570000
P_fragi_TMW22081_GYM96_03655	P_fragi_TMW22081_GYM96_03655	23	23	23	P_fragi_TMW22081_GYM96_03655 NAD(P)-dependent oxidoreductase	1	23	23	23	1	10	3	19	18	19	1	10	3	19	18	19	1	10	3	19	18	19	69.5	69.5	69.5	49.202	455	455	1	75	0	119.88	2.9	34.3	8.1	60.9	59.3	63.3	5087100000	24938000	473540000	44076000	1455000000	1462200000
P_fragi_TMW22081_GYM96_03660	P_fragi_TMW22081_GYM96_03660	19	19	19	P_fragi_TMW22081_GYM96_03660 NAD-dependent dihydropyrimidine dehydrogenase subunit PreA	1	19	19	19	2	13	9	18	15	16	2	13	9	18	15	16	2	13	9	18	15	16	67.6	67.6	67.6	46.037	423	423	1	74	0	110.06	6.6	46.1	25.5	64.3	58.4	57	4773200000	42046000	413570000	279980000	1198800000	1335700000
P_fragi_TMW22081_GYM96_03665	P_fragi_TMW22081_GYM96_03665	3	3	3	P_fragi_TMW22081_GYM96_03665 TetR family transcriptional regulator	1	3	3	3	3	1	1	0	0	0	3	1	1	0	0	0	3	1	1	0	0	0	20.4	20.4	20.4	23.522	206	206	1	5	0	4.297	20.4	5.3	6.3	0	0	0	161300000	109750000	34344000	17204000	0	0
P_fragi_TMW22081_GYM96_03670	P_fragi_TMW22081_GYM96_03670	3	3	3	P_fragi_TMW22081_GYM96_03670 hypothetical protein	1	3	3	3	3	2	2	1	2	3	3	2	2	1	2	3	3	2	2	1	2	3	40.7	40.7	40.7	12.766	118	118	1	13	0	22.337	40.7	33.1	28	20.3	33.1	40.7	1029100000	302380000	168610000	159120000	69576000	101190000
P_fragi_TMW22081_GYM96_03675	P_fragi_TMW22081_GYM96_03675	5	5	5	P_fragi_TMW22081_GYM96_03675 carbon storage regulator CsrA	1	5	5	5	3	4	4	4	5	3	3	4	4	4	5	3	3	4	4	4	5	3	79.7	79.7	79.7	7.022	64	64	1	23	0	25.147	79.7	79.7	79.7	79.7	79.7	79.7	12071000000	2657200000	2097000000	2290100000	1723600000	1580900000
P_fragi_TMW22081_GYM96_03680	P_fragi_TMW22081_GYM96_03680	12	12	12	P_fragi_TMW22081_GYM96_03680 DUF1269 domain-containing protein	1	12	12	12	12	11	11	11	11	11	12	11	11	11	11	11	12	11	11	11	11	11	48.6	48.6	48.6	19.055	181	181	1	95	0	120.11	48.6	48.6	48.6	48.6	48.6	48.6	104920000000	28006000000	16041000000	15696000000	16042000000	12515000000
P_fragi_TMW22081_GYM96_03685	P_fragi_TMW22081_GYM96_03685	3	3	3	P_fragi_TMW22081_GYM96_03685 YbjQ family protein	1	3	3	3	3	2	2	1	1	1	3	2	2	1	1	1	3	2	2	1	1	1	42.5	42.5	42.5	11.451	106	106	1	10	0	32.618	42.5	33	33	19.8	19.8	9.4	326380000	122610000	49987000	67382000	39854000	33014000
P_fragi_TMW22081_GYM96_03690	P_fragi_TMW22081_GYM96_03690	26	26	26	P_fragi_TMW22081_GYM96_03690 LOG family protein	1	26	26	26	23	23	24	20	23	21	23	23	24	20	23	21	23	23	24	20	23	21	74	74	74	50.563	457	457	1	148	0	245.65	68.3	68.3	71.8	63.2	69.4	63	20519000000	5450400000	3786200000	4481800000	2305300000	2118900000
P_fragi_TMW22081_GYM96_03710	P_fragi_TMW22081_GYM96_03710	5	5	5	P_fragi_TMW22081_GYM96_03710 methionine gamma-lyase	1	5	5	5	0	4	1	1	0	2	0	4	1	1	0	2	0	4	1	1	0	2	25.3	25.3	25.3	42.803	395	395	1	8	0	17.603	0	21	4.3	2.3	0	6.6	172360000	0	91384000	37598000	0	0
P_fragi_TMW22081_GYM96_03715	P_fragi_TMW22081_GYM96_03715	9	9	9	P_fragi_TMW22081_GYM96_03715 LysR family transcriptional regulator	1	9	9	9	4	9	3	3	3	2	4	9	3	3	3	2	4	9	3	3	3	2	39.9	39.9	39.9	33.5	306	306	1	24	0	45.598	18.3	39.9	14.4	13.7	12.7	10.8	556820000	104340000	273300000	87265000	29104000	24662000
P_fragi_TMW22081_GYM96_03730	P_fragi_TMW22081_GYM96_03730	7	7	7	P_fragi_TMW22081_GYM96_03730 pyroglutamyl-peptidase I	1	7	7	7	6	5	6	5	6	5	6	5	6	5	6	5	6	5	6	5	6	5	59	59	59	22.385	212	212	1	34	0	33.896	49.1	43.9	49.1	49.5	54.7	38.7	2674300000	730450000	463490000	650650000	344100000	299060000
P_fragi_TMW22081_GYM96_03735	P_fragi_TMW22081_GYM96_03735	15	15	12	P_fragi_TMW22081_GYM96_03735 aldehyde dehydrogenase (NADP(+))	1	15	15	12	12	12	10	15	13	14	12	12	10	15	13	14	9	9	8	12	10	11	44.5	44.5	40.9	54.833	528	528	1	86	0	105.63	33.1	33.1	26.1	44.5	36.2	37.9	15936000000	1257400000	946980000	817490000	5555000000	2684300000
P_fragi_TMW22081_GYM96_03750	P_fragi_TMW22081_GYM96_03750	2	2	2	P_fragi_TMW22081_GYM96_03750 response regulator transcription factor	1	2	2	2	0	0	1	1	0	0	0	0	1	1	0	0	0	0	1	1	0	0	16.3	16.3	16.3	25.003	227	227	1	2	0	7.7639	0	0	10.6	5.7	0	0	33022000	0	0	33022000	0	0
P_fragi_TMW22081_GYM96_03765	P_fragi_TMW22081_GYM96_03765	2	2	2	P_fragi_TMW22081_GYM96_03765 XRE family transcriptional regulator	1	2	2	2	0	1	0	1	0	1	0	1	0	1	0	1	0	1	0	1	0	1	46	46	46	10.951	100	100	1	3	0	22.71	0	19	0	27	0	27	109750000	0	60941000	0	26261000	0
P_fragi_TMW22081_GYM96_03770	P_fragi_TMW22081_GYM96_03770	9	9	9	P_fragi_TMW22081_GYM96_03770 linear amide C-N hydrolase	1	9	9	9	7	8	8	9	8	9	7	8	8	9	8	9	7	8	8	9	8	9	38.6	38.6	38.6	38.254	352	352	1	52	0	133.16	28.4	34.1	33	38.6	33	38.6	8907300000	1828700000	1390200000	1556400000	1561600000	1020700000
P_fragi_TMW22081_GYM96_03780	P_fragi_TMW22081_GYM96_03780	3	3	3	P_fragi_TMW22081_GYM96_03780 glutamine synthetase	1	3	3	3	2	2	3	0	0	0	2	2	3	0	0	0	2	2	3	0	0	0	7.8	7.8	7.8	49.873	448	448	1	7	0.00084782	2.3908	6	4	7.8	0	0	0	2257600000	61516000	1218500000	977600000	0	0
P_fragi_TMW22081_GYM96_03810	P_fragi_TMW22081_GYM96_03810	6	6	6	P_fragi_TMW22081_GYM96_03810 cell division protein FtsQ	1	6	6	6	6	4	6	0	1	1	6	4	6	0	1	1	6	4	6	0	1	1	43.7	43.7	43.7	22.933	222	222	1	18	0	39.16	43.7	30.2	43.7	0	4.5	4.1	807780000	380600000	194440000	216130000	0	5059900
P_fragi_TMW22081_GYM96_03815	P_fragi_TMW22081_GYM96_03815	6	6	6	P_fragi_TMW22081_GYM96_03815 SGNH/GDSL hydrolase family protein	1	6	6	6	5	6	6	3	3	2	5	6	6	3	3	2	5	6	6	3	3	2	53	53	53	23.064	219	219	1	25	0	62.177	36.5	53	53	26	26	20.5	2564700000	751430000	736540000	609320000	174430000	145310000
P_fragi_TMW22081_GYM96_03820	P_fragi_TMW22081_GYM96_03820	4	4	4	P_fragi_TMW22081_GYM96_03820 tetratricopeptide repeat protein	1	4	4	4	3	2	2	0	0	0	3	2	2	0	0	0	3	2	2	0	0	0	3.5	3.5	3.5	142.9	1325	1325	1	7	0	6.2189	2.6	2	1.8	0	0	0	73948000	22856000	30882000	20210000	0	0
P_fragi_TMW22081_GYM96_03825	P_fragi_TMW22081_GYM96_03825	1	1	1	P_fragi_TMW22081_GYM96_03825 cellulose biosynthesis cyclic di-GMP-binding regulatory protein BcsB	1	1	1	1	0	0	1	0	0	0	0	0	1	0	0	0	0	0	1	0	0	0	3.5	3.5	3.5	82.049	768	768	1	1	0	4.6537	0	0	3.5	0	0	0	17639000	0	0	17639000	0	0
P_fragi_TMW22081_GYM96_03835	P_fragi_TMW22081_GYM96_03835	6	6	6	P_fragi_TMW22081_GYM96_03835 cellulose synthase operon protein YhjQ	1	6	6	6	6	4	4	0	1	0	6	4	4	0	1	0	6	4	4	0	1	0	22	22	22	38.309	359	359	1	15	0	8.6015	22	12.5	11.4	0	2.2	0	458110000	197640000	108020000	125850000	0	26599000
P_fragi_TMW22081_GYM96_03870	P_fragi_TMW22081_GYM96_03870	15	15	15	P_fragi_TMW22081_GYM96_03870 FAD-binding oxidoreductase	1	15	15	15	13	11	12	11	12	12	13	11	12	11	12	12	13	11	12	11	12	12	44	44	44	46.394	427	427	1	80	0	81.911	37.7	33	34.9	35.1	37	38.6	7075900000	2411500000	1191000000	1500900000	661580000	547000000
P_fragi_TMW22081_GYM96_03875	P_fragi_TMW22081_GYM96_03875	5	5	5	P_fragi_TMW22081_GYM96_03875 peptidase C39 family protein	1	5	5	5	3	2	3	2	2	3	3	2	3	2	2	3	3	2	3	2	2	3	32	32	32	24.35	225	225	1	15	0	25.075	19.6	10.2	14.2	10.2	10.2	18.7	420380000	63800000	54140000	135240000	46696000	35161000
P_fragi_TMW22081_GYM96_03905	P_fragi_TMW22081_GYM96_03905	11	11	11	P_fragi_TMW22081_GYM96_03905 DUF1993 domain-containing protein	1	11	11	11	10	11	10	10	10	10	10	11	10	10	10	10	10	11	10	10	10	10	62.7	62.7	62.7	18.624	169	169	1	77	0	91.023	62.7	62.7	62.7	62.1	62.1	62.1	70781000000	14240000000	9093700000	9128700000	13900000000	10847000000
P_fragi_TMW22081_GYM96_03915	P_fragi_TMW22081_GYM96_03915	14	14	14	P_fragi_TMW22081_GYM96_03915 DUF480 domain-containing protein	1	14	14	14	13	12	11	13	13	12	13	12	11	13	13	12	13	12	11	13	13	12	69.1	69.1	69.1	24.862	223	223	1	75	0	195.91	65.9	56.1	51.1	65.9	59.2	62.3	9404200000	2082000000	1460200000	1669600000	1463300000	1374000000
P_fragi_TMW22081_GYM96_03920	P_fragi_TMW22081_GYM96_03920	14	14	14	P_fragi_TMW22081_GYM96_03920 shikimate 5-dehydrogenase	1	14	14	14	11	9	8	11	11	13	11	9	8	11	11	13	11	9	8	11	11	13	46	46	46	28.844	272	272	1	72	0	150	40.1	36.4	33.8	42.3	40.1	46	16725000000	3414000000	1503900000	2041000000	3091600000	2665500000
P_fragi_TMW22081_GYM96_03950	P_fragi_TMW22081_GYM96_03950	9	9	9	P_fragi_TMW22081_GYM96_03950 DNA starvation/stationary phase protection protein	1	9	9	9	7	9	9	9	9	9	7	9	9	9	9	9	7	9	9	9	9	9	59.3	59.3	59.3	19.83	172	172	1	216	0	323.31	52.3	59.3	59.3	59.3	59.3	59.3	378330000000	53959000000	43673000000	41273000000	84137000000	64372000000
P_fragi_TMW22081_GYM96_03955	P_fragi_TMW22081_GYM96_03955	7	7	7	P_fragi_TMW22081_GYM96_03955 methyltransferase	1	7	7	7	6	4	3	7	6	7	6	4	3	7	6	7	6	4	3	7	6	7	36.7	36.7	36.7	34.834	313	313	1	34	0	39.117	34.5	18.8	16.6	36.7	26.5	36.7	1459400000	232250000	160280000	120110000	266620000	244450000
P_fragi_TMW22081_GYM96_03960	P_fragi_TMW22081_GYM96_03960	7	7	7	P_fragi_TMW22081_GYM96_03960 D-alanyl-D-alanine endopeptidase	1	7	7	7	4	5	7	0	0	0	4	5	7	0	0	0	4	5	7	0	0	0	30.4	30.4	30.4	33.515	312	312	1	16	0	18.864	16	23.7	30.4	0	0	0	642630000	185160000	218550000	238920000	0	0
P_fragi_TMW22081_GYM96_03965	P_fragi_TMW22081_GYM96_03965	8	8	8	P_fragi_TMW22081_GYM96_03965 Hsp20 family protein	1	8	8	8	6	6	8	6	6	6	6	6	8	6	6	6	6	6	8	6	6	6	70	70	70	16.507	150	150	1	41	0	112.87	50.7	50.7	70	50.7	50.7	50.7	5520200000	1685900000	810160000	1532800000	438470000	510440000
P_fragi_TMW22081_GYM96_03970	P_fragi_TMW22081_GYM96_03970	4	4	4	P_fragi_TMW22081_GYM96_03970 tRNA-dihydrouridine synthase	1	4	4	4	2	2	2	1	2	1	2	2	2	1	2	1	2	2	2	1	2	1	21.9	21.9	21.9	34.927	319	319	1	10	0	4.5824	9.1	9.4	9.4	3.8	12.9	3.8	243270000	54907000	43454000	46906000	25512000	53415000
P_fragi_TMW22081_GYM96_03975	P_fragi_TMW22081_GYM96_03975	2	2	2	P_fragi_TMW22081_GYM96_03975 acyl-CoA thioesterase	1	2	2	2	2	2	2	2	2	2	2	2	2	2	2	2	2	2	2	2	2	2	16.7	16.7	16.7	16.412	144	144	1	12	0	8.7015	16.7	16.7	16.7	16.7	16.7	16.7	709360000	107620000	73793000	86741000	91424000	167760000
P_fragi_TMW22081_GYM96_04000	P_fragi_TMW22081_GYM96_04000	27	27	27	P_fragi_TMW22081_GYM96_04000 glutamate--tRNA ligase	1	27	27	27	20	21	21	18	17	16	20	21	21	18	17	16	20	21	21	18	17	16	58.4	58.4	58.4	56.448	493	493	1	123	0	170.8	49.3	50.1	50.7	49.5	46	45.8	16557000000	4129700000	3469200000	3935500000	1735500000	1677300000
P_fragi_TMW22081_GYM96_04005	P_fragi_TMW22081_GYM96_04005	4	4	4	P_fragi_TMW22081_GYM96_04005 2-hydroxyacid dehydrogenase	1	4	4	4	4	3	3	2	3	3	4	3	3	2	3	3	4	3	3	2	3	3	24.1	24.1	24.1	32.938	316	316	1	18	0	32.508	24.1	14.2	14.2	7.9	14.2	17.7	421110000	119410000	55603000	77306000	38420000	70505000
P_fragi_TMW22081_GYM96_04060	P_fragi_TMW22081_GYM96_04060	5	2	2	P_fragi_TMW22081_GYM96_04060 lipoyl synthase	1	5	2	2	2	4	4	3	3	2	0	2	1	1	1	0	0	2	1	1	1	0	16	8.6	8.6	36.119	325	325	1	5	0.0045568	1.5028	7.4	16	12.6	12.6	12.6	7.4	549870000	0	173380000	185200000	86530000	104750000
P_fragi_TMW22081_GYM96_04090	P_fragi_TMW22081_GYM96_04090	7	7	7	P_fragi_TMW22081_GYM96_04090 response regulator	1	7	7	7	5	2	4	7	6	5	5	2	4	7	6	5	5	2	4	7	6	5	58	58	58	24.51	226	226	1	29	0	27.607	38.9	15	35	58	50.4	40.3	1185700000	259070000	67193000	105580000	328810000	223330000
P_fragi_TMW22081_GYM96_04110	P_fragi_TMW22081_GYM96_04110	13	13	13	P_fragi_TMW22081_GYM96_04110 thiol:disulfide interchange protein DsbG	1	13	13	13	10	8	7	11	11	13	10	8	7	11	11	13	10	8	7	11	11	13	46.7	46.7	46.7	27.946	257	257	1	60	0	48.327	40.9	26.8	24.1	40.9	40.9	46.7	2860200000	491570000	261060000	275640000	644630000	513960000
P_fragi_TMW22081_GYM96_04125	P_fragi_TMW22081_GYM96_04125	4	4	4	P_fragi_TMW22081_GYM96_04125 exonuclease	1	4	4	4	2	0	1	2	2	1	2	0	1	2	2	1	2	0	1	2	2	1	40.6	40.6	40.6	20.904	180	180	1	8	0	22.803	21.7	0	11.7	19.4	21.1	12.2	179600000	71119000	0	20301000	44936000	43248000
P_fragi_TMW22081_GYM96_04130	P_fragi_TMW22081_GYM96_04130	7	7	7	P_fragi_TMW22081_GYM96_04130 pyrimidine/purine nucleoside phosphorylase	1	7	7	7	7	6	7	7	7	7	7	6	7	7	7	7	7	6	7	7	7	7	92.5	92.5	92.5	10.247	93	93	1	54	0	116.68	92.5	81.7	92.5	92.5	92.5	92.5	66858000000	13562000000	6873000000	12086000000	11750000000	9829500000
P_fragi_TMW22081_GYM96_04140	P_fragi_TMW22081_GYM96_04140	15	15	15	P_fragi_TMW22081_GYM96_04140 4-phosphoerythronate dehydrogenase PdxB	1	15	15	15	13	14	13	15	14	15	13	14	13	15	14	15	13	14	13	15	14	15	61.8	61.8	61.8	41.656	380	380	1	90	0	323.31	50.5	58.2	55.3	61.8	58.7	61.8	17344000000	3409400000	2146500000	2259500000	3478900000	2965600000
P_fragi_TMW22081_GYM96_04150	P_fragi_TMW22081_GYM96_04150	5	5	5	P_fragi_TMW22081_GYM96_04150 sulfurtransferase TusA	1	5	5	5	1	3	3	3	2	3	1	3	3	3	2	3	1	3	3	3	2	3	81.7	81.7	81.7	9.3076	82	82	1	15	0	34.729	12.2	70.7	69.5	69.5	58.5	69.5	2977800000	395460000	524060000	435160000	321620000	262210000
P_fragi_TMW22081_GYM96_04155	P_fragi_TMW22081_GYM96_04155	13	13	13	P_fragi_TMW22081_GYM96_04155 23S rRNA (cytidine(2498)-2-O)-methyltransferase RlmM	1	13	13	13	8	9	10	10	10	10	8	9	10	10	10	10	8	9	10	10	10	10	54.6	54.6	54.6	40.543	359	359	1	58	0	57.905	29	39.3	40.9	40.9	44.8	40.4	3041000000	534350000	481120000	558140000	524250000	402090000
P_fragi_TMW22081_GYM96_04160	P_fragi_TMW22081_GYM96_04160	48	48	48	P_fragi_TMW22081_GYM96_04160 aconitate hydratase AcnA	1	48	48	48	44	40	41	47	45	44	44	40	41	47	45	44	44	40	41	47	45	44	68.3	68.3	68.3	99.053	914	914	1	407	0	323.31	62.7	55.4	57.1	66.1	63.9	61.2	396980000000	57431000000	33744000000	41581000000	96381000000	87583000000
P_fragi_TMW22081_GYM96_04170	P_fragi_TMW22081_GYM96_04170	8	6	6	P_fragi_TMW22081_GYM96_04170 methyl-accepting chemotaxis protein	1	8	6	6	4	3	8	1	1	1	3	1	6	0	0	0	3	1	6	0	0	0	21.3	15.7	15.7	57.266	521	521	1	10	0	4.2227	10.4	7.1	21.3	3.6	3.6	3.6	222340000	68902000	12930000	140510000	0	0
P_fragi_TMW22081_GYM96_04175	P_fragi_TMW22081_GYM96_04175	7	7	7	P_fragi_TMW22081_GYM96_04175 abhydrolase domain-containing 18	1	7	7	7	4	4	4	6	4	5	4	4	4	6	4	5	4	4	4	6	4	5	41.7	41.7	41.7	24.693	228	228	1	28	0	14.536	18	21.5	18	37.3	18.9	33.8	749750000	109440000	96318000	84213000	171660000	79661000
P_fragi_TMW22081_GYM96_04180	P_fragi_TMW22081_GYM96_04180	4	4	4	P_fragi_TMW22081_GYM96_04180 cytochrome-c oxidase, cbb3-type subunit I	1	4	4	4	3	3	4	1	1	2	3	3	4	1	1	2	3	3	4	1	1	2	10.1	10.1	10.1	52.939	474	474	1	14	0	16.493	4.6	4.6	10.1	2.3	2.3	4.4	449920000	122810000	92658000	173660000	12370000	11091000
P_fragi_TMW22081_GYM96_04185	P_fragi_TMW22081_GYM96_04185	7	7	4	P_fragi_TMW22081_GYM96_04185 cytochrome-c oxidase, cbb3-type subunit II	1	7	7	4	5	5	7	5	4	4	5	5	7	5	4	4	4	3	4	3	3	3	47	47	29.2	22.789	202	202	1	32	0	104.68	32.7	34.2	47	34.2	23.8	23.8	5392000000	1478500000	951420000	1665900000	522960000	349150000
P_fragi_TMW22081_GYM96_04195	P_fragi_TMW22081_GYM96_04195	11	11	11	P_fragi_TMW22081_GYM96_04195 cytochrome-c oxidase, cbb3-type subunit III	1	11	11	11	6	8	11	5	6	4	6	8	11	5	6	4	6	8	11	5	6	4	52.6	52.6	52.6	33.736	312	312	1	44	0	85.378	33	42.3	52.6	25.6	27.9	23.4	5266000000	1137300000	1075900000	1822000000	418670000	458380000
P_fragi_TMW22081_GYM96_04205	P_fragi_TMW22081_GYM96_04205	7	4	4	P_fragi_TMW22081_GYM96_04205 cytochrome-c oxidase, cbb3-type subunit II	1	7	4	4	4	5	6	5	4	4	3	3	3	3	3	3	3	3	3	3	3	3	45.8	28.1	28.1	22.69	203	203	1	18	0	6.0608	22.7	33	36.9	33	22.7	28.1	664030000	140630000	144220000	130160000	71344000	53302000
P_fragi_TMW22081_GYM96_04215	P_fragi_TMW22081_GYM96_04215	3	3	3	P_fragi_TMW22081_GYM96_04215 cytochrome-c oxidase, cbb3-type subunit III	1	3	3	3	1	1	3	1	0	0	1	1	3	1	0	0	1	1	3	1	0	0	12	12	12	35.426	325	325	1	6	0	2.9181	2.2	2.2	12	2.2	0	0	153920000	23344000	30341000	83259000	16972000	0
P_fragi_TMW22081_GYM96_04220	P_fragi_TMW22081_GYM96_04220	3	3	3	P_fragi_TMW22081_GYM96_04220 type II toxin-antitoxin system Phd/YefM family antitoxin	1	3	3	3	2	0	1	1	1	2	2	0	1	1	1	2	2	0	1	1	1	2	43.4	43.4	43.4	9.2824	83	83	1	7	0	3.566	25.3	0	9.6	9.6	18.1	27.7	223260000	119420000	0	21922000	0	19569000
P_fragi_TMW22081_GYM96_04225	P_fragi_TMW22081_GYM96_04225	6	6	6	P_fragi_TMW22081_GYM96_04225 type II toxin-antitoxin system VapC family toxin	1	6	6	6	4	1	2	3	3	4	4	1	2	3	3	4	4	1	2	3	3	4	50	50	50	15.026	136	136	1	17	0	12.707	25	7.4	17.6	33.8	33.8	41.9	381030000	115370000	0	52153000	61845000	53379000
P_fragi_TMW22081_GYM96_04230	P_fragi_TMW22081_GYM96_04230	6	6	6	P_fragi_TMW22081_GYM96_04230 cytochrome c oxidase accessory protein CcoG	1	6	6	6	3	4	5	3	4	3	3	4	5	3	4	3	3	4	5	3	4	3	19.3	19.3	19.3	53.445	471	471	1	22	0	22.846	9.3	12.7	16.6	13.2	16.1	13.6	600300000	91889000	83894000	151940000	80686000	99688000
P_fragi_TMW22081_GYM96_04235	P_fragi_TMW22081_GYM96_04235	7	7	7	P_fragi_TMW22081_GYM96_04235 hypothetical protein	1	7	7	7	4	5	4	5	6	4	4	5	4	5	6	4	4	5	4	5	6	4	42.2	42.2	42.2	20.104	180	180	1	28	0	12.464	18.9	25.6	25	41.1	41.7	25	1717800000	162660000	180000000	213520000	489430000	415890000
P_fragi_TMW22081_GYM96_04255	P_fragi_TMW22081_GYM96_04255	25	25	25	P_fragi_TMW22081_GYM96_04255 oxygen-independent coproporphyrinogen III oxidase	1	25	25	25	22	22	22	23	21	20	22	22	22	23	21	20	22	22	22	23	21	20	70.2	70.2	70.2	52.645	460	460	1	138	0	299.18	62.2	67	67.4	67.8	63.5	60.9	41956000000	8007200000	7809100000	8535600000	7048700000	5666000000
P_fragi_TMW22081_GYM96_04260	P_fragi_TMW22081_GYM96_04260	8	8	8	P_fragi_TMW22081_GYM96_04260 fumarate/nitrate reduction transcriptional regulator Fnr	1	8	8	8	7	6	7	6	4	6	7	6	7	6	4	6	7	6	7	6	4	6	38.5	38.5	38.5	27.25	244	244	1	36	0	34.4	34.8	29.9	34.8	29.9	20.1	30.3	2878200000	698470000	416820000	786720000	425630000	216720000
P_fragi_TMW22081_GYM96_04265	P_fragi_TMW22081_GYM96_04265	8	8	8	P_fragi_TMW22081_GYM96_04265 adenine phosphoribosyltransferase	1	8	8	8	5	6	7	8	8	8	5	6	7	8	8	8	5	6	7	8	8	8	51.9	51.9	51.9	19.871	181	181	1	53	0	85.579	40.3	46.4	51.9	51.9	51.9	51.9	7195900000	950050000	685360000	895230000	1675200000	1274100000
P_fragi_TMW22081_GYM96_04270	P_fragi_TMW22081_GYM96_04270	7	7	7	P_fragi_TMW22081_GYM96_04270 recombination protein RecR	1	7	7	7	5	5	5	6	5	5	5	5	5	6	5	5	5	5	5	6	5	5	59	59	59	21.488	200	200	1	31	0	82.516	39.5	39.5	39.5	55.5	51.5	43.5	5221100000	1307200000	969060000	1059400000	747630000	496180000
P_fragi_TMW22081_GYM96_04275	P_fragi_TMW22081_GYM96_04275	7	7	7	P_fragi_TMW22081_GYM96_04275 YbaB/EbfC family nucleoid-associated protein	1	7	7	7	5	3	6	6	6	6	5	3	6	6	6	6	5	3	6	6	6	6	80.4	80.4	80.4	12.069	112	112	1	78	0	159.85	50.9	36.6	73.2	80.4	73.2	73.2	37712000000	6544000000	3760300000	6342000000	6165300000	6873600000
P_fragi_TMW22081_GYM96_04280	P_fragi_TMW22081_GYM96_04280	16	16	16	P_fragi_TMW22081_GYM96_04280 DNA polymerase III subunit gamma/tau	1	16	16	16	13	10	11	14	15	11	13	10	11	14	15	11	13	10	11	14	15	11	30	30	30	74.161	683	683	1	79	0	58.295	24	20.8	21.1	28.4	28.3	22.1	3469300000	627640000	456330000	466310000	738700000	671370000
P_fragi_TMW22081_GYM96_04290	P_fragi_TMW22081_GYM96_04290	27	27	27	P_fragi_TMW22081_GYM96_04290 NAD-dependent DNA ligase LigA	1	27	27	27	17	20	20	19	20	23	17	20	20	19	20	23	17	20	20	19	20	23	44.1	44.1	44.1	85.822	786	786	1	124	0	76.963	27.6	34.1	34.6	32.1	32.6	37.2	7028800000	1451500000	1127300000	1256100000	1025400000	880850000
P_fragi_TMW22081_GYM96_04295	P_fragi_TMW22081_GYM96_04295	6	6	6	P_fragi_TMW22081_GYM96_04295 cell division protein ZipA	1	6	6	6	5	3	5	4	3	1	5	3	5	4	3	1	5	3	5	4	3	1	33	33	33	32.37	294	294	1	21	0	9.7574	24.5	12.2	29.3	20.7	12.2	3.1	687310000	174230000	102570000	179040000	117850000	85666000
P_fragi_TMW22081_GYM96_04300	P_fragi_TMW22081_GYM96_04300	16	16	16	P_fragi_TMW22081_GYM96_04300 chromosome segregation protein SMC	1	16	16	16	11	8	10	7	5	4	11	8	10	7	5	4	11	8	10	7	5	4	16.6	16.6	16.6	131.48	1162	1162	1	47	0	53.518	11.6	8.3	9.6	7.1	5.5	4.5	754510000	269470000	153780000	174750000	51331000	42727000
P_fragi_TMW22081_GYM96_04305	P_fragi_TMW22081_GYM96_04305	10	10	10	P_fragi_TMW22081_GYM96_04305 GntR family transcriptional regulator	1	10	10	10	8	10	10	7	8	9	8	10	10	7	8	9	8	10	10	7	8	9	53	53	53	24.567	219	219	1	53	0	76.258	45.7	53	53	41.6	44.7	48.9	2917600000	534520000	703210000	783110000	254260000	281600000
P_fragi_TMW22081_GYM96_04325	P_fragi_TMW22081_GYM96_04325	12	12	12	P_fragi_TMW22081_GYM96_04325 guanine deaminase	1	12	12	12	10	11	9	11	9	8	10	11	9	11	9	8	10	11	9	11	9	8	38.7	38.7	38.7	47.603	432	432	1	64	0	86.147	31.7	33.6	25.7	32.6	30.6	22.9	8044000000	1765300000	1809800000	1065400000	1363000000	881500000
P_fragi_TMW22081_GYM96_04330	P_fragi_TMW22081_GYM96_04330	13	13	13	P_fragi_TMW22081_GYM96_04330 GntR family transcriptional regulator	1	13	13	13	11	10	10	7	10	10	11	10	10	7	10	10	11	10	10	7	10	10	65.1	65.1	65.1	28.205	255	255	1	72	0	82.462	61.6	50.6	54.1	45.5	61.2	54.1	5092800000	1257500000	888110000	990210000	594970000	670880000
P_fragi_TMW22081_GYM96_04340	P_fragi_TMW22081_GYM96_04340	9	9	9	P_fragi_TMW22081_GYM96_04340 SDR family oxidoreductase	1	9	9	9	6	7	3	8	6	5	6	7	3	8	6	5	6	7	3	8	6	5	41.5	41.5	41.5	25.988	253	253	1	35	0	23.719	24.9	32	13	34.8	24.5	25.7	1531700000	252200000	281620000	129600000	359210000	215850000
P_fragi_TMW22081_GYM96_04345	P_fragi_TMW22081_GYM96_04345	17	17	17	P_fragi_TMW22081_GYM96_04345 NADP-dependent oxidoreductase	1	17	17	17	14	15	10	12	10	11	14	15	10	12	10	11	14	15	10	12	10	11	60.5	60.5	60.5	35.818	334	334	1	72	0	95.999	55.4	56.9	37.1	43.7	37.7	41.9	9776200000	2913600000	1699400000	1520700000	1284300000	966920000
P_fragi_TMW22081_GYM96_04350	P_fragi_TMW22081_GYM96_04350	14	14	14	P_fragi_TMW22081_GYM96_04350 orotidine-5-phosphate decarboxylase	1	14	14	14	13	12	12	11	9	12	13	12	12	11	9	12	13	12	12	11	9	12	79.3	79.3	79.3	24.652	232	232	1	78	0	152.25	71.6	71.6	71.6	71.1	59.9	78.9	19962000000	4050700000	4191400000	4120600000	2823400000	2108400000
P_fragi_TMW22081_GYM96_04360	P_fragi_TMW22081_GYM96_04360	3	3	3	P_fragi_TMW22081_GYM96_04360 TetR/AcrR family transcriptional regulator	1	3	3	3	1	0	1	2	2	2	1	0	1	2	2	2	1	0	1	2	2	2	19.3	19.3	19.3	20.291	187	187	1	8	0	2.8809	8.6	0	8.6	15.5	12.3	12.3	230130000	30418000	0	29343000	41669000	56280000
P_fragi_TMW22081_GYM96_04365	P_fragi_TMW22081_GYM96_04365	1	1	1	P_fragi_TMW22081_GYM96_04365 helix-hairpin-helix domain-containing protein	1	1	1	1	1	1	1	0	0	0	1	1	1	0	0	0	1	1	1	0	0	0	14.7	14.7	14.7	11.441	109	109	1	3	0	13.567	14.7	14.7	14.7	0	0	0	122790000	48302000	37472000	37019000	0	0
P_fragi_TMW22081_GYM96_04375	P_fragi_TMW22081_GYM96_04375	18	18	18	P_fragi_TMW22081_GYM96_04375 DegT/DnrJ/EryC1/StrS aminotransferase family protein	1	18	18	18	17	15	16	15	14	15	17	15	16	15	14	15	17	15	16	15	14	15	61.5	61.5	61.5	43.622	392	392	1	104	0	126.81	59.7	52.3	54.6	52.3	47.4	52.3	16096000000	4466500000	2595900000	3436100000	1992400000	1663200000
P_fragi_TMW22081_GYM96_04385	P_fragi_TMW22081_GYM96_04385	3	3	3	P_fragi_TMW22081_GYM96_04385 glycosyltransferase family 4 protein	1	3	3	3	2	1	3	0	0	1	2	1	3	0	0	1	2	1	3	0	0	1	11.1	11.1	11.1	44.652	406	406	1	7	0	17.771	7.4	4.2	11.1	0	0	4.2	122800000	52591000	9483000	49959000	0	0
P_fragi_TMW22081_GYM96_04390	P_fragi_TMW22081_GYM96_04390	24	24	24	P_fragi_TMW22081_GYM96_04390 UDP-N-acetylglucosamine 2-epimerase (non-hydrolyzing)	1	24	24	24	16	17	19	14	15	18	16	17	19	14	15	18	16	17	19	14	15	18	81.9	81.9	81.9	42.559	376	376	1	123	0	267.19	48.7	62.5	58	54.8	65.2	70.7	48074000000	3931700000	35605000000	3552800000	1831400000	1304300000
P_fragi_TMW22081_GYM96_04395	P_fragi_TMW22081_GYM96_04395	17	17	17	P_fragi_TMW22081_GYM96_04395 SDR family oxidoreductase	1	17	17	17	15	15	16	6	5	6	15	15	16	6	5	6	15	15	16	6	5	6	59.4	59.4	59.4	41.245	372	372	1	67	0	179.87	59.4	48.7	53.8	26.3	21.5	26.3	5803000000	2126200000	1227200000	1821400000	207080000	173800000
P_fragi_TMW22081_GYM96_04400	P_fragi_TMW22081_GYM96_04400	23	23	23	P_fragi_TMW22081_GYM96_04400 polysaccharide biosynthesis protein	1	23	23	23	21	20	18	13	17	18	21	20	18	13	17	18	21	20	18	13	17	18	61	61	61	38.726	346	346	1	126	0	217.27	58.1	58.4	53.5	47.1	55.2	54.9	23956000000	8202200000	4890400000	5361600000	1709000000	1760900000
P_fragi_TMW22081_GYM96_04410	P_fragi_TMW22081_GYM96_04410	9	9	9	P_fragi_TMW22081_GYM96_04410 glycosyltransferase family 4 protein	1	9	9	9	5	5	8	1	1	2	5	5	8	1	1	2	5	5	8	1	1	2	26.3	26.3	26.3	46.765	422	422	1	22	0	14.582	13.7	11.8	24.2	2.4	2.8	5.9	464190000	141810000	88956000	193720000	15438000	9282900
P_fragi_TMW22081_GYM96_04420	P_fragi_TMW22081_GYM96_04420	18	18	18	P_fragi_TMW22081_GYM96_04420 dTDP-4-amino-4,6-dideoxygalactose transaminase	1	18	18	18	14	13	15	14	14	14	14	13	15	14	14	14	14	13	15	14	14	14	76.9	76.9	76.9	41.939	376	376	1	93	0	323.31	55.9	54	56.1	59	55.9	63	10989000000	2646500000	1968900000	2306000000	1409300000	1287400000
P_fragi_TMW22081_GYM96_04425	P_fragi_TMW22081_GYM96_04425	7	7	7	P_fragi_TMW22081_GYM96_04425 acyltransferase	1	7	7	7	7	7	7	6	5	5	7	7	7	6	5	5	7	7	7	6	5	5	55.8	55.8	55.8	20.76	190	190	1	45	0	135.45	55.8	55.8	55.8	47.4	31.6	31.6	4066800000	1041600000	816950000	965790000	470960000	343140000
P_fragi_TMW22081_GYM96_04430	P_fragi_TMW22081_GYM96_04430	9	9	9	P_fragi_TMW22081_GYM96_04430 dTDP-4-dehydrorhamnose 3,5-epimerase	1	9	9	9	8	6	6	5	8	6	8	6	6	5	8	6	8	6	6	5	8	6	66.3	66.3	66.3	20.927	184	184	1	39	0	49.498	62.5	52.2	51.1	43.5	65.8	53.3	2908300000	860120000	491960000	564820000	239710000	481830000
P_fragi_TMW22081_GYM96_04435	P_fragi_TMW22081_GYM96_04435	14	14	12	P_fragi_TMW22081_GYM96_04435 glucose-1-phosphate thymidylyltransferase RfbA	1	14	14	12	10	10	13	11	9	11	10	10	13	11	9	11	8	8	11	9	7	9	55.9	55.9	51.9	32.902	297	297	1	71	0	107.39	36.4	42.1	52.5	48.8	37	42.1	9965700000	2533900000	1788000000	2446400000	1246700000	876650000
P_fragi_TMW22081_GYM96_04440	P_fragi_TMW22081_GYM96_04440	5	5	5	P_fragi_TMW22081_GYM96_04440 transcription/translation regulatory transformer protein RfaH	1	5	5	5	2	2	3	2	1	1	2	2	3	2	1	1	2	2	3	2	1	1	48	48	48	19.814	175	175	1	11	0	16.853	14.9	23.4	26.9	23.4	8.6	8.6	174920000	40003000	22750000	72500000	18415000	9868500
P_fragi_TMW22081_GYM96_04455	P_fragi_TMW22081_GYM96_04455	8	8	8	P_fragi_TMW22081_GYM96_04455 integration host factor subunit beta	1	8	8	8	7	7	7	7	7	7	7	7	7	7	7	7	7	7	7	7	7	7	78.6	78.6	78.6	11.085	98	98	1	50	0	54.958	71.4	69.4	69.4	69.4	69.4	69.4	8814100000	2369500000	1493000000	1833500000	900680000	972820000
P_fragi_TMW22081_GYM96_04460	P_fragi_TMW22081_GYM96_04460	38	38	38	P_fragi_TMW22081_GYM96_04460 30S ribosomal protein S1	1	38	38	38	35	36	33	34	33	34	35	36	33	34	33	34	35	36	33	34	33	34	65.1	65.1	65.1	62.347	564	564	1	359	0	323.31	63.8	58	57.8	63.7	63.7	56.6	589100000000	139130000000	116820000000	115690000000	74534000000	64313000000
P_fragi_TMW22081_GYM96_04465	P_fragi_TMW22081_GYM96_04465	15	15	15	P_fragi_TMW22081_GYM96_04465 (d)CMP kinase	1	15	15	15	14	14	15	14	14	15	14	14	15	14	14	15	14	14	15	14	14	15	82.5	82.5	82.5	24.357	229	229	1	90	0	127.78	74.2	74.2	82.5	74.2	74.2	82.5	17206000000	4035600000	2784800000	3467100000	2447800000	2050200000
P_fragi_TMW22081_GYM96_04470	P_fragi_TMW22081_GYM96_04470	31	31	31	P_fragi_TMW22081_GYM96_04470 bifunctional prephenate dehydrogenase/3-phosphoshikimate 1-carboxyvinyltransferase	1	31	31	31	25	26	22	24	25	23	25	26	22	24	25	23	25	26	22	24	25	23	67.2	67.2	67.2	78.428	743	743	1	193	0	323.31	50.3	50.3	42.3	54.1	53.7	53.3	50013000000	10854000000	8659000000	10014000000	6948200000	6202100000
P_fragi_TMW22081_GYM96_04475	P_fragi_TMW22081_GYM96_04475	15	15	15	P_fragi_TMW22081_GYM96_04475 histidinol-phosphate transaminase	1	15	15	15	11	12	14	12	10	13	11	12	14	12	10	13	11	12	14	12	10	13	66.2	66.2	66.2	39.463	370	370	1	80	0	127.2	48.1	50.8	58.4	50.3	43.8	53.8	14737000000	3498300000	2933900000	4015200000	1454500000	1323900000
P_fragi_TMW22081_GYM96_04480	P_fragi_TMW22081_GYM96_04480	23	23	23	P_fragi_TMW22081_GYM96_04480 prephenate dehydratase	1	23	23	23	18	19	19	16	20	18	18	19	19	16	20	18	18	19	19	16	20	18	68.1	68.1	68.1	40.39	364	364	1	132	0	148.47	49.2	54.1	49.7	56.3	61.3	62.1	26724000000	6380200000	4211500000	6353400000	3193800000	3040300000
P_fragi_TMW22081_GYM96_04485	P_fragi_TMW22081_GYM96_04485	16	16	16	P_fragi_TMW22081_GYM96_04485 3-phosphoserine/phosphohydroxythreonine transaminase	1	16	16	16	16	16	15	15	16	15	16	16	15	15	16	15	16	16	15	15	16	15	48.8	48.8	48.8	39.717	361	361	1	119	0	168.54	48.8	48.8	46	46	48.8	46	56007000000	13991000000	9473000000	11710000000	7314500000	6261100000
P_fragi_TMW22081_GYM96_04490	P_fragi_TMW22081_GYM96_04490	32	32	32	P_fragi_TMW22081_GYM96_04490 DNA gyrase subunit A	1	32	32	32	25	26	24	23	18	24	25	26	24	23	18	24	25	26	24	23	18	24	41.4	41.4	41.4	98.11	886	886	1	140	0	194.7	35.7	34.7	33.5	33	28.4	33.7	8817900000	2195000000	1702000000	1695200000	1297800000	681480000
P_fragi_TMW22081_GYM96_04495	P_fragi_TMW22081_GYM96_04495	11	11	11	P_fragi_TMW22081_GYM96_04495 S-methyl-5-thioribose-1-phosphate isomerase	1	11	11	11	9	7	10	7	9	6	9	7	10	7	9	6	9	7	10	7	9	6	51.1	51.1	51.1	38.96	358	358	1	48	0	55.101	46.4	33	46.9	34.9	43.3	32.1	2349500000	499010000	408890000	421440000	314760000	387970000
P_fragi_TMW22081_GYM96_04500	P_fragi_TMW22081_GYM96_04500	14	14	14	P_fragi_TMW22081_GYM96_04500 TRZ/ATZ family hydrolase	1	14	14	14	7	10	9	7	7	5	7	10	9	7	7	5	7	10	9	7	7	5	43.3	43.3	43.3	48.109	443	443	1	45	0	29.321	23	27.1	25.7	22.8	18.7	10.6	1671100000	372460000	372790000	445450000	183370000	186330000
P_fragi_TMW22081_GYM96_04505	P_fragi_TMW22081_GYM96_04505	16	16	16	P_fragi_TMW22081_GYM96_04505 bifunctional 2-polyprenyl-6-hydroxyphenol methylase/3-demethylubiquinol 3-O-methyltransferase UbiG	1	16	16	16	12	14	12	16	15	14	12	14	12	16	15	14	12	14	12	16	15	14	69.8	69.8	69.8	26.047	232	232	1	114	0	320.92	57.3	69.4	68.1	69.8	69.4	63.8	55349000000	6964900000	6415200000	6654100000	12489000000	12020000000
P_fragi_TMW22081_GYM96_04510	P_fragi_TMW22081_GYM96_04510	14	14	14	P_fragi_TMW22081_GYM96_04510 N-acetylmuramic acid 6-phosphate phosphatase MupP	1	14	14	14	11	12	13	13	13	12	11	12	13	13	13	12	11	12	13	13	13	12	74	74	74	24.682	223	223	1	109	0	132.19	62.3	71.3	74	74	74	74	23234000000	4136900000	3415100000	5114200000	3763700000	3318500000
P_fragi_TMW22081_GYM96_04515	P_fragi_TMW22081_GYM96_04515	9	9	9	P_fragi_TMW22081_GYM96_04515 YciK family oxidoreductase	1	9	9	9	8	8	8	8	7	8	8	8	8	8	7	8	8	8	8	8	7	8	43.5	43.5	43.5	26.382	246	246	1	60	0	103.47	37.8	43.5	43.5	37.8	39.4	43.5	15092000000	2763600000	1810700000	2989800000	2574800000	2369400000
P_fragi_TMW22081_GYM96_04520	P_fragi_TMW22081_GYM96_04520	4	4	4	P_fragi_TMW22081_GYM96_04520 TenA family transcriptional regulator	1	4	4	4	3	4	4	0	0	0	3	4	4	0	0	0	3	4	4	0	0	0	28.7	28.7	28.7	30.378	261	261	1	11	0	41.044	21.5	28.7	28.7	0	0	0	1144000000	366480000	295960000	481590000	0	0
P_fragi_TMW22081_GYM96_04535	P_fragi_TMW22081_GYM96_04535	2	2	2	P_fragi_TMW22081_GYM96_04535 DsbA family protein	1	2	2	2	2	2	1	2	2	2	2	2	1	2	2	2	2	2	1	2	2	2	10	10	10	22.787	211	211	1	11	0	5.216	10	10	5.7	10	10	10	508480000	125430000	79470000	52772000	93136000	75709000
P_fragi_TMW22081_GYM96_04540	P_fragi_TMW22081_GYM96_04540	25	25	25	P_fragi_TMW22081_GYM96_04540 rhodanese-related sulfurtransferase	1	25	25	25	20	20	21	23	22	21	20	20	21	23	22	21	20	20	21	23	22	21	73.1	73.1	73.1	35.341	312	312	1	145	0	173.6	66	71.5	69.6	71.8	67	66.7	27068000000	3785700000	2955300000	4503100000	6672700000	4341700000
P_fragi_TMW22081_GYM96_04545	P_fragi_TMW22081_GYM96_04545	5	5	5	P_fragi_TMW22081_GYM96_04545 BolA family transcriptional regulator	1	5	5	5	4	4	5	5	5	5	4	4	5	5	5	5	4	4	5	5	5	5	89.8	89.8	89.8	10.649	98	98	1	30	0	69.803	82.7	62.2	89.8	89.8	89.8	89.8	3342600000	608230000	495810000	617930000	564020000	495740000
P_fragi_TMW22081_GYM96_04550	P_fragi_TMW22081_GYM96_04550	11	11	11	P_fragi_TMW22081_GYM96_04550 DUF2059 domain-containing protein	1	11	11	11	11	11	10	11	11	11	11	11	10	11	11	11	11	11	10	11	11	11	62.6	62.6	62.6	18.661	171	171	1	79	0	250.18	62.6	62.6	55.6	62.6	62.6	62.6	33117000000	7582000000	5129500000	5553300000	5279200000	4162100000
P_fragi_TMW22081_GYM96_04555	P_fragi_TMW22081_GYM96_04555	17	17	17	P_fragi_TMW22081_GYM96_04555 class II fumarate hydratase	1	17	17	17	17	14	13	14	12	12	17	14	13	14	12	12	17	14	13	14	12	12	52.4	52.4	52.4	49.096	464	464	1	100	0	230.62	52.4	48.5	47	44.8	42.5	43.1	14630000000	3603300000	2281300000	2068700000	2350200000	1711100000
P_fragi_TMW22081_GYM96_04565	P_fragi_TMW22081_GYM96_04565	19	19	19	P_fragi_TMW22081_GYM96_04565 polyphosphate:AMP phosphotransferase	1	19	19	19	13	16	11	9	9	7	13	16	11	9	9	7	13	16	11	9	9	7	44.4	44.4	44.4	59.556	511	511	1	67	0	85.931	32.7	36.6	30.7	25.6	27.6	20.5	2677700000	721790000	635520000	549840000	298390000	237180000
P_fragi_TMW22081_GYM96_04570	P_fragi_TMW22081_GYM96_04570	13	13	13	P_fragi_TMW22081_GYM96_04570 bifunctional tRNA (5-methylaminomethyl-2-thiouridine)(34)-methyltransferase MnmD/FAD-dependent 5-carboxymethylaminomethyl-2-thiouridine(34) oxidoreductase MnmC	1	13	13	13	10	12	11	6	3	2	10	12	11	6	3	2	10	12	11	6	3	2	32	32	32	72.277	659	659	1	44	0	52.1	20	30.2	29	17.3	10.6	5	1554600000	410520000	402200000	438430000	175370000	103550000
P_fragi_TMW22081_GYM96_04580	P_fragi_TMW22081_GYM96_04580	14	14	14	P_fragi_TMW22081_GYM96_04580 N-acetylglutaminylglutamine amidotransferase	1	14	14	14	4	2	0	11	12	12	4	2	0	11	12	12	4	2	0	11	12	12	35.6	35.6	35.6	65.679	590	590	1	44	0	68.506	11	6.8	0	30.3	31.5	29.5	1667700000	65496000	58890000	0	498980000	500030000
P_fragi_TMW22081_GYM96_04585	P_fragi_TMW22081_GYM96_04585	1	1	1	P_fragi_TMW22081_GYM96_04585 N-acetylglutaminylglutamine synthetase	1	1	1	1	0	0	0	1	1	0	0	0	0	1	1	0	0	0	0	1	1	0	2.4	2.4	2.4	63.518	581	581	1	2	0.0061805	1.3164	0	0	0	2.4	2.4	0	30046000	0	0	0	16749000	13296000
P_fragi_TMW22081_GYM96_04590	P_fragi_TMW22081_GYM96_04590	13	13	13	P_fragi_TMW22081_GYM96_04590 osmoprotectant NAGGN system M42 family peptidase	1	13	13	13	3	4	3	6	10	9	3	4	3	6	10	9	3	4	3	6	10	9	52.4	52.4	52.4	42.692	395	395	1	38	0	32.291	12.4	15.4	7.8	18	37.5	32.9	1055000000	71378000	68523000	54041000	226200000	249230000
P_fragi_TMW22081_GYM96_04595	P_fragi_TMW22081_GYM96_04595	17	17	17	P_fragi_TMW22081_GYM96_04595 uroporphyrinogen-III C-methyltransferase	1	17	17	17	15	15	12	15	14	12	15	15	12	15	14	12	15	15	12	15	14	12	55.4	55.4	55.4	49.893	464	464	1	87	0	115.11	48.3	48.3	39.2	46.6	43.3	39.2	5591300000	1279100000	1017600000	964500000	881760000	732470000
P_fragi_TMW22081_GYM96_04600	P_fragi_TMW22081_GYM96_04600	23	23	23	P_fragi_TMW22081_GYM96_04600 serine--tRNA ligase	1	23	23	23	20	22	19	18	21	19	20	22	19	18	21	19	20	22	19	18	21	19	73.5	73.5	73.5	46.753	426	426	1	142	0	246.04	66.4	73.5	71.4	69	73	70.9	52572000000	10444000000	9211500000	9439300000	7590800000	7776800000
P_fragi_TMW22081_GYM96_04610	P_fragi_TMW22081_GYM96_04610	12	12	12	P_fragi_TMW22081_GYM96_04610 replication-associated recombination protein A	1	12	12	12	5	5	6	8	9	7	5	5	6	8	9	7	5	5	6	8	9	7	47.4	47.4	47.4	48.801	441	441	1	40	0	39.289	15.4	17.2	24.5	31.1	38.1	23.1	1475500000	236910000	203560000	206050000	226360000	325200000
P_fragi_TMW22081_GYM96_04615	P_fragi_TMW22081_GYM96_04615	14	14	14	P_fragi_TMW22081_GYM96_04615 outer membrane lipoprotein chaperone LolA	1	14	14	14	13	12	12	12	11	13	13	12	12	12	11	13	13	12	12	12	11	13	77.7	77.7	77.7	22.707	206	206	1	82	0	196.86	77.7	71.4	71.4	70.4	64.1	77.2	15162000000	3001400000	2305500000	2803100000	2113500000	2059000000
P_fragi_TMW22081_GYM96_04620	P_fragi_TMW22081_GYM96_04620	1	1	1	P_fragi_TMW22081_GYM96_04620 cell division protein FtsK	1	1	1	1	0	1	1	0	0	0	0	1	1	0	0	0	0	1	1	0	0	0	1.6	1.6	1.6	87.433	800	800	1	2	0.0029215	1.7589	0	1.6	1.6	0	0	0	0	0	0	0	0	0
P_fragi_TMW22081_GYM96_04630	P_fragi_TMW22081_GYM96_04630	7	7	7	P_fragi_TMW22081_GYM96_04630 arginyltransferase	1	7	7	7	4	3	3	3	4	6	4	3	3	3	4	6	4	3	3	3	4	6	31.1	31.1	31.1	27.637	235	235	1	23	0	61.494	25.1	20	20	20.9	26	26	1248900000	297710000	233220000	218400000	141300000	162180000
P_fragi_TMW22081_GYM96_04635	P_fragi_TMW22081_GYM96_04635	5	5	5	P_fragi_TMW22081_GYM96_04635 translation initiation factor IF-1	1	5	5	5	4	4	5	4	4	4	4	4	5	4	4	4	4	4	5	4	4	4	77.8	77.8	77.8	8.3025	72	72	1	61	0	183.94	69.4	77.8	77.8	69.4	69.4	69.4	42599000000	8825400000	6175100000	8098800000	7738700000	4533200000
P_fragi_TMW22081_GYM96_04655	P_fragi_TMW22081_GYM96_04655	42	42	42	P_fragi_TMW22081_GYM96_04655 ATP-dependent Clp protease ATP-binding subunit ClpA	1	42	42	42	34	38	37	38	34	35	34	38	37	38	34	35	34	38	37	38	34	35	61	61	61	83.372	756	756	1	263	0	323.31	54.5	58.5	56.1	59.9	52	54.2	43227000000	11340000000	8405700000	9779500000	5031200000	4331800000
P_fragi_TMW22081_GYM96_04660	P_fragi_TMW22081_GYM96_04660	3	3	3	P_fragi_TMW22081_GYM96_04660 ATP-dependent Clp protease adapter ClpS	1	3	3	3	2	2	2	1	1	1	2	2	2	1	1	1	2	2	2	1	1	1	22.5	22.5	22.5	13.557	120	120	1	9	0	6.147	15	15	14.2	6.7	6.7	6.7	868100000	224180000	151220000	160320000	114370000	102240000
P_fragi_TMW22081_GYM96_04665	P_fragi_TMW22081_GYM96_04665	4	4	4	P_fragi_TMW22081_GYM96_04665 cold shock domain-containing protein	1	4	4	4	4	4	4	4	4	4	4	4	4	4	4	4	4	4	4	4	4	4	83.7	83.7	83.7	9.844	92	92	1	34	0	133	83.7	83.7	83.7	83.7	83.7	83.7	18183000000	5657500000	4329900000	4623300000	1308100000	1069500000
P_fragi_TMW22081_GYM96_04670	P_fragi_TMW22081_GYM96_04670	56	56	56	P_fragi_TMW22081_GYM96_04670 NADP-dependent isocitrate dehydrogenase	1	56	56	56	53	53	54	53	52	53	53	53	54	53	52	53	53	53	54	53	52	53	77.2	77.2	77.2	80.658	740	740	1	584	0	323.31	74.3	76.9	77.2	75.1	73.2	77.2	590240000000	137170000000	96427000000	116850000000	85415000000	68329000000
P_fragi_TMW22081_GYM96_04675	P_fragi_TMW22081_GYM96_04675	7	7	7	P_fragi_TMW22081_GYM96_04675 NUDIX hydrolase	1	7	7	7	5	7	5	7	7	6	5	7	5	7	7	6	5	7	5	7	7	6	64.2	64.2	64.2	16.811	148	148	1	41	0	42.114	37.2	64.2	49.3	64.2	64.2	49.3	5087500000	938880000	1059000000	928620000	804500000	748790000
P_fragi_TMW22081_GYM96_04680	P_fragi_TMW22081_GYM96_04680	12	12	12	P_fragi_TMW22081_GYM96_04680 tRNA 2-thiouridine(34) synthase MnmA	1	12	12	12	8	9	9	10	9	10	8	9	9	10	9	10	8	9	9	10	9	10	38.2	38.2	38.2	41.997	377	377	1	65	0	45.729	25.5	31.6	31.6	34.7	29.2	35.3	5393300000	914340000	784500000	939550000	953840000	822430000
P_fragi_TMW22081_GYM96_04685	P_fragi_TMW22081_GYM96_04685	11	11	11	P_fragi_TMW22081_GYM96_04685 high frequency lysogenization protein HflD	1	11	11	11	6	7	6	8	7	11	6	7	6	8	7	11	6	7	6	8	7	11	72.9	72.9	72.9	23.227	207	207	1	47	0	27.276	31.4	36.2	33.8	55.6	52.2	72.9	2140800000	224270000	172620000	196980000	528400000	407680000
P_fragi_TMW22081_GYM96_04690	P_fragi_TMW22081_GYM96_04690	23	23	23	P_fragi_TMW22081_GYM96_04690 adenylosuccinate lyase	1	23	23	23	23	23	22	22	22	21	23	23	22	22	22	21	23	23	22	22	22	21	67.5	67.5	67.5	50.785	456	456	1	170	0	323.31	67.5	67.5	59.9	59.9	59.9	53.3	75377000000	14868000000	11759000000	13581000000	12242000000	10254000000
P_fragi_TMW22081_GYM96_04695	P_fragi_TMW22081_GYM96_04695	16	16	16	P_fragi_TMW22081_GYM96_04695 cupin domain-containing protein	1	16	16	16	13	14	15	14	14	15	13	14	15	14	14	15	13	14	15	14	14	15	56.4	56.4	56.4	43.982	388	388	1	120	0	172.32	47.2	45.9	54.4	47.4	47.4	49.5	23828000000	3751400000	3463900000	4519400000	4142800000	3841100000
P_fragi_TMW22081_GYM96_04700	P_fragi_TMW22081_GYM96_04700	6	6	6	P_fragi_TMW22081_GYM96_04700 GNAT family N-acetyltransferase	1	6	6	6	5	5	6	5	5	5	5	5	6	5	5	5	5	5	6	5	5	5	47.1	47.1	47.1	15.793	140	140	1	31	0	31.855	42.1	40.7	47.1	40.7	40.7	40.7	5980900000	1189700000	1058100000	1351100000	867780000	759790000
P_fragi_TMW22081_GYM96_04705	P_fragi_TMW22081_GYM96_04705	10	10	10	P_fragi_TMW22081_GYM96_04705 secretin	1	10	10	10	8	8	10	7	9	8	8	8	10	7	9	8	8	8	10	7	9	8	41.3	41.3	41.3	26.773	247	247	1	50	0	59.102	38.1	38.1	41.3	32	38.5	34.8	2548300000	572460000	422860000	510440000	339820000	354750000
P_fragi_TMW22081_GYM96_04710	P_fragi_TMW22081_GYM96_04710	20	20	20	P_fragi_TMW22081_GYM96_04710 isocitrate lyase	1	20	20	20	15	16	15	17	16	15	15	16	15	17	16	15	15	16	15	17	16	15	48.3	48.3	48.3	48.573	441	441	1	107	0	250.97	45.6	40.8	44	46	46.3	41.7	17615000000	3694300000	2681500000	4363900000	2759000000	1995700000
P_fragi_TMW22081_GYM96_04720	P_fragi_TMW22081_GYM96_04720	1	1	1	P_fragi_TMW22081_GYM96_04720 NADH-quinone oxidoreductase subunit A	1	1	1	1	1	1	1	0	0	0	1	1	1	0	0	0	1	1	1	0	0	0	12.4	12.4	12.4	15.072	137	137	1	3	0.0045492	1.4709	12.4	12.4	12.4	0	0	0	187760000	90724000	54877000	42156000	0	0
P_fragi_TMW22081_GYM96_04725	P_fragi_TMW22081_GYM96_04725	13	13	13	P_fragi_TMW22081_GYM96_04725 NADH-quinone oxidoreductase subunit B	1	13	13	13	11	13	13	12	11	12	11	13	13	12	11	12	11	13	13	12	11	12	75.4	75.4	75.4	25.454	224	224	1	82	0	104.86	60.3	75.4	75.4	75.4	60.7	60.7	31283000000	7624000000	6269700000	7104200000	3727200000	3156700000
P_fragi_TMW22081_GYM96_04730	P_fragi_TMW22081_GYM96_04730	36	36	36	P_fragi_TMW22081_GYM96_04730 NADH-quinone oxidoreductase subunit C/D	1	36	36	36	28	31	28	24	22	23	28	31	28	24	22	23	28	31	28	24	22	23	71.5	71.5	71.5	67.809	594	594	1	170	0	217.85	58.8	60.4	58.6	53.9	46.5	52.4	25945000000	6502400000	5309100000	6327500000	3139400000	1964900000
P_fragi_TMW22081_GYM96_04735	P_fragi_TMW22081_GYM96_04735	8	8	8	P_fragi_TMW22081_GYM96_04735 NADH-quinone oxidoreductase subunit NuoE	1	8	8	8	7	8	8	4	6	3	7	8	8	4	6	3	7	8	8	4	6	3	53.9	53.9	53.9	17.906	165	165	1	40	0	49.403	45.5	53.9	53.9	34.5	40.6	29.7	16327000000	4956900000	3529500000	4035100000	1094500000	1622200000
P_fragi_TMW22081_GYM96_04740	P_fragi_TMW22081_GYM96_04740	31	31	31	P_fragi_TMW22081_GYM96_04740 NADH-quinone oxidoreductase subunit NuoF	1	31	31	31	28	31	26	24	24	26	28	31	26	24	24	26	28	31	26	24	24	26	83.4	83.4	83.4	48.844	451	451	1	197	0	323.31	70.5	83.4	70.1	70.3	68.5	71.6	51222000000	14110000000	11124000000	10801000000	4882600000	5102200000
P_fragi_TMW22081_GYM96_04745	P_fragi_TMW22081_GYM96_04745	42	42	42	P_fragi_TMW22081_GYM96_04745 NADH-quinone oxidoreductase subunit NuoG	1	42	42	42	37	39	42	37	33	36	37	39	42	37	33	36	37	39	42	37	33	36	69.9	69.9	69.9	97.996	904	904	1	273	0	323.31	59	64.7	69.9	62.7	56.5	62.6	88365000000	24063000000	19330000000	22589000000	7604400000	7119800000
P_fragi_TMW22081_GYM96_04750	P_fragi_TMW22081_GYM96_04750	1	1	1	P_fragi_TMW22081_GYM96_04750 NADH-quinone oxidoreductase subunit NuoH	1	1	1	1	0	1	1	0	0	0	0	1	1	0	0	0	0	1	1	0	0	0	4.5	4.5	4.5	37.284	335	335	1	2	0.0049566	1.4617	0	4.5	4.5	0	0	0	9196600	0	4338300	4858300	0	0
P_fragi_TMW22081_GYM96_04755	P_fragi_TMW22081_GYM96_04755	14	14	14	P_fragi_TMW22081_GYM96_04755 NADH-quinone oxidoreductase subunit NuoI	1	14	14	14	10	10	13	7	8	9	10	10	13	7	8	9	10	10	13	7	8	9	81.9	81.9	81.9	20.763	182	182	1	62	0	155.34	67.6	56	81.9	45.6	45.6	45.6	5953000000	1525800000	1006900000	1597400000	717090000	482900000
P_fragi_TMW22081_GYM96_04830	P_fragi_TMW22081_GYM96_04830	11	11	11	P_fragi_TMW22081_GYM96_04830 tRNA 5-hydroxyuridine modification protein YegQ	1	11	11	11	10	10	7	10	9	9	10	10	7	10	9	9	10	10	7	10	9	9	45.3	45.3	45.3	50.198	446	446	1	60	0	113.6	40.4	37.2	20	36.1	33.9	33.9	3583100000	639160000	782940000	355710000	688350000	545240000
P_fragi_TMW22081_GYM96_04835	P_fragi_TMW22081_GYM96_04835	10	10	10	P_fragi_TMW22081_GYM96_04835 dienelactone hydrolase family protein	1	10	10	10	6	7	9	9	9	8	6	7	9	9	9	8	6	7	9	9	9	8	69.8	69.8	69.8	25.808	242	242	1	58	0	144.31	50	49.2	58.7	69.8	66.1	56.6	14406000000	1938700000	1942300000	2206500000	3096900000	2662500000
P_fragi_TMW22081_GYM96_04840	P_fragi_TMW22081_GYM96_04840	62	62	62	P_fragi_TMW22081_GYM96_04840 molecular chaperone HtpG	1	62	62	62	60	60	60	55	54	51	60	60	60	55	54	51	60	60	60	55	54	51	83.6	83.6	83.6	71.347	634	634	1	466	0	323.31	83.4	83	83	80.4	83.1	82.5	241420000000	66238000000	50758000000	61068000000	23295000000	17783000000
P_fragi_TMW22081_GYM96_04845	P_fragi_TMW22081_GYM96_04845	3	3	3	P_fragi_TMW22081_GYM96_04845 hypothetical protein	1	3	3	3	2	2	3	2	2	3	2	2	3	2	2	3	2	2	3	2	2	3	58.4	58.4	58.4	9.158	89	89	1	21	0	50.231	38.2	38.2	58.4	38.2	38.2	58.4	4549300000	919280000	597970000	892880000	791950000	490310000
P_fragi_TMW22081_GYM96_04860	P_fragi_TMW22081_GYM96_04860	23	23	23	P_fragi_TMW22081_GYM96_04860 succinate--CoA ligase subunit alpha	1	23	23	23	23	22	22	20	21	21	23	22	22	20	21	21	23	22	22	20	21	21	96.6	96.6	96.6	29.969	293	293	1	269	0	323.31	96.6	94.2	96.6	91.5	91.5	91.5	411720000000	102010000000	84668000000	86201000000	46170000000	42284000000
P_fragi_TMW22081_GYM96_04865	P_fragi_TMW22081_GYM96_04865	30	30	30	P_fragi_TMW22081_GYM96_04865 ADP-forming succinate--CoA ligase subunit beta	1	30	30	30	28	28	26	27	26	27	28	28	26	27	26	27	28	28	26	27	26	27	76.8	76.8	76.8	41.297	388	388	1	302	0	323.31	74.7	72.7	74.5	74.5	72.4	69.3	530630000000	135550000000	106070000000	109610000000	63297000000	54669000000
P_fragi_TMW22081_GYM96_04870	P_fragi_TMW22081_GYM96_04870	21	21	21	P_fragi_TMW22081_GYM96_04870 dihydrolipoyl dehydrogenase	1	21	21	21	16	16	16	17	18	18	16	16	16	17	18	18	16	16	16	17	18	18	57.1	57.1	57.1	49.898	478	478	1	143	0	321.29	46.9	49.8	49.2	53.6	49.8	50.4	98354000000	17538000000	13608000000	16039000000	15694000000	15668000000
P_fragi_TMW22081_GYM96_04875	P_fragi_TMW22081_GYM96_04875	18	18	18	P_fragi_TMW22081_GYM96_04875 2-oxoglutarate dehydrogenase complex dihydrolipoyllysine-residue succinyltransferase	1	18	18	18	16	16	17	16	17	17	16	16	17	16	17	17	16	16	17	16	17	17	52	52	52	42.133	406	406	1	180	0	323.31	49	51.2	51.7	51.5	51.5	51.5	183640000000	42069000000	31682000000	38610000000	25343000000	19917000000
P_fragi_TMW22081_GYM96_04880	P_fragi_TMW22081_GYM96_04880	63	63	63	P_fragi_TMW22081_GYM96_04880 2-oxoglutarate dehydrogenase E1 component	1	63	63	63	50	57	57	51	56	54	50	57	57	51	56	54	50	57	57	51	56	54	72.4	72.4	72.4	106.6	943	943	1	507	0	323.31	59.5	64.2	65.3	64.1	63.7	64.3	261050000000	65904000000	52887000000	66571000000	25633000000	25017000000
P_fragi_TMW22081_GYM96_04885	P_fragi_TMW22081_GYM96_04885	15	15	15	P_fragi_TMW22081_GYM96_04885 succinate dehydrogenase iron-sulfur subunit	1	15	15	15	13	13	14	12	14	13	13	13	14	12	14	13	13	13	14	12	14	13	76.9	76.9	76.9	26.11	234	234	1	112	0	145.22	76.9	76.9	75.2	71.4	76.9	76.9	80477000000	18382000000	14316000000	17357000000	10379000000	8762000000
P_fragi_TMW22081_GYM96_04890	P_fragi_TMW22081_GYM96_04890	36	36	36	P_fragi_TMW22081_GYM96_04890 succinate dehydrogenase flavoprotein subunit	1	36	36	36	33	34	32	31	32	31	33	34	32	31	32	31	33	34	32	31	32	31	70.1	70.1	70.1	63.669	591	591	1	295	0	323.31	68.4	69.9	64.1	68.2	68.2	66.5	257930000000	60162000000	46478000000	56006000000	33800000000	29710000000
P_fragi_TMW22081_GYM96_04895	P_fragi_TMW22081_GYM96_04895	1	1	1	P_fragi_TMW22081_GYM96_04895 succinate dehydrogenase, hydrophobic membrane anchor protein	1	1	1	1	1	1	1	1	1	1	1	1	1	1	1	1	1	1	1	1	1	1	7.4	7.4	7.4	13.535	122	122	1	6	0.00084246	2.1614	7.4	7.4	7.4	7.4	7.4	7.4	766750000	198670000	180330000	185890000	72151000	63484000
P_fragi_TMW22081_GYM96_04905	P_fragi_TMW22081_GYM96_04905	22	22	22	P_fragi_TMW22081_GYM96_04905 citrate (Si)-synthase	1	22	22	22	20	21	22	21	22	22	20	21	22	21	22	22	20	21	22	21	22	22	73.4	73.4	73.4	47.762	429	429	1	206	0	323.31	62.2	69.5	73.4	73.4	73.4	73.4	107770000000	19278000000	15396000000	16931000000	21401000000	14320000000
P_fragi_TMW22081_GYM96_04935	P_fragi_TMW22081_GYM96_04935	17	17	17	P_fragi_TMW22081_GYM96_04935 serine/threonine protein kinase	1	17	17	17	16	11	16	12	12	13	16	11	16	12	12	13	16	11	16	12	12	13	61.3	61.3	61.3	48.441	432	432	1	80	0	148.76	57.9	36.3	61.1	41.9	47	46.5	4131800000	974650000	678460000	735550000	606410000	505940000
P_fragi_TMW22081_GYM96_04940	P_fragi_TMW22081_GYM96_04940	4	4	4	P_fragi_TMW22081_GYM96_04940 VacJ family lipoprotein	1	4	4	4	3	2	2	0	1	1	3	2	2	0	1	1	3	2	2	0	1	1	20.6	20.6	20.6	29.611	262	262	1	9	0	16.195	16	13	9.5	0	6.5	4.6	4104000000	135000000	56957000	60560000	0	26554000
P_fragi_TMW22081_GYM96_04955	P_fragi_TMW22081_GYM96_04955	8	8	8	P_fragi_TMW22081_GYM96_04955 septum site-determining protein MinC	1	8	8	8	7	7	7	8	6	6	7	7	7	8	6	6	7	7	7	8	6	6	54.9	54.9	54.9	26.359	246	246	1	49	0	67.425	45.9	45.9	45.9	54.9	37.4	37.4	3501700000	942820000	567760000	782130000	480210000	336010000
P_fragi_TMW22081_GYM96_04960	P_fragi_TMW22081_GYM96_04960	17	17	17	P_fragi_TMW22081_GYM96_04960 septum site-determining protein MinD	1	17	17	17	17	15	16	15	16	16	17	15	16	15	16	16	17	15	16	15	16	16	61.5	61.5	61.5	29.346	270	270	1	130	0	165.89	61.5	58.9	58.9	58.9	58.9	58.9	55301000000	13028000000	8886600000	11166000000	7022200000	6604800000
P_fragi_TMW22081_GYM96_04965	P_fragi_TMW22081_GYM96_04965	4	4	4	P_fragi_TMW22081_GYM96_04965 cell division topological specificity factor MinE	1	4	4	4	4	3	4	3	3	3	4	3	4	3	3	3	4	3	4	3	3	3	41.7	41.7	41.7	9.5738	84	84	1	32	0	7.6345	41.7	33.3	41.7	33.3	33.3	33.3	8019500000	2201500000	1113700000	1943400000	1013800000	820070000
P_fragi_TMW22081_GYM96_04970	P_fragi_TMW22081_GYM96_04970	9	9	9	P_fragi_TMW22081_GYM96_04970 RluA family pseudouridine synthase	1	9	9	9	6	9	8	4	9	9	6	9	8	4	9	9	6	9	8	4	9	9	69.2	69.2	69.2	23.944	211	211	1	49	0	86.792	38.4	69.2	64.9	30.8	69.2	69.2	2198700000	306100000	421930000	432940000	227360000	380440000
P_fragi_TMW22081_GYM96_04975	P_fragi_TMW22081_GYM96_04975	20	20	20	P_fragi_TMW22081_GYM96_04975 M18 family aminopeptidase	1	20	20	20	19	18	19	16	16	16	19	18	19	16	16	16	19	18	19	16	16	16	58.3	58.3	58.3	46.961	429	429	1	134	0	93.059	52.2	48.5	56.2	43.6	46.2	46.2	27610000000	7585800000	4851400000	5833000000	3324400000	2870800000
P_fragi_TMW22081_GYM96_04995	P_fragi_TMW22081_GYM96_04995	21	21	21	P_fragi_TMW22081_GYM96_04995 extracellular solute-binding protein	1	21	21	21	15	16	16	18	18	18	15	16	16	18	18	18	15	16	16	18	18	18	71.3	71.3	71.3	38.159	355	355	1	136	0	323.31	54.4	58.3	53.5	69.9	64.5	66.2	47418000000	8654800000	5545400000	4940100000	10883000000	8122000000
P_fragi_TMW22081_GYM96_05000	P_fragi_TMW22081_GYM96_05000	8	8	8	P_fragi_TMW22081_GYM96_05000 alkaline phosphatase family protein	1	8	8	8	7	5	7	7	6	5	7	5	7	7	6	5	7	5	7	7	6	5	49.1	49.1	49.1	30.295	271	271	1	41	0	61.727	43.9	36.9	45.8	45.4	41.3	38	70850000000	33410000000	307720000	335670000	19232000000	17154000000
P_fragi_TMW22081_GYM96_05015	P_fragi_TMW22081_GYM96_05015	12	12	12	P_fragi_TMW22081_GYM96_05015 ABC transporter ATP-binding protein	1	12	12	12	8	9	7	10	12	9	8	9	7	10	12	9	8	9	7	10	12	9	59.6	59.6	59.6	35.937	329	329	1	58	0	85.217	37.1	40.1	30.4	41.3	59.6	39.2	3175100000	641690000	387780000	327900000	742670000	564570000
P_fragi_TMW22081_GYM96_05020	P_fragi_TMW22081_GYM96_05020	12	12	12	P_fragi_TMW22081_GYM96_05020 HAD-IB family hydrolase	1	12	12	12	11	11	10	11	12	11	11	11	10	11	12	11	11	11	10	11	12	11	83.9	83.9	83.9	24.586	217	217	1	102	0	127.91	83.9	83.9	73.7	83.9	83.9	83.9	43984000000	9352100000	6097200000	6769100000	7251700000	6303300000
P_fragi_TMW22081_GYM96_05025	P_fragi_TMW22081_GYM96_05025	16	16	16	P_fragi_TMW22081_GYM96_05025 NAD(P)H-quinone oxidoreductase	1	16	16	16	13	11	11	13	15	13	13	11	11	13	15	13	13	11	11	13	15	13	61.2	61.2	61.2	33.289	320	320	1	88	0	306.31	57.8	45.9	49.1	55	61.2	55	23550000000	3814800000	2285900000	2811500000	4866800000	4704000000
P_fragi_TMW22081_GYM96_05030	P_fragi_TMW22081_GYM96_05030	37	37	37	P_fragi_TMW22081_GYM96_05030 tail-specific protease	1	37	37	37	33	32	31	27	28	29	33	32	31	27	28	29	33	32	31	27	28	29	53.1	53.1	53.1	78.922	704	704	1	213	0	189.3	50.6	47	44.9	45.7	43.3	44.3	28056000000	8109300000	4384300000	5934400000	3297600000	2706300000
P_fragi_TMW22081_GYM96_05035	P_fragi_TMW22081_GYM96_05035	6	6	6	P_fragi_TMW22081_GYM96_05035 sel1 repeat family protein	1	6	6	6	1	3	0	6	4	6	1	3	0	6	4	6	1	3	0	6	4	6	57.1	57.1	57.1	16.385	147	147	1	20	0	102.07	8.2	29.3	0	57.1	35.4	57.1	659860000	32413000	79273000	0	231160000	98754000
P_fragi_TMW22081_GYM96_05040	P_fragi_TMW22081_GYM96_05040	7	7	7	P_fragi_TMW22081_GYM96_05040 hypothetical protein	1	7	7	7	5	4	5	5	6	7	5	4	5	5	6	7	5	4	5	5	6	7	75.4	75.4	75.4	13.695	122	122	1	38	0	69.209	53.3	45.9	53.3	53.3	73	75.4	13583000000	3442900000	1965500000	2532500000	1613500000	2018900000
P_fragi_TMW22081_GYM96_05045	P_fragi_TMW22081_GYM96_05045	10	10	10	P_fragi_TMW22081_GYM96_05045 helix-turn-helix transcriptional regulator	1	10	10	10	7	9	7	8	8	7	7	9	7	8	8	7	7	9	7	8	8	7	92	92	92	12.616	113	113	1	52	0	87.637	77	85.8	77.9	91.2	91.2	84.1	10347000000	2058600000	1875500000	1728700000	1755900000	1652400000
P_fragi_TMW22081_GYM96_05050	P_fragi_TMW22081_GYM96_05050	10	10	10	P_fragi_TMW22081_GYM96_05050 FKBP-type peptidyl-prolyl cis-trans isomerase	1	10	10	10	8	9	9	8	10	8	8	9	9	8	10	8	8	9	9	8	10	8	48.1	48.1	48.1	25.403	239	239	1	63	0	72.687	36.4	41.8	47.7	36.4	48.1	40.2	8216400000	1647200000	1375500000	1891400000	1180400000	978590000
P_fragi_TMW22081_GYM96_05070	P_fragi_TMW22081_GYM96_05070	15	15	15	P_fragi_TMW22081_GYM96_05070 HTH-type transcriptional regulator CysB	1	15	15	15	12	15	14	13	10	11	12	15	14	13	10	11	12	15	14	13	10	11	57.1	57.1	57.1	36.085	324	324	1	84	0	48.572	51.9	57.1	57.1	48.5	48.1	42.6	15964000000	3707300000	3561900000	3161500000	2002000000	1594600000
P_fragi_TMW22081_GYM96_05075	P_fragi_TMW22081_GYM96_05075	3	3	3	P_fragi_TMW22081_GYM96_05075 universal stress protein	1	3	3	3	1	0	1	2	2	3	1	0	1	2	2	3	1	0	1	2	2	3	37.5	37.5	37.5	18.547	168	168	1	9	0	12.667	14.3	0	14.3	28	23.2	37.5	170850000	3777700	0	6144900	62875000	31433000
P_fragi_TMW22081_GYM96_05080	P_fragi_TMW22081_GYM96_05080	8	8	8	P_fragi_TMW22081_GYM96_05080 5-nucleotidase	1	8	8	8	7	4	5	4	3	5	7	4	5	4	3	5	7	4	5	4	3	5	43	43	43	33.385	305	305	1	28	0	55.798	37.7	20.7	23.6	20.7	13.8	25.2	972110000	400880000	142090000	83937000	125840000	81279000
P_fragi_TMW22081_GYM96_05085	P_fragi_TMW22081_GYM96_05085	2	2	2	P_fragi_TMW22081_GYM96_05085 thioredoxin family protein	1	2	2	2	0	2	1	2	2	2	0	2	1	2	2	2	0	2	1	2	2	2	22.2	22.2	22.2	12.001	108	108	1	9	0	5.6734	0	22.2	12	22.2	22.2	22.2	115140000	0	30771000	17657000	27276000	12013000
P_fragi_TMW22081_GYM96_05095	P_fragi_TMW22081_GYM96_05095	16	16	16	P_fragi_TMW22081_GYM96_05095 3-deoxy-7-phosphoheptulonate synthase	1	16	16	16	12	12	13	12	9	11	12	12	13	12	9	11	12	12	13	12	9	11	53.1	53.1	53.1	39.15	358	358	1	79	0	191.17	47.5	48.6	48.6	44.7	40.2	44.1	15273000000	3798800000	2719100000	3690400000	1945500000	1254700000
P_fragi_TMW22081_GYM96_05100	P_fragi_TMW22081_GYM96_05100	6	6	6	P_fragi_TMW22081_GYM96_05100 N-acetyltransferase	1	6	6	6	5	6	6	6	6	6	5	6	6	6	6	6	5	6	6	6	6	6	83.9	83.9	83.9	10.636	93	93	1	41	0	41.517	75.3	83.9	83.9	83.9	83.9	83.9	5556000000	913700000	830270000	913710000	1013400000	747540000
P_fragi_TMW22081_GYM96_05105	P_fragi_TMW22081_GYM96_05105	4	4	4	P_fragi_TMW22081_GYM96_05105 hypothetical protein	1	4	4	4	4	4	4	4	4	4	4	4	4	4	4	4	4	4	4	4	4	4	48.2	48.2	48.2	8.8268	83	83	1	27	0	77.86	48.2	48.2	48.2	48.2	48.2	48.2	90959000000	18276000000	18333000000	17029000000	14259000000	9474900000
P_fragi_TMW22081_GYM96_05110	P_fragi_TMW22081_GYM96_05110	22	22	22	P_fragi_TMW22081_GYM96_05110 L,D-transpeptidase family protein	1	22	22	22	19	17	18	18	19	20	19	17	18	18	19	20	19	17	18	18	19	20	69.3	69.3	69.3	36.714	342	342	1	122	0	230.86	64.3	62.9	62.9	62.9	66.4	69.3	16506000000	3296300000	2369800000	2698100000	2827200000	2174700000
P_fragi_TMW22081_GYM96_05120	P_fragi_TMW22081_GYM96_05120	7	7	7	P_fragi_TMW22081_GYM96_05120 arylesterase	1	7	7	7	5	2	3	5	5	6	5	2	3	5	5	6	5	2	3	5	5	6	66.7	66.7	66.7	21.258	201	201	1	26	0	44.564	43.3	19.4	24.4	42.8	43.3	54.7	1641800000	392770000	124840000	230870000	243200000	298520000
P_fragi_TMW22081_GYM96_05125	P_fragi_TMW22081_GYM96_05125	4	4	4	P_fragi_TMW22081_GYM96_05125 ABC transporter ATP-binding protein	1	4	4	4	1	2	2	4	2	4	1	2	2	4	2	4	1	2	2	4	2	4	30	30	30	24.571	227	227	1	15	0	9.9908	9.3	20.3	13.7	30	13.7	30	726960000	39068000	85564000	27551000	262940000	74411000
P_fragi_TMW22081_GYM96_05135	P_fragi_TMW22081_GYM96_05135	4	4	4	P_fragi_TMW22081_GYM96_05135 transcription elongation factor GreB	1	4	4	4	4	3	3	3	3	3	4	3	3	3	3	3	4	3	3	3	3	3	26.6	26.6	26.6	18.741	158	158	1	19	0	5.9699	26.6	19.6	19.6	19.6	19.6	19.6	592610000	164180000	93448000	108180000	95307000	59698000
P_fragi_TMW22081_GYM96_05140	P_fragi_TMW22081_GYM96_05140	2	2	2	P_fragi_TMW22081_GYM96_05140 AraC family transcriptional regulator	1	2	2	2	1	1	1	0	2	2	1	1	1	0	2	2	1	1	1	0	2	2	15.2	15.2	15.2	28.818	257	257	1	7	0	2.8016	5.4	5.4	5.4	0	15.2	15.2	159510000	29737000	19019000	23870000	0	41109000
P_fragi_TMW22081_GYM96_05155	P_fragi_TMW22081_GYM96_05155	5	5	5	P_fragi_TMW22081_GYM96_05155 dihydrodipicolinate synthase family protein	1	5	5	5	2	0	2	3	2	4	2	0	2	3	2	4	2	0	2	3	2	4	24.8	24.8	24.8	34.161	315	315	1	13	0	19.636	7	0	12.1	15.9	12.4	15.9	331940000	40986000	0	38380000	76046000	74969000
P_fragi_TMW22081_GYM96_05185	P_fragi_TMW22081_GYM96_05185	7	7	7	P_fragi_TMW22081_GYM96_05185 hydrolase TatD	1	7	7	7	5	6	5	4	4	4	5	6	5	4	4	4	5	6	5	4	4	4	32.3	32.3	32.3	29.946	269	269	1	29	0	60.858	21.6	30.1	24.2	19.3	19.3	18.6	2157400000	311090000	1120000000	222420000	184800000	165450000
P_fragi_TMW22081_GYM96_05190	P_fragi_TMW22081_GYM96_05190	8	7	7	P_fragi_TMW22081_GYM96_05190 methyl-accepting chemotaxis protein	1	8	7	7	3	5	7	2	3	1	3	4	6	2	3	1	3	4	6	2	3	1	22.5	20.5	20.5	52.416	493	493	1	19	0	25.06	11.6	16.8	21.1	6.7	8.5	5.3	501230000	90085000	104730000	172760000	58787000	61255000
P_fragi_TMW22081_GYM96_05200	P_fragi_TMW22081_GYM96_05200	12	12	12	P_fragi_TMW22081_GYM96_05200 thioesterase family protein	1	12	12	12	7	8	8	11	10	8	7	8	8	11	10	8	7	8	8	11	10	8	59.2	59.2	59.2	28.568	265	265	1	52	0	110.74	41.9	48.7	43	52.1	51.3	51.7	2654400000	436810000	369260000	316570000	540290000	496220000
P_fragi_TMW22081_GYM96_05205	P_fragi_TMW22081_GYM96_05205	7	7	7	P_fragi_TMW22081_GYM96_05205 CHAD domain-containing protein	1	7	7	7	5	4	4	2	3	5	5	4	4	2	3	5	5	4	4	2	3	5	33.7	33.7	33.7	28.902	255	255	1	24	0	8.4379	23.5	14.5	20	7.8	14.1	22	595020000	182890000	91803000	108520000	49509000	66810000
P_fragi_TMW22081_GYM96_05210	P_fragi_TMW22081_GYM96_05210	4	4	4	P_fragi_TMW22081_GYM96_05210 hypothetical protein	1	4	4	4	4	4	4	3	4	3	4	4	4	3	4	3	4	4	4	3	4	3	56.5	56.5	56.5	9.9764	92	92	1	22	0	27.103	56.5	56.5	56.5	43.5	56.5	43.5	3104100000	521410000	551140000	400080000	454870000	508850000
P_fragi_TMW22081_GYM96_05215	P_fragi_TMW22081_GYM96_05215	3	3	3	P_fragi_TMW22081_GYM96_05215 alpha/beta hydrolase	1	3	3	3	1	2	0	0	0	0	1	2	0	0	0	0	1	2	0	0	0	0	10.4	10.4	10.4	38.004	345	345	1	3	0	3.2478	2	8.4	0	0	0	0	62912000	17779000	45134000	0	0	0
P_fragi_TMW22081_GYM96_05220	P_fragi_TMW22081_GYM96_05220	2	2	2	P_fragi_TMW22081_GYM96_05220 response regulator	1	2	2	2	0	1	0	1	1	1	0	1	0	1	1	1	0	1	0	1	1	1	17.2	17.2	17.2	25.651	233	233	1	4	0.00042662	2.6643	0	10.3	0	6.9	10.3	10.3	112980000	0	34029000	0	1249600	38029000
P_fragi_TMW22081_GYM96_05250	P_fragi_TMW22081_GYM96_05250	13	13	13	P_fragi_TMW22081_GYM96_05250 hypothetical protein	1	13	13	13	12	9	9	9	12	10	12	9	9	9	12	10	12	9	9	9	12	10	37.6	37.6	37.6	45.214	410	410	1	66	0	75.12	33.4	26.3	27.8	20.5	37.1	31.7	1873800000	468250000	238880000	329110000	249300000	295960000
P_fragi_TMW22081_GYM96_05255	P_fragi_TMW22081_GYM96_05255	7	7	7	P_fragi_TMW22081_GYM96_05255 YcgN family cysteine cluster protein	1	7	7	7	6	6	7	5	7	4	6	6	7	5	7	4	6	6	7	5	7	4	61.1	61.1	61.1	17.169	149	149	1	35	0	52.958	44.3	60.4	61.1	35.6	61.1	36.9	1792800000	430940000	330330000	431910000	188060000	217270000
P_fragi_TMW22081_GYM96_05260	P_fragi_TMW22081_GYM96_05260	14	14	14	P_fragi_TMW22081_GYM96_05260 nitroreductase family protein	1	14	14	14	14	11	12	9	11	11	14	11	12	9	11	11	14	11	12	9	11	11	64	64	64	21.853	197	197	1	78	0	120.25	64	56.3	56.3	52.8	53.8	52.8	39006000000	10115000000	5617400000	8240600000	4110900000	4888100000
P_fragi_TMW22081_GYM96_05265	P_fragi_TMW22081_GYM96_05265	10	10	10	P_fragi_TMW22081_GYM96_05265 D-2-hydroxyacid dehydrogenase	1	10	10	10	7	9	9	7	5	6	7	9	9	7	5	6	7	9	9	7	5	6	42.3	42.3	42.3	34.275	310	310	1	43	0	68.024	29	41.6	42.3	36.1	25.5	33.5	2283500000	487790000	513650000	573210000	288940000	184170000
P_fragi_TMW22081_GYM96_05270	P_fragi_TMW22081_GYM96_05270	6	6	6	P_fragi_TMW22081_GYM96_05270 hypothetical protein	1	6	6	6	4	5	5	4	3	3	4	5	5	4	3	3	4	5	5	4	3	3	73.2	73.2	73.2	11.477	97	97	1	28	0	40.719	66	72.2	67	35.1	56.7	56.7	5276000000	1398000000	1086300000	1296200000	488280000	390530000
P_fragi_TMW22081_GYM96_05275	P_fragi_TMW22081_GYM96_05275	12	12	12	P_fragi_TMW22081_GYM96_05275 ribonuclease D	1	12	12	12	10	10	10	9	7	8	10	10	10	9	7	8	10	10	10	9	7	8	44.6	44.6	44.6	42.714	377	377	1	55	0	59.078	31.6	31.6	36.6	30.8	25.5	28.4	3175900000	782310000	559650000	797690000	395220000	233990000
P_fragi_TMW22081_GYM96_05280	P_fragi_TMW22081_GYM96_05280	11	11	11	P_fragi_TMW22081_GYM96_05280 beta-lactamase	1	11	11	11	8	7	7	8	9	8	8	7	7	8	9	8	8	7	7	8	9	8	35.5	35.5	35.5	41.813	386	386	1	47	0	85.015	25.1	21.2	19.9	28.2	27.7	24.9	1899000000	336460000	226870000	257040000	413140000	272380000
P_fragi_TMW22081_GYM96_05290	P_fragi_TMW22081_GYM96_05290	6	6	6	P_fragi_TMW22081_GYM96_05290 glutamine synthetase	1	6	6	6	5	2	4	1	2	1	5	2	4	1	2	1	5	2	4	1	2	1	19.8	19.8	19.8	50.725	459	459	1	15	0	24.695	18.1	8.5	13.9	4.6	6.8	4.6	977930000	216770000	34344000	643550000	28066000	35769000
P_fragi_TMW22081_GYM96_05295	P_fragi_TMW22081_GYM96_05295	33	33	33	P_fragi_TMW22081_GYM96_05295 ubiquinone-dependent pyruvate dehydrogenase	1	33	33	33	27	25	26	28	27	31	27	25	26	28	27	31	27	25	26	28	27	31	71	71	71	61.996	573	573	1	199	0	298.63	62	61.1	59.5	69.3	66	69.3	26878000000	4953600000	2051700000	3102200000	5949700000	4862400000
P_fragi_TMW22081_GYM96_05300	P_fragi_TMW22081_GYM96_05300	3	3	3	P_fragi_TMW22081_GYM96_05300 ParD-like family protein	1	3	3	3	2	3	3	0	1	1	2	3	3	0	1	1	2	3	3	0	1	1	48.8	48.8	48.8	8.7939	80	80	1	10	0	5.2537	36.2	48.8	48.8	0	12.5	12.5	514060000	122500000	191840000	164800000	0	11172000
P_fragi_TMW22081_GYM96_05305	P_fragi_TMW22081_GYM96_05305	15	14	14	P_fragi_TMW22081_GYM96_05305 type I methionyl aminopeptidase	1	15	14	14	14	12	12	11	10	10	13	11	11	10	9	9	13	11	11	10	9	9	75.7	71.5	71.5	28.481	263	263	1	63	0	67.949	71.5	63.9	64.6	60.5	53.2	50.6	3416000000	1000900000	745760000	741820000	397580000	258860000
P_fragi_TMW22081_GYM96_05315	P_fragi_TMW22081_GYM96_05315	7	7	7	P_fragi_TMW22081_GYM96_05315 carboxymuconolactone decarboxylase	1	7	7	7	6	5	4	6	6	5	6	5	4	6	6	5	6	5	4	6	6	5	38.5	38.5	38.5	27.283	260	260	1	32	0	62.605	28.8	25.8	18.5	35.4	28.8	25.8	1401200000	283400000	239080000	165770000	265330000	206820000
P_fragi_TMW22081_GYM96_05320	P_fragi_TMW22081_GYM96_05320	5	5	5	P_fragi_TMW22081_GYM96_05320 cupin domain-containing protein	1	5	5	5	4	4	4	5	3	4	4	4	4	5	3	4	4	4	4	5	3	4	48.5	48.5	48.5	17.238	163	163	1	25	0	87.893	36.8	36.8	36.8	48.5	36.2	41.7	2397400000	282720000	427550000	195260000	573360000	399050000
P_fragi_TMW22081_GYM96_05325	P_fragi_TMW22081_GYM96_05325	22	22	22	P_fragi_TMW22081_GYM96_05325 alpha/beta hydrolase	1	22	22	22	19	17	17	19	20	21	19	17	17	19	20	21	19	17	17	19	20	21	72.5	72.5	72.5	37.871	349	349	1	115	0	293.47	63.9	59.3	61.6	72.2	70.2	72.2	27920000000	5494900000	3579100000	3346100000	5469000000	4161300000
P_fragi_TMW22081_GYM96_05335	P_fragi_TMW22081_GYM96_05335	10	10	10	P_fragi_TMW22081_GYM96_05335 hydrolase	1	10	10	10	9	8	8	10	10	10	9	8	8	10	10	10	9	8	8	10	10	10	56.2	56.2	56.2	23.009	208	208	1	72	0	201.53	55.8	41.3	41.3	56.2	56.2	56.2	28730000000	4798600000	4163800000	3452200000	5473200000	5172000000
P_fragi_TMW22081_GYM96_05340	P_fragi_TMW22081_GYM96_05340	24	24	24	P_fragi_TMW22081_GYM96_05340 amidohydrolase	1	24	24	24	15	17	16	20	19	21	15	17	16	20	19	21	15	17	16	20	19	21	49.7	49.7	49.7	67.534	610	610	1	114	0	87.148	29.5	33	30.2	39.7	38	43.1	4013900000	618690000	566020000	397520000	756440000	695360000
P_fragi_TMW22081_GYM96_05370	P_fragi_TMW22081_GYM96_05370	19	19	19	P_fragi_TMW22081_GYM96_05370 phosphoribosylaminoimidazolesuccinocarboxamide synthase	1	19	19	19	17	18	17	15	18	17	17	18	17	15	18	17	17	18	17	15	18	17	69.2	69.2	69.2	26.939	237	237	1	148	0	323.31	66.2	69.2	69.2	63.3	69.2	66.2	81690000000	15393000000	12279000000	13998000000	13501000000	12251000000
P_fragi_TMW22081_GYM96_05380	P_fragi_TMW22081_GYM96_05380	21	21	21	P_fragi_TMW22081_GYM96_05380 outer membrane protein assembly factor BamC	1	21	21	21	15	17	16	17	18	19	15	17	16	17	18	19	15	17	16	17	18	19	70.1	70.1	70.1	40.558	371	371	1	112	0	244.45	52.6	62	59.8	62.8	59	65.2	23552000000	3262400000	3763900000	3658800000	3695600000	3735500000
P_fragi_TMW22081_GYM96_05385	P_fragi_TMW22081_GYM96_05385	13	13	13	P_fragi_TMW22081_GYM96_05385 4-hydroxy-tetrahydrodipicolinate synthase	1	13	13	13	13	13	13	13	12	13	13	13	13	13	12	13	13	13	13	13	12	13	62	62	62	31.111	292	292	1	93	0	145.62	62	62	62	62	57.5	62	83128000000	14717000000	11586000000	15621000000	15199000000	10153000000
P_fragi_TMW22081_GYM96_05390	P_fragi_TMW22081_GYM96_05390	5	5	5	P_fragi_TMW22081_GYM96_05390 glycine cleavage system protein R	1	5	5	5	3	5	3	4	3	3	3	5	3	4	3	3	3	5	3	4	3	3	44.6	44.6	44.6	20.511	186	186	1	21	0	16.23	22	44.6	22	32.8	22	21	3287400000	767480000	689950000	668590000	511780000	383750000
P_fragi_TMW22081_GYM96_05395	P_fragi_TMW22081_GYM96_05395	6	6	6	P_fragi_TMW22081_GYM96_05395 peroxiredoxin	1	6	6	6	6	5	5	5	5	5	6	5	5	5	5	5	6	5	5	5	5	5	44.6	44.6	44.6	17.599	157	157	1	38	0	53.136	44.6	38.9	38.9	42.7	38.9	38.9	3872100000	972580000	650690000	753700000	571510000	414550000
P_fragi_TMW22081_GYM96_05400	P_fragi_TMW22081_GYM96_05400	10	10	10	P_fragi_TMW22081_GYM96_05400 NADPH-dependent 7-cyano-7-deazaguanine reductase QueF	1	10	10	10	9	9	9	10	10	10	9	9	9	10	10	10	9	9	9	10	10	10	54	54	54	30.609	276	276	1	68	0	154.76	46	46	46	54	54	54	5993000000	1356100000	1179500000	1139900000	804100000	660520000
P_fragi_TMW22081_GYM96_05405	P_fragi_TMW22081_GYM96_05405	4	4	4	P_fragi_TMW22081_GYM96_05405 cupredoxin family protein	1	4	4	4	1	1	2	1	4	1	1	1	2	1	4	1	1	1	2	1	4	1	42.1	42.1	42.1	18.91	178	178	1	10	0	6.8144	7.3	11.8	23	7.3	42.1	11.8	256690000	37902000	15639000	43159000	28319000	107390000
P_fragi_TMW22081_GYM96_05410	P_fragi_TMW22081_GYM96_05410	4	4	4	P_fragi_TMW22081_GYM96_05410 heavy metal response regulator transcription factor	1	4	4	4	2	1	3	3	4	3	2	1	3	3	4	3	2	1	3	3	4	3	28.3	28.3	28.3	25.459	226	226	1	16	0	10.591	10.2	4	20.8	20.8	28.3	20.8	270630000	28555000	17951000	40324000	55021000	71345000
P_fragi_TMW22081_GYM96_05425	P_fragi_TMW22081_GYM96_05425	10	10	10	P_fragi_TMW22081_GYM96_05425 lipoprotein-releasing ABC transporter ATP-binding protein LolD	1	10	10	10	8	8	8	8	9	9	8	8	8	8	9	9	8	8	8	8	9	9	68.5	68.5	68.5	25.062	232	232	1	54	0	50.073	52.6	39.7	39.7	49.1	65.1	65.1	2774900000	684500000	410550000	539620000	375430000	374290000
P_fragi_TMW22081_GYM96_05435	P_fragi_TMW22081_GYM96_05435	6	6	6	P_fragi_TMW22081_GYM96_05435 PilZ domain-containing protein	1	6	6	6	5	3	4	6	5	5	5	3	4	6	5	5	5	3	4	6	5	5	40.7	40.7	40.7	21.697	194	194	1	28	0	33.074	37.1	28.9	36.6	40.7	40.2	40.2	2084900000	457640000	287150000	277420000	388950000	293650000
P_fragi_TMW22081_GYM96_05440	P_fragi_TMW22081_GYM96_05440	17	17	17	P_fragi_TMW22081_GYM96_05440 glycerophosphodiester phosphodiesterase	1	17	17	17	17	14	17	15	15	14	17	14	17	15	15	14	17	14	17	15	15	14	67.1	67.1	67.1	26.703	240	240	1	96	0	164.88	67.1	60.4	67.1	61.7	61.7	61.2	13772000000	3663200000	2180700000	2975300000	1767500000	1453900000
P_fragi_TMW22081_GYM96_05445	P_fragi_TMW22081_GYM96_05445	23	23	23	P_fragi_TMW22081_GYM96_05445 Si-specific NAD(P)(+) transhydrogenase	1	23	23	23	21	21	21	21	23	21	21	21	21	21	23	21	21	21	21	21	23	21	69.2	69.2	69.2	50.864	464	464	1	158	0	313.36	60.6	60.6	60.6	66.2	69.2	60.6	47189000000	10827000000	7462800000	9272500000	6543600000	6414100000
P_fragi_TMW22081_GYM96_05460	P_fragi_TMW22081_GYM96_05460	31	31	31	P_fragi_TMW22081_GYM96_05460 glyceraldehyde-3-phosphate dehydrogenase	1	31	31	31	29	29	29	29	28	28	29	29	29	29	28	28	29	29	29	29	28	28	74.3	74.3	74.3	53.164	487	487	1	255	0	323.31	73.9	70.8	70.8	69.2	64.1	68.2	149190000000	35383000000	20484000000	35411000000	23251000000	18500000000
P_fragi_TMW22081_GYM96_05465	P_fragi_TMW22081_GYM96_05465	47	47	47	P_fragi_TMW22081_GYM96_05465 transcription-repair coupling factor	1	47	47	47	38	39	36	27	31	25	38	39	36	27	31	25	38	39	36	27	31	25	50.1	50.1	50.1	128.81	1149	1149	1	202	0	168.88	40.8	40.7	37.9	28.9	34.5	28.9	10467000000	2993100000	2298300000	2487500000	874330000	945200000
P_fragi_TMW22081_GYM96_05475	P_fragi_TMW22081_GYM96_05475	10	10	10	P_fragi_TMW22081_GYM96_05475 S-methyl-5-thioinosine phosphorylase	1	10	10	10	2	1	1	8	10	7	2	1	1	8	10	7	2	1	1	8	10	7	68.6	68.6	68.6	26.123	245	245	1	29	0	178.39	11.8	8.2	8.2	54.3	68.6	41.6	1247500000	22188000	24849000	16467000	395290000	358730000
P_fragi_TMW22081_GYM96_05480	P_fragi_TMW22081_GYM96_05480	16	16	16	P_fragi_TMW22081_GYM96_05480 beta-N-acetylhexosaminidase	1	16	16	16	15	13	11	14	14	14	15	13	11	14	14	14	15	13	11	14	14	14	66.7	66.7	66.7	36.496	336	336	1	87	0	106.06	60.4	54.8	50.3	58	53.9	58	12274000000	2958100000	1817600000	1771300000	2025200000	1598900000
P_fragi_TMW22081_GYM96_05485	P_fragi_TMW22081_GYM96_05485	9	9	9	P_fragi_TMW22081_GYM96_05485 TetR/AcrR family transcriptional regulator	1	9	9	9	6	7	7	9	7	6	6	7	7	9	7	6	6	7	7	9	7	6	43.8	43.8	43.8	26.136	235	235	1	43	0	43.076	31.9	38.3	38.7	43.8	38.3	33.6	2500800000	288390000	328440000	438700000	862640000	298090000
P_fragi_TMW22081_GYM96_05490	P_fragi_TMW22081_GYM96_05490	10	10	10	P_fragi_TMW22081_GYM96_05490 transcriptional repressor LexA	1	10	10	10	7	6	6	6	9	8	7	6	6	6	9	8	7	6	6	6	9	8	55.9	55.9	55.9	22.308	202	202	1	55	0	31.947	38.6	34.2	34.2	31.2	51.5	48	2767500000	646080000	509140000	572470000	220250000	345640000
P_fragi_TMW22081_GYM96_05500	P_fragi_TMW22081_GYM96_05500	4	4	4	P_fragi_TMW22081_GYM96_05500 hypothetical protein	1	4	4	4	3	3	2	3	1	3	3	3	2	3	1	3	3	3	2	3	1	3	74	74	74	8.4625	77	77	1	16	0	10.667	55.8	55.8	40.3	57.1	23.4	57.1	580070000	185250000	99171000	141440000	30129000	41013000
P_fragi_TMW22081_GYM96_05505	P_fragi_TMW22081_GYM96_05505	7	7	7	P_fragi_TMW22081_GYM96_05505 PasA protein	1	7	7	7	5	4	5	6	4	5	5	4	5	6	4	5	5	4	5	6	4	5	42.2	42.2	42.2	19.341	173	173	1	29	0	31.525	30.1	28.9	33.5	37.6	23.1	27.7	1817100000	346730000	189720000	320320000	289010000	266060000
P_fragi_TMW22081_GYM96_05510	P_fragi_TMW22081_GYM96_05510	40	40	40	P_fragi_TMW22081_GYM96_05510 type I DNA topoisomerase	1	40	40	40	33	35	36	24	23	20	33	35	36	24	23	20	33	35	36	24	23	20	55.2	55.2	55.2	97.513	875	875	1	176	0	238.52	46.6	50.3	51.7	35.1	34.2	29.8	9370800000	2317000000	2337400000	2456900000	984710000	701620000
P_fragi_TMW22081_GYM96_05515	P_fragi_TMW22081_GYM96_05515	4	4	4	P_fragi_TMW22081_GYM96_05515 DUF1653 domain-containing protein	1	4	4	4	3	3	2	3	2	3	3	3	2	3	2	3	3	3	2	3	2	3	56.4	56.4	56.4	9.0712	78	78	1	16	0	61.348	33.3	55.1	32.1	55.1	32.1	55.1	1807100000	426220000	215780000	270000000	322520000	271250000
P_fragi_TMW22081_GYM96_05520	P_fragi_TMW22081_GYM96_05520	15	15	15	P_fragi_TMW22081_GYM96_05520 acetyl-CoA C-acyltransferase FadA	1	15	15	15	13	12	13	15	13	13	13	12	13	15	13	13	13	12	13	15	13	13	63.9	63.9	63.9	41.606	391	391	1	135	0	323.31	50.6	48.3	50.6	63.9	50.6	50.6	49619000000	8849800000	5161400000	6406000000	11570000000	7762100000
P_fragi_TMW22081_GYM96_05525	P_fragi_TMW22081_GYM96_05525	41	41	41	P_fragi_TMW22081_GYM96_05525 fatty acid oxidation complex subunit alpha FadB	1	41	41	41	34	32	33	38	38	36	34	32	33	38	38	36	34	32	33	38	38	36	68.7	68.7	68.7	77.136	715	715	1	246	0	323.31	53.4	53.6	50.9	63.9	63.9	61	70651000000	11445000000	7301000000	8737300000	16747000000	13335000000
P_fragi_TMW22081_GYM96_05535	P_fragi_TMW22081_GYM96_05535	6	6	6	P_fragi_TMW22081_GYM96_05535 universal stress protein	1	6	6	6	6	6	6	6	6	6	6	6	6	6	6	6	6	6	6	6	6	6	79.5	79.5	79.5	16	146	146	1	85	0	113.35	79.5	79.5	79.5	79.5	79.5	79.5	47354000000	7601200000	6138400000	6040100000	9336400000	8082000000
P_fragi_TMW22081_GYM96_05540	P_fragi_TMW22081_GYM96_05540	29	29	29	P_fragi_TMW22081_GYM96_05540 ATP-binding cassette domain-containing protein	1	29	29	29	28	28	28	23	24	24	28	28	28	23	24	24	28	28	28	23	24	24	58.2	58.2	58.2	70.379	638	638	1	164	0	299.36	56.9	55.3	56.3	46.7	50	47.6	16983000000	4078300000	3353800000	3512500000	1965200000	1868700000
P_fragi_TMW22081_GYM96_05545	P_fragi_TMW22081_GYM96_05545	25	25	25	P_fragi_TMW22081_GYM96_05545 transglycosylase SLT domain-containing protein	1	25	25	25	21	18	23	14	14	18	21	18	23	14	14	18	21	18	23	14	14	18	47.7	47.7	47.7	73.451	642	642	1	109	0	140.71	41.7	37.5	45	28.2	30.1	37.5	6084300000	1743200000	966880000	1315300000	769520000	647510000
P_fragi_TMW22081_GYM96_05550	P_fragi_TMW22081_GYM96_05550	17	16	16	P_fragi_TMW22081_GYM96_05550 MOSC domain-containing protein	1	17	16	16	15	14	14	16	14	16	15	14	14	15	14	16	15	14	14	15	14	16	61.2	61.2	61.2	29.677	268	268	1	101	0	103.32	57.8	53.7	55.2	57.8	55.2	61.2	15180000000	3197200000	1725000000	2635200000	2550600000	2068700000
P_fragi_TMW22081_GYM96_05555	P_fragi_TMW22081_GYM96_05555	19	19	19	P_fragi_TMW22081_GYM96_05555 chemotaxis protein CheV	1	19	19	19	16	18	17	6	3	5	16	18	17	6	3	5	16	18	17	6	3	5	66.9	66.9	66.9	34.73	311	311	1	65	0	89.971	59.2	64	63.3	19.3	8.4	18.3	4356900000	1532200000	1204600000	1395200000	91131000	47164000
P_fragi_TMW22081_GYM96_05560	P_fragi_TMW22081_GYM96_05560	9	9	9	P_fragi_TMW22081_GYM96_05560 lipid kinase YegS	1	9	9	9	8	6	5	7	8	9	8	6	5	7	8	9	8	6	5	7	8	9	46.1	46.1	46.1	30.929	297	297	1	45	0	95.548	43.8	37.7	31	41.1	43.4	46.1	2509400000	332090000	265070000	247160000	402460000	466530000
P_fragi_TMW22081_GYM96_05570	P_fragi_TMW22081_GYM96_05570	11	11	11	P_fragi_TMW22081_GYM96_05570 molybdopterin molybdotransferase MoeA	1	11	11	11	9	9	8	9	10	10	9	9	8	9	10	10	9	9	8	9	10	10	44.1	44.1	44.1	43.114	408	408	1	55	0	89.762	41.9	41.9	38.2	33.8	44.1	41.9	2444400000	468000000	333620000	253730000	454520000	414740000
P_fragi_TMW22081_GYM96_05575	P_fragi_TMW22081_GYM96_05575	11	11	11	P_fragi_TMW22081_GYM96_05575 molybdenum cofactor biosynthesis protein B	1	11	11	11	2	1	2	7	8	6	2	1	2	7	8	6	2	1	2	7	8	6	72.6	72.6	72.6	19.04	179	179	1	26	0	40.946	11.7	5	14	48	66.5	39.7	985900000	15950000	2592100	26038000	436770000	297250000
P_fragi_TMW22081_GYM96_05580	P_fragi_TMW22081_GYM96_05580	5	5	5	P_fragi_TMW22081_GYM96_05580 molybdenum cofactor guanylyltransferase MobA	1	5	5	5	1	1	2	3	4	4	1	1	2	3	4	4	1	1	2	3	4	4	43.4	43.4	43.4	20.707	189	189	1	15	0	16.825	7.4	7.4	18.5	24.3	32.3	37.6	411670000	27634000	20791000	27811000	94556000	106410000
P_fragi_TMW22081_GYM96_05585	P_fragi_TMW22081_GYM96_05585	2	2	2	P_fragi_TMW22081_GYM96_05585 YgdI/YgdR family lipoprotein	1	2	2	2	2	2	2	2	2	2	2	2	2	2	2	2	2	2	2	2	2	2	27.4	27.4	27.4	8.016	73	73	1	12	0	5.0594	27.4	27.4	27.4	27.4	27.4	27.4	14391000000	2455700000	2020800000	2305900000	2683800000	2122600000
P_fragi_TMW22081_GYM96_05595	P_fragi_TMW22081_GYM96_05595	8	8	8	P_fragi_TMW22081_GYM96_05595 pseudouridine synthase	1	8	8	8	5	6	5	5	4	4	5	6	5	5	4	4	5	6	5	5	4	4	34.8	34.8	34.8	33.652	296	296	1	29	0	39.079	25	26.4	26	27.7	19.6	22.3	949740000	244250000	226570000	190130000	125710000	63059000
P_fragi_TMW22081_GYM96_05600	P_fragi_TMW22081_GYM96_05600	1	1	1	P_fragi_TMW22081_GYM96_05600 glutaredoxin family protein	1	1	1	1	1	1	1	1	1	1	1	1	1	1	1	1	1	1	1	1	1	1	11.5	11.5	11.5	8.632	78	78	1	6	0	2.7076	11.5	11.5	11.5	11.5	11.5	11.5	800400000	113970000	103160000	100890000	144340000	157890000
P_fragi_TMW22081_GYM96_05610	P_fragi_TMW22081_GYM96_05610	2	2	2	P_fragi_TMW22081_GYM96_05610 DUF883 domain-containing protein	1	2	2	2	2	2	2	1	1	1	2	2	2	1	1	1	2	2	2	1	1	1	34.6	34.6	34.6	11.33	104	104	1	10	0	175.54	34.6	34.6	34.6	16.3	16.3	16.3	5821000000	3314900000	1332800000	1023800000	66978000	45308000
P_fragi_TMW22081_GYM96_05620	P_fragi_TMW22081_GYM96_05620	4	4	4	P_fragi_TMW22081_GYM96_05620 hypothetical protein	1	4	4	4	3	3	2	4	4	4	3	3	2	4	4	4	3	3	2	4	4	4	43.8	43.8	43.8	12.765	112	112	1	22	0	29.057	32.1	32.1	20.5	43.8	43.8	43.8	869440000	94160000	103850000	62006000	195420000	132960000
P_fragi_TMW22081_GYM96_05625	P_fragi_TMW22081_GYM96_05625	17	17	17	P_fragi_TMW22081_GYM96_05625 deoxyguanosinetriphosphate triphosphohydrolase	1	17	17	17	14	15	15	13	13	12	14	15	15	13	13	12	14	15	15	13	13	12	53.3	53.3	53.3	50.005	443	443	1	97	0	89.282	45.6	47.4	47.4	44.5	45.1	40.6	4546800000	1192200000	931190000	1051700000	517920000	446650000
P_fragi_TMW22081_GYM96_05645	P_fragi_TMW22081_GYM96_05645	3	3	3	P_fragi_TMW22081_GYM96_05645 GAF domain-containing protein	1	3	3	3	3	3	3	3	3	3	3	3	3	3	3	3	3	3	3	3	3	3	36.2	36.2	36.2	17.312	160	160	1	21	0	141.43	36.2	36.2	36.2	36.2	36.2	36.2	5882000000	1457700000	1228300000	1629200000	519670000	468050000
P_fragi_TMW22081_GYM96_05650	P_fragi_TMW22081_GYM96_05650	16	16	16	P_fragi_TMW22081_GYM96_05650 ATP-binding protein	1	16	16	16	13	12	14	14	13	14	13	12	14	14	13	14	13	12	14	14	13	14	61.6	61.6	61.6	34.004	297	297	1	92	0	122.13	50.2	48.1	53.5	56.9	56.9	57.2	8495700000	2012200000	1142700000	1764100000	1116700000	1163400000
P_fragi_TMW22081_GYM96_05660	P_fragi_TMW22081_GYM96_05660	9	9	9	P_fragi_TMW22081_GYM96_05660 glutathione peroxidase	1	9	9	9	5	5	5	7	7	8	5	5	5	7	7	8	5	5	5	7	7	8	57.1	57.1	57.1	17.866	163	163	1	41	0	26.815	28.2	28.2	27	44.2	46	46	3296500000	371560000	271970000	386450000	760790000	558690000
P_fragi_TMW22081_GYM96_05665	P_fragi_TMW22081_GYM96_05665	8	8	8	P_fragi_TMW22081_GYM96_05665 peptide-methionine (R)-S-oxide reductase MsrB	1	8	8	8	6	7	7	8	8	8	6	7	7	8	8	8	6	7	7	8	8	8	84.7	84.7	84.7	14.633	131	131	1	48	0	28.28	61.8	80.9	80.9	84.7	84.7	84.7	6820200000	1257200000	1062700000	1045900000	1141200000	1042100000
P_fragi_TMW22081_GYM96_05670	P_fragi_TMW22081_GYM96_05670	14	14	14	P_fragi_TMW22081_GYM96_05670 pyridoxal phosphate-dependent aminotransferase	1	14	14	14	11	13	12	11	10	12	11	13	12	11	10	12	11	13	12	11	10	12	52.4	52.4	52.4	44.814	403	403	1	75	0	160.17	41.2	47.9	47.1	42.7	42.7	45.4	12387000000	3192600000	2658700000	2936600000	1302200000	1082200000
P_fragi_TMW22081_GYM96_05675	P_fragi_TMW22081_GYM96_05675	1	1	1	P_fragi_TMW22081_GYM96_05675 protease HtpX	1	1	1	1	0	0	1	1	1	1	0	0	1	1	1	1	0	0	1	1	1	1	3.7	3.7	3.7	32.436	295	295	1	4	0.003325	1.6128	0	0	3.7	3.7	3.7	3.7	193740000	0	0	0	76229000	48744000
P_fragi_TMW22081_GYM96_05680	P_fragi_TMW22081_GYM96_05680	5	5	5	P_fragi_TMW22081_GYM96_05680 thiopurine S-methyltransferase	1	5	5	5	5	5	3	5	4	4	5	5	3	5	4	4	5	5	3	5	4	4	29.7	29.7	29.7	24.554	219	219	1	28	0	80.452	29.7	29.7	20.5	29.7	24.7	24.7	3055700000	780200000	486160000	337520000	601810000	367930000
P_fragi_TMW22081_GYM96_05685	P_fragi_TMW22081_GYM96_05685	10	10	10	P_fragi_TMW22081_GYM96_05685 dioxygenase	1	10	10	10	4	6	4	7	7	9	4	6	4	7	7	9	4	6	4	7	7	9	72.9	72.9	72.9	27.309	255	255	1	37	0	40.766	33.7	60.8	36.5	61.6	58.4	72.5	1668300000	160500000	247370000	125030000	341590000	277720000
P_fragi_TMW22081_GYM96_05690	P_fragi_TMW22081_GYM96_05690	27	27	27	P_fragi_TMW22081_GYM96_05690 DEAD/DEAH box helicase	1	27	27	27	26	25	25	24	23	24	26	25	25	24	23	24	26	25	25	24	23	24	54.7	54.7	54.7	60.5	556	556	1	177	0	197.78	53.1	53.1	54.7	52.9	50.7	52.9	57071000000	14568000000	13547000000	11307000000	6425900000	5684700000
P_fragi_TMW22081_GYM96_05695	P_fragi_TMW22081_GYM96_05695	7	7	7	P_fragi_TMW22081_GYM96_05695 spermidine synthase	1	7	7	7	5	5	5	5	4	5	5	5	5	5	4	5	5	5	5	5	4	5	47.4	47.4	47.4	27.964	251	251	1	29	0	27.741	33.1	29.9	31.9	33.1	26.7	39	1226100000	257340000	155770000	259690000	212690000	137560000
P_fragi_TMW22081_GYM96_05700	P_fragi_TMW22081_GYM96_05700	20	20	20	P_fragi_TMW22081_GYM96_05700 3-deoxy-7-phosphoheptulonate synthase class II	1	20	20	20	14	16	15	15	12	13	14	16	15	15	12	13	14	16	15	15	12	13	54.7	54.7	54.7	49.806	448	448	1	86	0	78.499	39.5	44	44.6	42.6	36.4	37.5	5006700000	1013700000	973600000	1072400000	708380000	562090000
P_fragi_TMW22081_GYM96_05710	P_fragi_TMW22081_GYM96_05710	4	4	4	P_fragi_TMW22081_GYM96_05710 LysR family transcriptional regulator	1	4	4	4	2	0	0	0	0	3	2	0	0	0	0	3	2	0	0	0	0	3	20	20	20	31.733	285	285	1	5	0	4.8911	10.5	0	0	0	0	16.5	50182000	11369000	0	0	0	0
P_fragi_TMW22081_GYM96_05720	P_fragi_TMW22081_GYM96_05720	9	9	9	P_fragi_TMW22081_GYM96_05720 elongation factor P	1	9	9	9	9	9	8	8	8	9	9	9	8	8	8	9	9	9	8	8	8	9	36.3	36.3	36.3	21.248	190	190	1	84	0	97.308	36.3	36.3	36.3	36.3	36.3	36.3	168260000000	36465000000	32457000000	30314000000	23820000000	18796000000
P_fragi_TMW22081_GYM96_05725	P_fragi_TMW22081_GYM96_05725	8	8	8	P_fragi_TMW22081_GYM96_05725 elongation factor P maturation arginine rhamnosyltransferase EarP	1	8	8	8	4	3	5	5	4	3	4	3	5	5	4	3	4	3	5	5	4	3	18	18	18	42.614	377	377	1	24	0	10.264	6.4	6.9	11.7	14.1	12.2	8	674360000	312120000	68091000	91142000	87483000	49838000
P_fragi_TMW22081_GYM96_05730	P_fragi_TMW22081_GYM96_05730	4	4	4	P_fragi_TMW22081_GYM96_05730 transcription elongation factor GreAB	1	4	4	4	2	1	2	1	2	3	2	1	2	1	2	3	2	1	2	1	2	3	43.8	43.8	43.8	17.096	160	160	1	11	0	11.704	12.5	6.2	12.5	6.2	12.5	37.5	368150000	80755000	24949000	75656000	22171000	48743000
P_fragi_TMW22081_GYM96_05735	P_fragi_TMW22081_GYM96_05735	2	2	2	P_fragi_TMW22081_GYM96_05735 hypothetical protein	1	2	2	2	2	1	1	2	1	2	2	1	1	2	1	2	2	1	1	2	1	2	27.4	27.4	27.4	9.5598	84	84	1	15	0	7.8974	27.4	14.3	14.3	27.4	14.3	27.4	1723800000	507780000	172610000	205090000	352080000	143530000
P_fragi_TMW22081_GYM96_05740	P_fragi_TMW22081_GYM96_05740	8	8	8	P_fragi_TMW22081_GYM96_05740 DUF883 family protein	1	8	8	8	7	7	6	7	7	8	7	7	6	7	7	8	7	7	6	7	7	8	50.5	50.5	50.5	11.42	105	105	1	44	0	70.882	50.5	50.5	48.6	50.5	50.5	50.5	6029200000	1105100000	981040000	844010000	1135900000	854640000
P_fragi_TMW22081_GYM96_05750	P_fragi_TMW22081_GYM96_05750	2	2	2	P_fragi_TMW22081_GYM96_05750 hypothetical protein	1	2	2	2	2	2	2	1	2	1	2	2	2	1	2	1	2	2	2	1	2	1	28.6	28.6	28.6	11.416	98	98	1	10	0	11.335	28.6	28.6	28.6	13.3	28.6	13.3	900950000	292010000	179950000	256050000	41738000	82836000
P_fragi_TMW22081_GYM96_05755	P_fragi_TMW22081_GYM96_05755	5	5	5	P_fragi_TMW22081_GYM96_05755 DUF4142 domain-containing protein	1	5	5	5	0	0	0	4	4	5	0	0	0	4	4	5	0	0	0	4	4	5	36.6	36.6	36.6	18.672	172	172	1	13	0	42.821	0	0	0	36.6	36.6	36.6	650520000	0	0	0	202900000	195780000
P_fragi_TMW22081_GYM96_05760	P_fragi_TMW22081_GYM96_05760	4	4	4	P_fragi_TMW22081_GYM96_05760 hypothetical protein	1	4	4	4	4	4	4	4	3	3	4	4	4	4	3	3	4	4	4	4	3	3	32.7	32.7	32.7	12.542	113	113	1	22	0	14.15	32.7	32.7	32.7	32.7	27.4	27.4	3048400000	629540000	791150000	586670000	377210000	293190000
P_fragi_TMW22081_GYM96_05775	P_fragi_TMW22081_GYM96_05775	2	2	2	P_fragi_TMW22081_GYM96_05775 ATP-binding protein	1	2	2	2	1	2	0	0	0	0	1	2	0	0	0	0	1	2	0	0	0	0	8.8	8.8	8.8	28.745	251	251	1	3	0.0025105	1.908	3.2	8.8	0	0	0	0	93483000	33766000	59716000	0	0	0
P_fragi_TMW22081_GYM96_05855	P_fragi_TMW22081_GYM96_05855	6	6	6	P_fragi_TMW22081_GYM96_05855 ATP-binding protein	1	6	6	6	4	2	3	0	0	0	4	2	3	0	0	0	4	2	3	0	0	0	16.6	16.6	16.6	59.085	529	529	1	9	0	8.5856	11.3	5.5	9.6	0	0	0	218370000	102130000	43056000	73190000	0	0
P_fragi_TMW22081_GYM96_05925	P_fragi_TMW22081_GYM96_05925	10	10	10	P_fragi_TMW22081_GYM96_05925 hypothetical protein	1	10	10	10	9	10	9	9	9	10	9	10	9	9	9	10	9	10	9	9	9	10	66.4	66.4	66.4	24.206	214	214	1	56	0	141.15	62.1	66.4	62.1	62.1	62.1	66.4	4273900000	925180000	635950000	624190000	670130000	596230000
P_fragi_TMW22081_GYM96_05930	P_fragi_TMW22081_GYM96_05930	6	6	6	P_fragi_TMW22081_GYM96_05930 hypothetical protein	1	6	6	6	5	6	5	5	5	5	5	6	5	5	5	5	5	6	5	5	5	5	66.2	66.2	66.2	15.277	133	133	1	32	0	89.132	59.4	66.2	59.4	59.4	59.4	59.4	4213600000	985060000	805460000	657430000	490020000	601140000
P_fragi_TMW22081_GYM96_05935	P_fragi_TMW22081_GYM96_05935	20	20	20	P_fragi_TMW22081_GYM96_05935 hypothetical protein	1	20	20	20	16	15	17	17	18	18	16	15	17	17	18	18	16	15	17	17	18	18	58.8	58.8	58.8	39.592	352	352	1	117	0	200.48	48.3	41.8	46.3	54.5	58.8	54.3	19382000000	4870500000	3030800000	4165500000	2476100000	2193300000
P_fragi_TMW22081_GYM96_05940	P_fragi_TMW22081_GYM96_05940	4	4	4	P_fragi_TMW22081_GYM96_05940 helix-turn-helix domain-containing protein	1	4	4	4	2	2	2	4	3	2	2	2	2	4	3	2	2	2	2	4	3	2	27.4	27.4	27.4	17.468	157	157	1	15	0	6.974	10.2	10.2	10.2	27.4	19.7	13.4	219060000	51859000	38159000	18537000	42153000	34264000
P_fragi_TMW22081_GYM96_06000	P_fragi_TMW22081_GYM96_06000	8	8	8	P_fragi_TMW22081_GYM96_06000 crotonase/enoyl-CoA hydratase family protein	1	8	8	8	0	0	1	8	8	8	0	0	1	8	8	8	0	0	1	8	8	8	55.5	55.5	55.5	24.925	229	229	1	27	0	38.852	0	0	4.4	55.5	55.5	55.5	990370000	0	0	0	304890000	258130000
P_fragi_TMW22081_GYM96_06015	P_fragi_TMW22081_GYM96_06015	6	6	6	P_fragi_TMW22081_GYM96_06015 amidotransferase	1	6	6	6	5	5	5	6	5	5	5	5	5	6	5	5	5	5	5	6	5	5	38.8	38.8	38.8	27.037	240	240	1	44	0	93.665	35	35	35	38.8	35	35	6244400000	1702500000	1033600000	1429900000	782330000	561310000
P_fragi_TMW22081_GYM96_06025	P_fragi_TMW22081_GYM96_06025	7	7	7	P_fragi_TMW22081_GYM96_06025 START domain-containing protein	1	7	7	7	2	0	3	6	6	7	2	0	3	6	6	7	2	0	3	6	6	7	52	52	52	22.052	202	202	1	26	0	87.487	19.3	0	20.3	46.5	46.5	52	2321800000	132930000	0	156250000	647420000	509360000
P_fragi_TMW22081_GYM96_06035	P_fragi_TMW22081_GYM96_06035	4	4	4	P_fragi_TMW22081_GYM96_06035 translation initiation factor 2	1	4	4	4	0	0	0	2	1	3	0	0	0	2	1	3	0	0	0	2	1	3	41.8	41.8	41.8	15.937	146	146	1	6	0	5.4005	0	0	0	24	7.5	34.2	331230000	0	0	0	165530000	19979000
P_fragi_TMW22081_GYM96_06040	P_fragi_TMW22081_GYM96_06040	5	5	5	P_fragi_TMW22081_GYM96_06040 PLP-dependent aminotransferase family protein	1	5	5	5	5	3	3	0	0	0	5	3	3	0	0	0	5	3	3	0	0	0	11.9	11.9	11.9	54.372	489	489	1	11	0	16.465	11.9	8.4	8.4	0	0	0	248200000	118380000	57558000	72266000	0	0
P_fragi_TMW22081_GYM96_06045	P_fragi_TMW22081_GYM96_06045	5	5	5	P_fragi_TMW22081_GYM96_06045 OmpA family protein	1	5	5	5	2	5	2	2	3	3	2	5	2	2	3	3	2	5	2	2	3	3	28.4	28.4	28.4	29.664	268	268	1	23	0	49.856	10.1	28.4	10.1	10.1	17.5	17.5	565130000	80434000	178840000	75949000	54297000	86103000
P_fragi_TMW22081_GYM96_06050	P_fragi_TMW22081_GYM96_06050	2	2	2	P_fragi_TMW22081_GYM96_06050 DUF4398 domain-containing protein	1	2	2	2	2	1	2	2	1	2	2	1	2	2	1	2	2	1	2	2	1	2	17.8	17.8	17.8	12.849	118	118	1	12	0	4.621	17.8	9.3	17.8	17.8	9.3	17.8	135970000	12792000	26904000	33948000	33005000	7226100
P_fragi_TMW22081_GYM96_06055	P_fragi_TMW22081_GYM96_06055	6	6	6	P_fragi_TMW22081_GYM96_06055 transporter substrate-binding domain-containing protein	1	6	6	6	4	4	4	4	6	4	4	4	4	4	6	4	4	4	4	4	6	4	32.7	32.7	32.7	29.751	272	272	1	26	0	31.396	26.1	21	21	22.4	32.7	22.4	1060500000	244270000	186750000	204190000	103940000	195940000
P_fragi_TMW22081_GYM96_06060	P_fragi_TMW22081_GYM96_06060	14	14	8	P_fragi_TMW22081_GYM96_06060 electron transfer flavoprotein subunit alpha/FixB family protein	1	14	14	8	14	14	14	14	14	13	14	14	14	14	14	13	8	8	8	8	8	7	71.8	71.8	46.3	31.243	309	309	1	143	0	290.89	71.8	71.8	71.8	71.8	71.8	63.1	197610000000	38142000000	28568000000	34337000000	35871000000	29851000000
P_fragi_TMW22081_GYM96_06065;P_fragi_TMW22081_GYM96_01950	P_fragi_TMW22081_GYM96_06065;P_fragi_TMW22081_GYM96_01950	18;16	18;16	18;16	P_fragi_TMW22081_GYM96_06065 electron transfer flavoprotein subunit beta/FixA family protein;P_fragi_TMW22081_GYM96_01950 electron transfer flavoprotein subunit beta/FixA family protein	2	18	18	18	18	16	18	17	16	15	18	16	18	17	16	15	18	16	18	17	16	15	85.1	85.1	85.1	26.309	249	249;249	1	159	0	307.46	85.1	73.1	85.1	76.7	73.1	73.1	174720000000	37616000000	22994000000	31571000000	29653000000	24116000000
P_fragi_TMW22081_GYM96_06070	P_fragi_TMW22081_GYM96_06070	30	30	30	P_fragi_TMW22081_GYM96_06070 electron transfer flavoprotein-ubiquinone oxidoreductase	1	30	30	30	28	26	26	27	27	27	28	26	26	27	27	27	28	26	26	27	27	27	58.7	58.7	58.7	60.711	554	554	1	198	0	322.35	58.7	56.9	58.3	54.9	56.9	56.9	44596000000	8667700000	6181100000	8607900000	7599500000	6519800000
P_fragi_TMW22081_GYM96_06080	P_fragi_TMW22081_GYM96_06080	20	20	20	P_fragi_TMW22081_GYM96_06080 NAD(P)-dependent alcohol dehydrogenase	1	20	20	20	18	19	19	19	18	19	18	19	19	19	18	19	18	19	19	19	18	19	72.6	72.6	72.6	38.363	354	354	1	184	0	323.31	72.3	72.6	72.6	72.6	72	72	99624000000	20183000000	12779000000	13244000000	18983000000	14469000000
P_fragi_TMW22081_GYM96_06085	P_fragi_TMW22081_GYM96_06085	9	9	9	P_fragi_TMW22081_GYM96_06085 DUF1285 domain-containing protein	1	9	9	9	7	5	6	7	7	5	7	5	6	7	7	5	7	5	6	7	7	5	69	69	69	21.087	187	187	1	37	0	41.648	46.5	31	41.2	48.7	50.8	33.2	3187900000	908410000	369150000	475620000	587290000	464750000
P_fragi_TMW22081_GYM96_06090	P_fragi_TMW22081_GYM96_06090	2	2	2	P_fragi_TMW22081_GYM96_06090 DUF4823 domain-containing protein	1	2	2	2	0	1	0	0	1	2	0	1	0	0	1	2	0	1	0	0	1	2	14.9	14.9	14.9	22.231	201	201	1	4	0	11.217	0	7.5	0	0	7.5	14.9	137170000	0	36241000	0	0	27797000
P_fragi_TMW22081_GYM96_06100	P_fragi_TMW22081_GYM96_06100	5	5	5	P_fragi_TMW22081_GYM96_06100 TetR/AcrR family transcriptional regulator	1	5	5	5	2	3	2	3	2	4	2	3	2	3	2	4	2	3	2	3	2	4	23.9	23.9	23.9	25.036	213	213	1	16	0	8.3587	9.9	16.9	13.1	19.2	9.9	23.9	1401800000	216560000	202690000	165660000	289110000	123040000
P_fragi_TMW22081_GYM96_06105	P_fragi_TMW22081_GYM96_06105	10	10	10	P_fragi_TMW22081_GYM96_06105 TatD family hydrolase	1	10	10	10	5	7	10	8	7	7	5	7	10	8	7	7	5	7	10	8	7	7	47.3	47.3	47.3	28.644	260	260	1	46	0	33.907	31.9	39.6	47.3	42.7	36.9	36.2	5395300000	998880000	856920000	1097000000	973970000	627420000
P_fragi_TMW22081_GYM96_06110	P_fragi_TMW22081_GYM96_06110	9	9	9	P_fragi_TMW22081_GYM96_06110 DNA polymerase III subunit delta	1	9	9	9	8	7	8	6	7	8	8	7	8	6	7	8	8	7	8	6	7	8	47.9	47.9	47.9	36.081	328	328	1	44	0	72.738	41.8	37.8	42.7	31.4	37.5	42.7	1694000000	316900000	230260000	284470000	310050000	228640000
P_fragi_TMW22081_GYM96_06115	P_fragi_TMW22081_GYM96_06115	10	10	10	P_fragi_TMW22081_GYM96_06115 dTMP kinase	1	10	10	10	7	9	8	7	6	7	7	9	8	7	6	7	7	9	8	7	6	7	44.3	44.3	44.3	23.053	210	210	1	45	0	51.485	37.6	38.1	37.6	40	33.8	30.5	4397800000	796110000	709550000	743760000	915430000	552320000
P_fragi_TMW22081_GYM96_06125	P_fragi_TMW22081_GYM96_06125	10	10	10	P_fragi_TMW22081_GYM96_06125 aminodeoxychorismate lyase	1	10	10	10	1	0	0	7	6	7	1	0	0	7	6	7	1	0	0	7	6	7	41.2	41.2	41.2	29.213	272	272	1	21	0	21.001	5.1	0	0	30.1	24.3	28.7	519140000	21031000	0	0	208130000	108730000
P_fragi_TMW22081_GYM96_06130	P_fragi_TMW22081_GYM96_06130	13	13	13	P_fragi_TMW22081_GYM96_06130 beta-ketoacyl-ACP synthase II	1	13	13	13	8	8	11	12	9	10	8	8	11	12	9	10	8	8	11	12	9	10	52.4	52.4	52.4	43.274	414	414	1	76	0	253.42	31.9	31.9	44.7	50.7	38.6	43	14223000000	3086600000	2300400000	2578400000	2140100000	1896000000
P_fragi_TMW22081_GYM96_06135	P_fragi_TMW22081_GYM96_06135	4	4	4	P_fragi_TMW22081_GYM96_06135 acyl carrier protein	1	4	4	4	4	4	4	4	4	4	4	4	4	4	4	4	4	4	4	4	4	4	42.3	42.3	42.3	8.6144	78	78	1	34	0	90.343	42.3	42.3	42.3	42.3	42.3	42.3	95762000000	20060000000	18455000000	18261000000	14833000000	12091000000
P_fragi_TMW22081_GYM96_06140	P_fragi_TMW22081_GYM96_06140	9	9	9	P_fragi_TMW22081_GYM96_06140 3-oxoacyl-ACP reductase FabG	1	9	9	9	9	8	9	9	9	9	9	8	9	9	9	9	9	8	9	9	9	9	50.2	50.2	50.2	25.661	247	247	1	93	0	153.83	50.2	46.6	50.2	50.2	50.2	50.2	75623000000	15733000000	11148000000	14210000000	11579000000	9377100000
P_fragi_TMW22081_GYM96_06145	P_fragi_TMW22081_GYM96_06145	17	17	17	P_fragi_TMW22081_GYM96_06145 ACP S-malonyltransferase	1	17	17	17	14	15	14	14	15	17	14	15	14	14	15	17	14	15	14	14	15	17	73.7	73.7	73.7	32.649	312	312	1	128	0	323.31	60.3	71.2	71.2	66	66	73.7	45153000000	8719900000	7070600000	7592200000	6905300000	5642000000
P_fragi_TMW22081_GYM96_06150	P_fragi_TMW22081_GYM96_06150	8	8	8	P_fragi_TMW22081_GYM96_06150 phosphate acyltransferase PlsX	1	8	8	8	2	0	3	6	8	7	2	0	3	6	8	7	2	0	3	6	8	7	35.4	35.4	35.4	35.321	336	336	1	26	0	37.03	7.4	0	13.7	23.2	35.4	30.7	766410000	51089000	0	102470000	194640000	190260000
P_fragi_TMW22081_GYM96_06155	P_fragi_TMW22081_GYM96_06155	4	4	4	P_fragi_TMW22081_GYM96_06155 50S ribosomal protein L32	1	4	4	4	4	4	4	4	4	4	4	4	4	4	4	4	4	4	4	4	4	4	55	55	55	6.7285	60	60	1	53	0	80.978	55	55	55	55	55	55	105360000000	22218000000	17106000000	17805000000	17268000000	13589000000
P_fragi_TMW22081_GYM96_06160	P_fragi_TMW22081_GYM96_06160	6	6	6	P_fragi_TMW22081_GYM96_06160 metal-binding protein	1	6	6	6	6	6	6	6	6	6	6	6	6	6	6	6	6	6	6	6	6	6	43.4	43.4	43.4	19.385	175	175	1	38	0	48.722	43.4	43.4	43.4	43.4	43.4	43.4	14865000000	2627100000	1866800000	2147400000	3013500000	2393800000
P_fragi_TMW22081_GYM96_06165	P_fragi_TMW22081_GYM96_06165	5	5	5	P_fragi_TMW22081_GYM96_06165 septum formation inhibitor Maf	1	5	5	5	4	4	4	4	3	4	4	4	4	4	3	4	4	4	4	4	3	4	43.8	43.8	43.8	21.013	192	192	1	23	0	22.247	26	26	26	35.4	17.7	26	990970000	267360000	183980000	243310000	101670000	47599000
P_fragi_TMW22081_GYM96_06170	P_fragi_TMW22081_GYM96_06170	2	2	2	P_fragi_TMW22081_GYM96_06170 S49 family peptidase	1	2	2	2	1	2	1	0	1	0	1	2	1	0	1	0	1	2	1	0	1	0	11.9	11.9	11.9	35.91	329	329	1	5	0	7.7943	4	11.9	4	0	7.9	0	59027000	14190000	13562000	12064000	0	19211000
P_fragi_TMW22081_GYM96_06175	P_fragi_TMW22081_GYM96_06175	6	6	6	P_fragi_TMW22081_GYM96_06175 HAD-IA family hydrolase	1	6	6	6	2	3	6	4	2	3	2	3	6	4	2	3	2	3	6	4	2	3	54.8	54.8	54.8	24.379	221	221	1	20	0	27.676	13.1	18.6	54.8	25.8	12.2	31.2	397540000	48426000	55478000	123680000	77016000	25805000
P_fragi_TMW22081_GYM96_06180	P_fragi_TMW22081_GYM96_06180	14	14	14	P_fragi_TMW22081_GYM96_06180 23S rRNA pseudouridine(955/2504/2580) synthase RluC	1	14	14	14	7	6	3	8	6	9	7	6	3	8	6	9	7	6	3	8	6	9	55.9	55.9	55.9	35.918	320	320	1	40	0	48.016	22.5	25	11.2	33.8	19.7	34.4	1415800000	354890000	161160000	126900000	281650000	139580000
P_fragi_TMW22081_GYM96_06185	P_fragi_TMW22081_GYM96_06185	45	45	45	P_fragi_TMW22081_GYM96_06185 ribonuclease E	1	45	45	45	39	41	37	36	39	37	39	41	37	36	39	37	39	41	37	36	39	37	51.8	51.8	51.8	118.5	1087	1087	1	266	0	323.31	46.5	49.3	44.3	44.3	46.3	46.4	84462000000	17383000000	20929000000	13951000000	10310000000	10020000000
P_fragi_TMW22081_GYM96_06195	P_fragi_TMW22081_GYM96_06195	6	6	6	P_fragi_TMW22081_GYM96_06195 UDP-N-acetylmuramate dehydrogenase	1	6	6	6	5	4	5	4	5	4	5	4	5	4	5	4	5	4	5	4	5	4	20.6	20.6	20.6	36.798	339	339	1	27	0	27.62	16.5	14.7	17.1	13	18.3	13	723020000	141370000	132600000	190520000	56653000	121570000
P_fragi_TMW22081_GYM96_06200	P_fragi_TMW22081_GYM96_06200	12	12	12	P_fragi_TMW22081_GYM96_06200 3-deoxy-manno-octulosonate cytidylyltransferase	1	12	12	12	9	10	9	11	10	10	9	10	9	11	10	10	9	10	9	11	10	10	53.1	53.1	53.1	27.808	254	254	1	61	0	32.66	37.8	47.6	47.6	50.4	47.6	47.6	6603100000	1381300000	1068700000	1126600000	956720000	924070000
P_fragi_TMW22081_GYM96_06205	P_fragi_TMW22081_GYM96_06205	5	5	5	P_fragi_TMW22081_GYM96_06205 Trm112 family protein	1	5	5	5	3	3	3	4	4	4	3	3	3	4	4	4	3	3	3	4	4	4	86.9	86.9	86.9	6.6137	61	61	1	26	0	19.08	70.5	52.5	70.5	70.5	70.5	70.5	14246000000	2305100000	2515500000	2239400000	2468600000	2229400000
P_fragi_TMW22081_GYM96_06220	P_fragi_TMW22081_GYM96_06220	2	2	2	P_fragi_TMW22081_GYM96_06220 MotA/TolQ/ExbB proton channel family protein	1	2	2	2	1	0	1	0	0	1	1	0	1	0	0	1	1	0	1	0	0	1	7.6	7.6	7.6	23.02	211	211	1	3	0.0093534	1.0433	3.3	0	4.3	0	0	3.3	79189000	43795000	0	9397900	0	0
P_fragi_TMW22081_GYM96_06240	P_fragi_TMW22081_GYM96_06240	11	11	11	P_fragi_TMW22081_GYM96_06240 ABC transporter ATP-binding protein	1	11	11	11	11	10	11	9	8	9	11	10	11	9	8	9	11	10	11	9	8	9	42.6	42.6	42.6	34.133	310	310	1	64	0	109.28	42.6	42.6	42.6	37.1	37.1	37.1	4697500000	1301700000	693170000	1102900000	541370000	457660000
P_fragi_TMW22081_GYM96_06245	P_fragi_TMW22081_GYM96_06245	9	9	9	P_fragi_TMW22081_GYM96_06245 glutathione S-transferase	1	9	9	9	8	8	8	9	9	9	8	8	8	9	9	9	8	8	8	9	9	9	47.1	47.1	47.1	23.465	208	208	1	53	0	211.26	44.7	44.7	44.7	47.1	47.1	47.1	21362000000	4099300000	2653700000	3120500000	3865100000	3335800000
P_fragi_TMW22081_GYM96_06250	P_fragi_TMW22081_GYM96_06250	8	8	8	P_fragi_TMW22081_GYM96_06250 acyl-CoA dehydrogenase	1	8	8	8	5	3	3	0	2	2	5	3	3	0	2	2	5	3	3	0	2	2	21	21	21	88.735	815	815	1	15	0	11.745	13.6	5.8	9.4	0	3.8	3.8	342390000	187480000	41283000	60117000	0	23774000
P_fragi_TMW22081_GYM96_06255	P_fragi_TMW22081_GYM96_06255	6	6	6	P_fragi_TMW22081_GYM96_06255 dehydrogenase	1	6	6	6	5	5	6	5	5	5	5	5	6	5	5	5	5	5	6	5	5	5	75.4	75.4	75.4	16.045	138	138	1	45	0	95.574	58	58	75.4	58	58	58	12327000000	2553900000	3085600000	3065700000	1283000000	1125800000
P_fragi_TMW22081_GYM96_06285	P_fragi_TMW22081_GYM96_06285	10	10	10	P_fragi_TMW22081_GYM96_06285 ABC transporter substrate-binding protein	1	10	10	10	6	7	4	7	7	8	6	7	4	7	7	8	6	7	4	7	7	8	47.2	47.2	47.2	37.474	339	339	1	39	0	101.59	28.9	33.9	16.2	32.7	32.2	37.2	1815400000	322640000	277580000	208640000	294730000	290460000
P_fragi_TMW22081_GYM96_06325	P_fragi_TMW22081_GYM96_06325	6	6	6	P_fragi_TMW22081_GYM96_06325 hypothetical protein	1	6	6	6	2	4	5	0	0	1	2	4	5	0	0	1	2	4	5	0	0	1	37.7	37.7	37.7	28.106	252	252	1	12	0	28.5	9.5	19.8	34.5	0	0	4.8	335390000	58614000	73173000	178630000	0	0
P_fragi_TMW22081_GYM96_06330	P_fragi_TMW22081_GYM96_06330	3	3	3	P_fragi_TMW22081_GYM96_06330 DUF469 domain-containing protein	1	3	3	3	3	3	3	3	3	3	3	3	3	3	3	3	3	3	3	3	3	3	30.7	30.7	30.7	12.768	114	114	1	25	0	23.854	30.7	30.7	30.7	30.7	30.7	30.7	62294000000	14669000000	9579200000	9704100000	10226000000	8467700000
P_fragi_TMW22081_GYM96_06335	P_fragi_TMW22081_GYM96_06335	15	15	15	P_fragi_TMW22081_GYM96_06335 D-alanyl-D-alanine carboxypeptidase/D-alanyl-D-alanine-endopeptidase	1	15	15	15	13	14	15	14	15	15	13	14	15	14	15	15	13	14	15	14	15	15	43.6	43.6	43.6	52.876	488	488	1	93	0	180.45	36.9	39.8	43.6	40.6	43.6	43.6	12004000000	2388600000	1596000000	2175400000	2146600000	1965400000
P_fragi_TMW22081_GYM96_06340	P_fragi_TMW22081_GYM96_06340	35	35	35	P_fragi_TMW22081_GYM96_06340 bifunctional 23S rRNA (guanine(2069)-N(7))-methyltransferase RlmK/23S rRNA (guanine(2445)-N(2))-methyltransferase RlmL	1	35	35	35	30	31	30	25	28	25	30	31	30	25	28	25	30	31	30	25	28	25	54.9	54.9	54.9	85.431	756	756	1	176	0	233.68	45	47.4	48.9	40.3	47.8	38.4	12329000000	2703800000	2786400000	2347800000	1504600000	1527400000
P_fragi_TMW22081_GYM96_06345	P_fragi_TMW22081_GYM96_06345	7	7	7	P_fragi_TMW22081_GYM96_06345 ribosome modulation factor	1	7	7	7	6	6	5	6	7	7	6	6	5	6	7	7	6	6	5	6	7	7	78.9	78.9	78.9	8.1282	71	71	1	54	0	25.443	76.1	76.1	64.8	76.1	78.9	78.9	49238000000	5633300000	6147700000	1666300000	11385000000	9799900000
P_fragi_TMW22081_GYM96_06350	P_fragi_TMW22081_GYM96_06350	17	17	17	P_fragi_TMW22081_GYM96_06350 quinone-dependent dihydroorotate dehydrogenase	1	17	17	17	16	14	16	12	14	15	16	14	16	12	14	15	16	14	16	12	14	15	66.8	66.8	66.8	36.153	340	340	1	87	0	100.3	56.8	53.8	64.7	47.9	53.8	53.5	13231000000	3383800000	2191700000	2504600000	1607600000	1559400000
P_fragi_TMW22081_GYM96_06355	P_fragi_TMW22081_GYM96_06355	21	21	21	P_fragi_TMW22081_GYM96_06355 OmpA family protein	1	21	21	21	18	19	17	18	19	19	18	19	17	18	19	19	18	19	17	18	19	19	67.6	67.6	67.6	34.397	324	324	1	202	0	304.52	67.6	67.6	65.1	67.6	67.6	67.6	155410000000	32925000000	29466000000	29768000000	23138000000	19647000000
P_fragi_TMW22081_GYM96_06360	P_fragi_TMW22081_GYM96_06360	5	5	5	P_fragi_TMW22081_GYM96_06360 RNA polymerase sigma factor SigX	1	5	5	5	4	4	5	3	3	4	4	4	5	3	3	4	4	4	5	3	3	4	33	33	33	22.418	188	188	1	23	0	13.267	27.7	28.7	33	23.4	23.4	28.7	1367400000	266340000	213550000	287710000	170160000	172790000
P_fragi_TMW22081_GYM96_06370	P_fragi_TMW22081_GYM96_06370	3	3	3	P_fragi_TMW22081_GYM96_06370 CrfX protein	1	3	3	3	1	2	3	1	1	3	1	2	3	1	1	3	1	2	3	1	1	3	59.3	59.3	59.3	8.9001	81	81	1	11	0	2.7435	16	42	59.3	16	16	59.3	205360000	44974000	42551000	52296000	13789000	10414000
P_fragi_TMW22081_GYM96_06380	P_fragi_TMW22081_GYM96_06380	11	11	11	P_fragi_TMW22081_GYM96_06380 putative 4-hydroxy-4-methyl-2-oxoglutarate aldolase	1	11	11	11	10	9	7	9	11	10	10	9	7	9	11	10	10	9	7	9	11	10	90.2	90.2	90.2	17.509	163	163	1	82	0	185.36	82.2	71.8	63.2	63.8	90.2	83.4	28678000000	5260900000	3484800000	2915800000	5888000000	5281200000
P_fragi_TMW22081_GYM96_06385	P_fragi_TMW22081_GYM96_06385	6	6	6	P_fragi_TMW22081_GYM96_06385 alpha/beta hydrolase	1	6	6	6	3	4	1	0	0	0	3	4	1	0	0	0	3	4	1	0	0	0	22.6	22.6	22.6	35.683	319	319	1	8	0	9.466	12.2	15.7	5.3	0	0	0	67263000	32246000	35017000	0	0	0
P_fragi_TMW22081_GYM96_06390	P_fragi_TMW22081_GYM96_06390	45	45	45	P_fragi_TMW22081_GYM96_06390 phosphoenolpyruvate synthase	1	45	45	45	42	43	42	36	37	36	42	43	42	36	37	36	42	43	42	36	37	36	65.2	65.2	65.2	86.046	791	791	1	281	0	323.31	58.4	64.3	58.4	53.5	56.1	55.2	116600000000	30333000000	24255000000	31095000000	10459000000	9706000000
P_fragi_TMW22081_GYM96_06395	P_fragi_TMW22081_GYM96_06395	12	12	12	P_fragi_TMW22081_GYM96_06395 kinase/pyrophosphorylase	1	12	12	12	9	8	9	8	10	9	9	8	9	8	10	9	9	8	9	8	10	9	49.3	49.3	49.3	30.755	272	272	1	59	0	105.5	44.1	44.1	44.1	44.5	49.3	44.9	4869100000	1317500000	789780000	1054700000	590980000	522390000
P_fragi_TMW22081_GYM96_06400	P_fragi_TMW22081_GYM96_06400	12	12	12	P_fragi_TMW22081_GYM96_06400 2-methylcitrate dehydratase	1	12	12	12	4	1	0	8	5	7	4	1	0	8	5	7	4	1	0	8	5	7	32.8	32.8	32.8	54.693	494	494	1	25	0	24.536	11.1	3	0	20.9	11.3	17	433510000	70973000	10967000	0	122840000	77182000
P_fragi_TMW22081_GYM96_06405	P_fragi_TMW22081_GYM96_06405	9	9	9	P_fragi_TMW22081_GYM96_06405 2-methylaconitate cis-trans isomerase PrpF	1	9	9	9	5	7	9	8	6	7	5	7	9	8	6	7	5	7	9	8	6	7	28.8	28.8	28.8	41.31	396	396	1	42	0	52.022	15.7	24.7	28.8	21.7	21.2	24.7	2036600000	280260000	378610000	432110000	330280000	252160000
P_fragi_TMW22081_GYM96_06410	P_fragi_TMW22081_GYM96_06410	33	33	33	P_fragi_TMW22081_GYM96_06410 Fe/S-dependent 2-methylisocitrate dehydratase AcnD	1	33	33	33	26	23	25	20	22	21	26	23	25	20	22	21	26	23	25	20	22	21	52.5	52.5	52.5	94.417	863	863	1	139	0	143.37	43.1	33.8	42.5	34.1	35.1	35.5	11001000000	5212800000	1184700000	1731200000	943670000	910710000
P_fragi_TMW22081_GYM96_06415	P_fragi_TMW22081_GYM96_06415	18	18	18	P_fragi_TMW22081_GYM96_06415 2-methylcitrate synthase	1	18	18	18	13	14	15	16	13	15	13	14	15	16	13	15	13	14	15	16	13	15	67.7	67.7	67.7	41.83	375	375	1	88	0	262.34	47.7	53.9	58.1	63.2	47.7	57.9	5507100000	1007900000	716130000	1088200000	1004200000	639410000
P_fragi_TMW22081_GYM96_06420	P_fragi_TMW22081_GYM96_06420	12	12	12	P_fragi_TMW22081_GYM96_06420 methylisocitrate lyase	1	12	12	12	11	10	10	12	11	11	11	10	10	12	11	11	11	10	10	12	11	11	62.4	62.4	62.4	31.901	295	295	1	76	0	223.99	53.6	50.8	50.8	62.4	59	59.7	14277000000	3035200000	1728100000	2228200000	2764800000	1902700000
P_fragi_TMW22081_GYM96_06425	P_fragi_TMW22081_GYM96_06425	1	1	1	P_fragi_TMW22081_GYM96_06425 GntR family transcriptional regulator	1	1	1	1	0	0	1	0	1	1	0	0	1	0	1	1	0	0	1	0	1	1	5.4	5.4	5.4	27.227	240	240	1	3	0.0057756	1.3834	0	0	5.4	0	5.4	5.4	13399000	0	0	6331400	0	3460900
P_fragi_TMW22081_GYM96_06430	P_fragi_TMW22081_GYM96_06430	5	5	5	P_fragi_TMW22081_GYM96_06430 ATP-dependent zinc protease	1	5	5	5	4	5	4	3	3	5	4	5	4	3	3	5	4	5	4	3	3	5	45.5	45.5	45.5	19.506	178	178	1	30	0	18.429	39.9	45.5	33.7	28.1	28.1	45.5	1557700000	292290000	265670000	319980000	242980000	178440000
P_fragi_TMW22081_GYM96_06440	P_fragi_TMW22081_GYM96_06440	12	12	12	P_fragi_TMW22081_GYM96_06440 alpha-L-glutamate ligase-like protein	1	12	12	12	8	6	5	4	6	6	8	6	5	4	6	6	8	6	5	4	6	6	49.5	49.5	49.5	36.226	327	327	1	36	0	25.624	30.6	20.5	17.1	17.4	24.2	26	1385800000	415640000	277320000	220900000	85237000	149310000
P_fragi_TMW22081_GYM96_06445	P_fragi_TMW22081_GYM96_06445	5	5	5	P_fragi_TMW22081_GYM96_06445 aminodeoxychorismate synthase component I	1	5	5	5	2	4	3	1	2	2	2	4	3	1	2	2	2	4	3	1	2	2	17.9	17.9	17.9	49.189	447	447	1	14	0	7.4036	8.1	12.8	13.2	3.8	8.1	8.1	510760000	135850000	88535000	119570000	37771000	50855000
P_fragi_TMW22081_GYM96_06450	P_fragi_TMW22081_GYM96_06450	11	11	11	P_fragi_TMW22081_GYM96_06450 phosphoadenylyl-sulfate reductase	1	11	11	11	9	9	10	11	11	10	9	9	10	11	11	10	9	9	10	11	11	10	56.6	56.6	56.6	28.045	244	244	1	82	0	148.99	44.7	44.7	49.6	56.6	56.6	52.9	16497000000	3575800000	2827500000	3246800000	2742600000	2098400000
P_fragi_TMW22081_GYM96_06500	P_fragi_TMW22081_GYM96_06500	24	24	24	P_fragi_TMW22081_GYM96_06500 recombination-associated protein RdgC	1	24	24	24	20	21	23	20	18	22	20	21	23	20	18	22	20	21	23	20	18	22	71.6	71.6	71.6	34.375	306	306	1	167	0	282.25	69.9	70.6	71.6	67.3	61.8	69	39876000000	9463100000	7605100000	8252400000	5047700000	4012500000
P_fragi_TMW22081_GYM96_06550;P_fragi_TMW22081_GYM96_22875	P_fragi_TMW22081_GYM96_06550	12;1	12;1	12;1	P_fragi_TMW22081_GYM96_06550 transporter	2	12	12	12	10	7	10	9	7	8	10	7	10	9	7	8	10	7	10	9	7	8	42	42	42	46.354	433	433;423	1	51	0	139.05	35.8	26.6	37.4	30.9	26.3	30	2649200000	715080000	456320000	484680000	398800000	206160000
P_fragi_TMW22081_GYM96_06555	P_fragi_TMW22081_GYM96_06555	8	8	8	P_fragi_TMW22081_GYM96_06555 glutathione peroxidase	1	8	8	8	5	8	8	7	6	7	5	8	8	7	6	7	5	8	8	7	6	7	61.2	61.2	61.2	20.147	183	183	1	41	0	63.29	50.8	61.2	61.2	56.3	56.3	56.3	5298500000	1212800000	744810000	881570000	858090000	713670000
P_fragi_TMW22081_GYM96_06565	P_fragi_TMW22081_GYM96_06565	5	5	5	P_fragi_TMW22081_GYM96_06565 winged helix-turn-helix transcriptional regulator	1	5	5	5	3	3	4	3	3	4	3	3	4	3	3	4	3	3	4	3	3	4	48.2	48.2	48.2	14.926	137	137	1	25	0	34.934	35	31.4	48.2	35	35	47.4	1138000000	183190000	161880000	232070000	152330000	173770000
P_fragi_TMW22081_GYM96_06575	P_fragi_TMW22081_GYM96_06575	5	5	5	P_fragi_TMW22081_GYM96_06575 alpha-ribazole phosphatase family protein	1	5	5	5	4	4	2	4	4	4	4	4	2	4	4	4	4	4	2	4	4	4	31.8	31.8	31.8	20.657	192	192	1	22	0	23.326	24.5	23.4	10.4	24.5	26	26	471740000	123690000	74431000	41571000	64296000	77817000
P_fragi_TMW22081_GYM96_06580	P_fragi_TMW22081_GYM96_06580	7	7	7	P_fragi_TMW22081_GYM96_06580 nicotinate-nucleotide--dimethylbenzimidazole phosphoribosyltransferase	1	7	7	7	5	4	4	6	5	5	5	4	4	6	5	5	5	4	4	6	5	5	37	37	37	36.274	351	351	1	33	0	50.654	27.1	18.5	23.1	29.3	25.4	27.9	1877800000	375090000	201370000	253860000	366610000	366210000
P_fragi_TMW22081_GYM96_06585	P_fragi_TMW22081_GYM96_06585	2	2	2	P_fragi_TMW22081_GYM96_06585 bifunctional adenosylcobinamide kinase/adenosylcobinamide-phosphate guanylyltransferase	1	2	2	2	1	1	1	1	1	2	1	1	1	1	1	2	1	1	1	1	1	2	13.3	13.3	13.3	19.131	173	173	1	7	0	9.3639	7.5	7.5	7.5	7.5	7.5	13.3	159650000	30592000	14179000	21140000	20346000	20801000
P_fragi_TMW22081_GYM96_06590	P_fragi_TMW22081_GYM96_06590	13	13	13	P_fragi_TMW22081_GYM96_06590 cobyric acid synthase	1	13	13	13	8	7	8	12	8	11	8	7	8	12	8	11	8	7	8	12	8	11	46.6	46.6	46.6	51.552	483	483	1	54	0	42.184	29	20.9	29	40.8	24.4	42.2	2005900000	381510000	210480000	242370000	364720000	257330000
P_fragi_TMW22081_GYM96_06595	P_fragi_TMW22081_GYM96_06595	7	7	7	P_fragi_TMW22081_GYM96_06595 threonine-phosphate decarboxylase	1	7	7	7	3	4	1	6	5	4	3	4	1	6	5	4	3	4	1	6	5	4	30	30	30	36.792	330	330	1	23	0	25.492	13	18.2	3.6	25.5	23	15.8	891130000	125890000	153900000	28217000	223840000	212160000
P_fragi_TMW22081_GYM96_06610	P_fragi_TMW22081_GYM96_06610	11	11	11	P_fragi_TMW22081_GYM96_06610 cobyrinate a,c-diamide synthase	1	11	11	11	5	4	4	8	8	4	5	4	4	8	8	4	5	4	4	8	8	4	41.2	41.2	41.2	46.447	437	437	1	33	0	31.919	16.2	12.1	12.1	27	32	13.7	850460000	75902000	89142000	74728000	235900000	258930000
P_fragi_TMW22081_GYM96_06615	P_fragi_TMW22081_GYM96_06615	11	11	11	P_fragi_TMW22081_GYM96_06615 cob(I)yrinic acid a,c-diamide adenosyltransferase	1	11	11	11	6	8	7	10	11	9	6	8	7	10	11	9	6	8	7	10	11	9	75.9	75.9	75.9	22.585	203	203	1	59	0	129.32	40.4	57.1	52.2	68.5	75.9	59.1	8621900000	855760000	642870000	769840000	2331100000	2110100000
P_fragi_TMW22081_GYM96_06645	P_fragi_TMW22081_GYM96_06645	13	13	13	P_fragi_TMW22081_GYM96_06645 sorbosone dehydrogenase family protein	1	13	13	13	4	4	3	8	9	10	4	4	3	8	9	10	4	4	3	8	9	10	45.1	45.1	45.1	46.321	435	435	1	41	0	36.972	12.9	14.5	10.1	31.7	32.4	37.5	1251300000	80565000	111470000	44288000	346470000	237050000
P_fragi_TMW22081_GYM96_06660	P_fragi_TMW22081_GYM96_06660	10	10	10	P_fragi_TMW22081_GYM96_06660 DnaA regulatory inactivator Hda	1	10	10	10	7	5	7	7	9	8	7	5	7	7	9	8	7	5	7	7	9	8	55.6	55.6	55.6	26.541	234	234	1	52	0	34.284	42.3	30.3	43.6	43.6	51.3	47.9	2765800000	242280000	258650000	256280000	552900000	643140000
P_fragi_TMW22081_GYM96_06670	P_fragi_TMW22081_GYM96_06670	11	11	11	P_fragi_TMW22081_GYM96_06670 DUF2066 domain-containing protein	1	11	11	11	10	8	10	9	10	10	10	8	10	9	10	10	10	8	10	9	10	10	57	57	57	37.047	344	344	1	68	0	115.76	45.1	29.7	48	36	48	48	5637800000	1196300000	755870000	989990000	926060000	845910000
P_fragi_TMW22081_GYM96_06675	P_fragi_TMW22081_GYM96_06675	17	17	17	P_fragi_TMW22081_GYM96_06675 phosphoribosylformylglycinamidine cyclo-ligase	1	17	17	17	16	16	16	16	15	16	16	16	16	16	15	16	16	16	16	16	15	16	58.2	58.2	58.2	37.003	352	352	1	130	0	242.01	54	54	54	58	54	58	58509000000	11094000000	10791000000	11822000000	9104400000	6706000000
P_fragi_TMW22081_GYM96_06680	P_fragi_TMW22081_GYM96_06680	3	3	3	P_fragi_TMW22081_GYM96_06680 phosphoribosylglycinamide formyltransferase	1	3	3	3	3	2	2	3	2	2	3	2	2	3	2	2	3	2	2	3	2	2	19.4	19.4	19.4	23.551	216	216	1	14	0	10.203	19.4	15.7	15.7	19.4	15.7	15.7	2062300000	463260000	256410000	262260000	361180000	283610000
P_fragi_TMW22081_GYM96_06685	P_fragi_TMW22081_GYM96_06685	15	15	15	P_fragi_TMW22081_GYM96_06685 DUF3108 domain-containing protein	1	15	15	15	11	11	11	12	13	13	11	11	11	12	13	13	11	11	11	12	13	13	67.9	67.9	67.9	26.369	237	237	1	72	0	112.07	48.9	53.2	54	60.3	63.7	64.6	6487200000	751570000	456240000	534630000	1642200000	1330200000
P_fragi_TMW22081_GYM96_06695	P_fragi_TMW22081_GYM96_06695	11	11	11	P_fragi_TMW22081_GYM96_06695 DUF2058 domain-containing protein	1	11	11	11	9	9	10	9	9	9	9	9	10	9	9	9	9	9	10	9	9	9	55.8	55.8	55.8	20.922	181	181	1	57	0	84.823	50.3	40.3	50.8	50.3	51.4	40.3	8751800000	1927900000	1673600000	1735900000	1120100000	916910000
P_fragi_TMW22081_GYM96_06700	P_fragi_TMW22081_GYM96_06700	10	10	10	P_fragi_TMW22081_GYM96_06700 nucleoside triphosphate pyrophosphohydrolase	1	10	10	10	6	6	5	8	8	6	6	6	5	8	8	6	6	6	5	8	8	6	45.5	45.5	45.5	31.469	277	277	1	40	0	59.112	31.8	29.6	26	36.5	37.9	29.6	1872300000	314710000	235350000	269110000	380780000	415400000
P_fragi_TMW22081_GYM96_06705	P_fragi_TMW22081_GYM96_06705	38	38	38	P_fragi_TMW22081_GYM96_06705 GTP diphosphokinase	1	38	38	38	25	27	27	26	28	24	25	27	27	26	28	24	25	27	27	26	28	24	63.1	63.1	63.1	84.221	751	751	1	168	0	225.74	38.9	41.1	42.6	46.1	51	41	8123100000	1901500000	1210900000	1414400000	1246100000	1188000000
P_fragi_TMW22081_GYM96_06710	P_fragi_TMW22081_GYM96_06710	7	7	7	P_fragi_TMW22081_GYM96_06710 23S rRNA (uracil(1939)-C(5))-methyltransferase RlmD	1	7	7	7	0	0	1	3	5	3	0	0	1	3	5	3	0	0	1	3	5	3	27.8	27.8	27.8	49.247	450	450	1	12	0	35.361	0	0	2.9	7.6	24.2	17.3	261310000	0	0	0	36054000	140670000
P_fragi_TMW22081_GYM96_06715	P_fragi_TMW22081_GYM96_06715	15	15	15	P_fragi_TMW22081_GYM96_06715 cysteine synthase CysM	1	15	15	15	12	12	12	13	14	12	12	12	12	13	14	12	12	12	12	13	14	12	73.3	73.3	73.3	32.258	300	300	1	75	0	277.74	67	60	60.7	71	71	64.7	12420000000	2108900000	1673000000	1789900000	2455900000	2160500000
P_fragi_TMW22081_GYM96_06725	P_fragi_TMW22081_GYM96_06725	1	1	1	P_fragi_TMW22081_GYM96_06725 response regulator transcription factor	1	1	1	1	0	0	0	1	0	0	0	0	0	1	0	0	0	0	0	1	0	0	3.3	3.3	3.3	26.888	239	239	1	1	1	-2	0	0	0	3.3	0	0	52758000	0	0	0	52758000	0
P_fragi_TMW22081_GYM96_06730	P_fragi_TMW22081_GYM96_06730	3	3	3	P_fragi_TMW22081_GYM96_06730 response regulator	1	3	3	3	0	1	2	0	1	1	0	1	2	0	1	1	0	1	2	0	1	1	3.9	3.9	3.9	101.14	921	921	1	5	0.0093572	1.0501	0	1.6	2.3	0	0.8	0.8	438190000	0	87470000	296670000	0	23666000
P_fragi_TMW22081_GYM96_06735	P_fragi_TMW22081_GYM96_06735	15	15	15	P_fragi_TMW22081_GYM96_06735 2-hydroxyacid dehydrogenase	1	15	15	15	11	12	12	13	12	14	11	12	12	13	12	14	11	12	12	13	12	14	67.2	67.2	67.2	35.438	329	329	1	74	0	91.763	48.9	59	56.5	63.2	60.8	67.2	6106100000	995910000	665770000	734070000	719550000	528120000
P_fragi_TMW22081_GYM96_06740	P_fragi_TMW22081_GYM96_06740	5	5	5	P_fragi_TMW22081_GYM96_06740 hypothetical protein	1	5	5	5	5	3	5	4	4	3	5	3	5	4	4	3	5	3	5	4	4	3	42.8	42.8	42.8	15.782	145	145	1	30	0	30.111	42.8	29.7	42.8	37.9	34.5	29.7	5517600000	1416900000	831460000	1121100000	852810000	614910000
P_fragi_TMW22081_GYM96_06750	P_fragi_TMW22081_GYM96_06750	3	3	3	P_fragi_TMW22081_GYM96_06750 TlpA family protein disulfide reductase	1	3	3	3	2	2	1	1	0	0	2	2	1	1	0	0	2	2	1	1	0	0	26.6	26.6	26.6	16.661	154	154	1	6	0	5.661	18.2	18.2	8.4	8.4	0	0	331310000	107450000	111450000	67537000	44878000	0
P_fragi_TMW22081_GYM96_06755	P_fragi_TMW22081_GYM96_06755	8	8	8	P_fragi_TMW22081_GYM96_06755 arsenate reductase (glutaredoxin)	1	8	8	8	7	7	7	8	7	7	7	7	7	8	7	7	7	7	7	8	7	7	70.9	70.9	70.9	12.829	117	117	1	53	0	145.06	70.9	70.9	70.9	70.9	70.9	70.9	17059000000	2159100000	1387400000	1722100000	4037900000	3333900000
P_fragi_TMW22081_GYM96_06760	P_fragi_TMW22081_GYM96_06760	9	9	9	P_fragi_TMW22081_GYM96_06760 NAD(P)H:quinone oxidoreductase	1	9	9	9	7	4	7	8	8	8	7	4	7	8	8	8	7	4	7	8	8	8	48.3	48.3	48.3	21.034	201	201	1	49	0	25.61	28.9	20.9	28.9	45.8	45.8	45.8	12020000000	1454800000	691250000	1229200000	3197200000	2330400000
P_fragi_TMW22081_GYM96_06770	P_fragi_TMW22081_GYM96_06770	7	7	7	P_fragi_TMW22081_GYM96_06770 DNA-3-methyladenine glycosylase I	1	7	7	7	4	4	4	6	5	6	4	4	4	6	5	6	4	4	4	6	5	6	44.8	44.8	44.8	25.263	223	223	1	29	0	13.734	20.6	20.6	20.6	40.8	35.4	30	1372100000	170490000	169750000	214810000	321550000	192500000
P_fragi_TMW22081_GYM96_06775	P_fragi_TMW22081_GYM96_06775	18	18	18	P_fragi_TMW22081_GYM96_06775 tRNA 2-thiocytidine(32) synthetase TtcA	1	18	18	18	13	13	12	14	13	10	13	13	12	14	13	10	13	13	12	14	13	10	62	62	62	31.154	274	274	1	82	0	144.02	48.2	50.7	46.4	48.9	48.9	35	7569500000	1646100000	1611600000	1625100000	980740000	877030000
P_fragi_TMW22081_GYM96_06790	P_fragi_TMW22081_GYM96_06790	1	1	1	P_fragi_TMW22081_GYM96_06790 dicarboxylate/amino acid:cation symporter	1	1	1	1	0	1	0	0	0	0	0	1	0	0	0	0	0	1	0	0	0	0	8.8	8.8	8.8	46.88	444	444	1	1	0	17.99	0	8.8	0	0	0	0	52217000	0	52217000	0	0	0
P_fragi_TMW22081_GYM96_06800	P_fragi_TMW22081_GYM96_06800	10	10	10	P_fragi_TMW22081_GYM96_06800 response regulator	1	10	10	10	7	8	5	7	9	9	7	8	5	7	9	9	7	8	5	7	9	9	50.2	50.2	50.2	25.483	225	225	1	46	0	63.762	43.6	45.8	30.2	43.6	40	50.2	2723700000	515050000	394130000	286690000	474380000	375630000
P_fragi_TMW22081_GYM96_06815	P_fragi_TMW22081_GYM96_06815	7	7	7	P_fragi_TMW22081_GYM96_06815 sigma-54-dependent Fis family transcriptional regulator	1	7	7	7	6	4	5	3	4	5	6	4	5	3	4	5	6	4	5	3	4	5	23.2	23.2	23.2	49.16	444	444	1	27	0	17.907	20.9	10.1	12.4	9.9	12.8	12.8	328780000	109290000	31877000	51420000	29286000	49205000
P_fragi_TMW22081_GYM96_06840	P_fragi_TMW22081_GYM96_06840	11	11	11	P_fragi_TMW22081_GYM96_06840 MBL fold metallo-hydrolase	1	11	11	11	9	9	9	10	8	11	9	9	9	10	8	11	9	9	9	10	8	11	53.4	53.4	53.4	31.958	294	294	1	57	0	68.684	46.3	41.8	39.5	50.7	43.2	53.4	3955100000	646280000	446480000	360110000	827200000	695510000
P_fragi_TMW22081_GYM96_06845	P_fragi_TMW22081_GYM96_06845	13	13	13	P_fragi_TMW22081_GYM96_06845 NAD(P)-dependent oxidoreductase	1	13	13	13	11	10	10	11	12	13	11	10	10	11	12	13	11	10	10	11	12	13	79.5	79.5	79.5	21.993	205	205	1	73	0	232.3	69.3	65.4	67.8	74.1	78	79.5	56293000000	8045800000	6677900000	7657500000	14573000000	8884700000
P_fragi_TMW22081_GYM96_06855	P_fragi_TMW22081_GYM96_06855	4	4	4	P_fragi_TMW22081_GYM96_06855 LysR family transcriptional regulator	1	4	4	4	1	0	1	0	3	2	1	0	1	0	3	2	1	0	1	0	3	2	24.5	24.5	24.5	32.469	294	294	1	7	0	7.5285	2.7	0	2.7	0	17.7	9.5	158580000	18107000	0	18747000	0	69862000
P_fragi_TMW22081_GYM96_06860	P_fragi_TMW22081_GYM96_06860	1	1	1	P_fragi_TMW22081_GYM96_06860 5-guanidino-2-oxopentanoate decarboxylase	1	1	1	1	0	1	0	1	0	0	0	1	0	1	0	0	0	1	0	1	0	0	2.2	2.2	2.2	56.884	543	543	1	2	0.00042535	2.5244	0	2.2	0	2.2	0	0	23965000	0	23965000	0	0	0
P_fragi_TMW22081_GYM96_06865	P_fragi_TMW22081_GYM96_06865	9	9	9	P_fragi_TMW22081_GYM96_06865 AraC family transcriptional regulator	1	9	9	9	2	2	1	8	8	6	2	2	1	8	8	6	2	2	1	8	8	6	39.5	39.5	39.5	34.732	309	309	1	27	0	21.235	7.1	7.1	2.9	35.6	33.7	24.3	754470000	54869000	46249000	0	251160000	189970000
P_fragi_TMW22081_GYM96_06870	P_fragi_TMW22081_GYM96_06870	1	1	1	P_fragi_TMW22081_GYM96_06870 antibiotic biosynthesis monooxygenase	1	1	1	1	0	0	0	1	1	1	0	0	0	1	1	1	0	0	0	1	1	1	12.5	12.5	12.5	11.481	104	104	1	3	0.00042626	2.5856	0	0	0	12.5	12.5	12.5	154450000	0	0	0	58673000	42062000
P_fragi_TMW22081_GYM96_06875	P_fragi_TMW22081_GYM96_06875	3	3	3	P_fragi_TMW22081_GYM96_06875 hypothetical protein	1	3	3	3	2	3	2	3	3	3	2	3	2	3	3	3	2	3	2	3	3	3	55.8	55.8	55.8	8.2733	77	77	1	16	0	24.478	22.1	55.8	44.2	55.8	55.8	55.8	4618200000	566230000	933900000	898010000	689610000	647800000
P_fragi_TMW22081_GYM96_06880	P_fragi_TMW22081_GYM96_06880	5	5	5	P_fragi_TMW22081_GYM96_06880 flavin reductase family protein	1	5	5	5	4	4	5	5	4	3	4	4	5	5	4	3	4	4	5	5	4	3	36.4	36.4	36.4	22.813	206	206	1	25	0	18.267	22.8	22.8	36.4	36.4	31.1	16.5	3187100000	722850000	543330000	581710000	544690000	367500000
P_fragi_TMW22081_GYM96_06905	P_fragi_TMW22081_GYM96_06905	8	8	8	P_fragi_TMW22081_GYM96_06905 NAD(P)-dependent oxidoreductase	1	8	8	8	6	6	4	3	4	4	6	6	4	3	4	4	6	6	4	3	4	4	31	31	31	37.151	332	332	1	28	0	19.318	17.2	17.2	10.5	11.4	12	18.7	542600000	164550000	106460000	96376000	69577000	42102000
P_fragi_TMW22081_GYM96_06920	P_fragi_TMW22081_GYM96_06920	10	10	10	P_fragi_TMW22081_GYM96_06920 superoxide dismutase [Fe]	1	10	10	10	9	9	9	10	9	10	9	9	9	10	9	10	9	9	9	10	9	10	70.7	70.7	70.7	21.961	198	198	1	106	0	219.65	70.7	70.7	70.7	70.7	70.7	70.7	334210000000	65942000000	45325000000	57879000000	61129000000	45846000000
P_fragi_TMW22081_GYM96_06930	P_fragi_TMW22081_GYM96_06930	10	10	10	P_fragi_TMW22081_GYM96_06930 peptidase	1	10	10	10	6	7	8	3	3	1	6	7	8	3	3	1	6	7	8	3	3	1	36.6	36.6	36.6	47.404	448	448	1	28	0	57.281	22.8	25.9	29.9	12.5	9.2	2.5	772030000	167320000	236570000	244050000	52973000	58240000
P_fragi_TMW22081_GYM96_06940	P_fragi_TMW22081_GYM96_06940	2	2	2	P_fragi_TMW22081_GYM96_06940 imelysin	1	2	2	2	1	0	2	0	0	0	1	0	2	0	0	0	1	0	2	0	0	0	7.9	7.9	7.9	38.562	354	354	1	3	0	3.0967	4.2	0	7.9	0	0	0	104630000	33233000	0	71393000	0	0
P_fragi_TMW22081_GYM96_06955	P_fragi_TMW22081_GYM96_06955	7	7	7	P_fragi_TMW22081_GYM96_06955 InaA protein	1	7	7	7	7	5	5	3	1	1	7	5	5	3	1	1	7	5	5	3	1	1	37	37	37	27.211	238	238	1	22	0	13.975	37	24.4	27.7	17.2	8	8	792070000	362510000	130180000	185490000	59355000	26849000
P_fragi_TMW22081_GYM96_06970	P_fragi_TMW22081_GYM96_06970	11	11	11	P_fragi_TMW22081_GYM96_06970 response regulator transcription factor	1	11	11	11	9	9	9	9	10	10	9	9	9	9	10	10	9	9	9	9	10	10	54.6	54.6	54.6	25.569	227	227	1	62	0	98.119	44.5	45.4	44.5	48.5	54.2	48.9	10345000000	2168400000	1315500000	1716000000	1771400000	1590500000
P_fragi_TMW22081_GYM96_06980	P_fragi_TMW22081_GYM96_06980	38	38	38	P_fragi_TMW22081_GYM96_06980 chaperonin GroEL	1	38	38	38	35	36	36	36	35	34	35	36	36	36	35	34	35	36	36	36	35	34	75.8	75.8	75.8	57.07	546	546	1	446	0	323.31	68.7	75.3	73.6	73.6	73.4	73.4	940990000000	225490000000	163100000000	180060000000	136030000000	103180000000
P_fragi_TMW22081_GYM96_06985	P_fragi_TMW22081_GYM96_06985	6	6	6	P_fragi_TMW22081_GYM96_06985 co-chaperone GroES	1	6	6	6	6	6	6	6	6	6	6	6	6	6	6	6	6	6	6	6	6	6	54.6	54.6	54.6	10.198	97	97	1	46	0	64.641	54.6	54.6	54.6	54.6	54.6	54.6	203980000000	46717000000	33816000000	41494000000	29592000000	23092000000
P_fragi_TMW22081_GYM96_06990	P_fragi_TMW22081_GYM96_06990	1	1	1	P_fragi_TMW22081_GYM96_06990 membrane protein FxsA	1	1	1	1	1	0	0	0	0	0	1	0	0	0	0	0	1	0	0	0	0	0	7.7	7.7	7.7	17.323	156	156	1	1	0.0061526	1.2047	7.7	0	0	0	0	0	30420000	30420000	0	0	0	0
P_fragi_TMW22081_GYM96_06995	P_fragi_TMW22081_GYM96_06995	10	10	10	P_fragi_TMW22081_GYM96_06995 HugZ family protein	1	10	10	10	9	10	10	10	10	10	9	10	10	10	10	10	9	10	10	10	10	10	75.1	75.1	75.1	26.826	241	241	1	67	0	118.46	63.9	75.1	75.1	75.1	75.1	75.1	15179000000	3098600000	2251000000	2563600000	2581900000	2143700000
P_fragi_TMW22081_GYM96_07000	P_fragi_TMW22081_GYM96_07000	12	12	12	P_fragi_TMW22081_GYM96_07000 SDR family oxidoreductase	1	12	12	12	11	12	11	10	10	10	11	12	11	10	10	10	11	12	11	10	10	10	62.3	62.3	62.3	26.916	252	252	1	65	0	100.76	58.7	62.3	57.1	62.3	62.3	62.3	7693300000	2016500000	1430200000	1794600000	929500000	735530000
P_fragi_TMW22081_GYM96_07020	P_fragi_TMW22081_GYM96_07020	40	40	40	P_fragi_TMW22081_GYM96_07020 proline--tRNA ligase	1	40	40	40	33	34	39	34	33	35	33	34	39	34	33	35	33	34	39	34	33	35	80.6	80.6	80.6	62.918	571	571	1	271	0	323.31	70.1	68.3	80.6	70.9	70.9	70.4	94049000000	19465000000	16327000000	19403000000	13733000000	11507000000
P_fragi_TMW22081_GYM96_07025	P_fragi_TMW22081_GYM96_07025	5	5	5	P_fragi_TMW22081_GYM96_07025 hypothetical protein	1	5	5	5	1	4	2	2	1	1	1	4	2	2	1	1	1	4	2	2	1	1	25.6	25.6	25.6	35.578	317	317	1	11	0	20.79	5	22.1	10.7	9.1	3.5	4.1	451450000	60660000	209440000	78399000	54154000	22447000
P_fragi_TMW22081_GYM96_07055	P_fragi_TMW22081_GYM96_07055	5	5	5	P_fragi_TMW22081_GYM96_07055 virulence factor family protein	1	5	5	5	1	3	3	1	1	1	1	3	3	1	1	1	1	3	3	1	1	1	12.7	12.7	12.7	46.542	426	426	1	10	0	9.4422	3.1	6.3	9.4	3.1	3.1	3.1	73545000	6995300	16502000	39460000	4444500	2334700
P_fragi_TMW22081_GYM96_07065	P_fragi_TMW22081_GYM96_07065	18	18	18	P_fragi_TMW22081_GYM96_07065 30S ribosomal protein S12 methylthiotransferase RimO	1	18	18	18	15	14	13	15	15	16	15	14	13	15	15	16	15	14	13	15	15	16	60.1	60.1	60.1	49.572	446	446	1	98	0	139.81	47.1	40.8	48.2	49.6	52.5	53.4	14797000000	3143200000	2502500000	2556100000	2208000000	2078200000
P_fragi_TMW22081_GYM96_07070	P_fragi_TMW22081_GYM96_07070	10	10	10	P_fragi_TMW22081_GYM96_07070 GNAT family N-acetyltransferase	1	10	10	10	8	9	8	3	4	2	8	9	8	3	4	2	8	9	8	3	4	2	89	89	89	17.424	154	154	1	37	0	117.71	73.4	74.7	76.6	26	36.4	16.9	2758800000	814680000	950170000	748620000	78024000	83723000
P_fragi_TMW22081_GYM96_07075	P_fragi_TMW22081_GYM96_07075	8	8	8	P_fragi_TMW22081_GYM96_07075 RNA-binding protein	1	8	8	8	4	4	5	5	5	6	4	4	5	5	5	6	4	4	5	5	5	6	50	50	50	26.175	236	236	1	29	0	25.436	31.4	13.6	16.9	22.9	23.3	43.6	1070100000	140190000	222930000	309740000	151630000	116520000
P_fragi_TMW22081_GYM96_07080	P_fragi_TMW22081_GYM96_07080	13	13	13	P_fragi_TMW22081_GYM96_07080 DUF1456 family protein	1	13	13	13	12	10	10	10	9	8	12	10	10	10	9	8	12	10	10	10	9	8	74.5	74.5	74.5	17.529	153	153	1	67	0	80.121	74.5	69.3	69.3	64.1	52.9	58.8	8521300000	2314600000	1786000000	1594300000	1112700000	794900000
P_fragi_TMW22081_GYM96_07090	P_fragi_TMW22081_GYM96_07090	18	18	18	P_fragi_TMW22081_GYM96_07090 ferredoxin--NADP reductase	1	18	18	18	16	17	16	16	15	15	16	17	16	16	15	15	16	17	16	16	15	15	85.7	85.7	85.7	29.722	259	259	1	125	0	184.36	85.7	84.9	84.9	77.6	76.8	76.8	48557000000	11210000000	8613300000	11427000000	8136600000	4895000000
P_fragi_TMW22081_GYM96_07095	P_fragi_TMW22081_GYM96_07095	8	8	8	P_fragi_TMW22081_GYM96_07095 LysR family transcriptional regulator	1	8	8	8	0	3	4	5	6	6	0	3	4	5	6	6	0	3	4	5	6	6	26.3	26.3	26.3	34.181	308	308	1	25	0	12.687	0	9.7	12	14.6	21.1	17.2	469290000	0	37707000	53744000	115480000	131280000
P_fragi_TMW22081_GYM96_07105	P_fragi_TMW22081_GYM96_07105	8	8	8	P_fragi_TMW22081_GYM96_07105 response regulator transcription factor	1	8	8	8	7	6	6	5	5	6	7	6	6	5	5	6	7	6	6	5	5	6	48.6	48.6	48.6	23.406	216	216	1	40	0	94.181	44.9	39.4	39.4	35.2	35.2	38.9	4072900000	919780000	685700000	889080000	474660000	427230000
P_fragi_TMW22081_GYM96_07115	P_fragi_TMW22081_GYM96_07115	6	6	6	P_fragi_TMW22081_GYM96_07115 hypothetical protein	1	6	6	6	5	6	6	5	6	5	5	6	6	5	6	5	5	6	6	5	6	5	55.1	55.1	55.1	14.928	136	136	1	35	0	106.18	48.5	55.1	55.1	48.5	55.1	48.5	7813900000	1373700000	1201200000	1423700000	1305900000	1192800000
P_fragi_TMW22081_GYM96_07120	P_fragi_TMW22081_GYM96_07120	14	14	14	P_fragi_TMW22081_GYM96_07120 TIGR00730 family Rossman fold protein	1	14	14	14	11	11	11	13	9	10	11	11	11	13	9	10	11	11	11	13	9	10	55.5	55.5	55.5	41.636	371	371	1	67	0	96.344	41.5	50.4	47.2	53.4	43.9	41.5	6866900000	1571200000	1570700000	1467400000	767940000	559840000
P_fragi_TMW22081_GYM96_07130	P_fragi_TMW22081_GYM96_07130	19	19	19	P_fragi_TMW22081_GYM96_07130 recombinase RecA	1	19	19	19	19	17	19	16	16	14	19	17	19	16	16	14	19	17	19	16	16	14	65.8	65.8	65.8	39.189	368	368	1	120	0	195.19	65.8	54.1	65.8	52.7	54.9	47.6	30657000000	8386400000	6100400000	7178600000	3198500000	2865900000
P_fragi_TMW22081_GYM96_07135	P_fragi_TMW22081_GYM96_07135	7	7	7	P_fragi_TMW22081_GYM96_07135 CinA family protein	1	7	7	7	6	5	6	6	7	6	6	5	6	6	7	6	6	5	6	6	7	6	60.2	60.2	60.2	17.452	166	166	1	36	0	116.5	48.2	38	48.2	48.2	60.2	48.2	2601600000	503190000	304940000	458410000	496620000	381590000
P_fragi_TMW22081_GYM96_07145	P_fragi_TMW22081_GYM96_07145	2	2	2	P_fragi_TMW22081_GYM96_07145 helix-turn-helix transcriptional regulator	1	2	2	2	1	1	2	0	0	0	1	1	2	0	0	0	1	1	2	0	0	0	9.1	9.1	9.1	27.312	241	241	1	4	0.0077646	1.1248	5	4.1	9.1	0	0	0	61085000	29989000	3281000	27815000	0	0
P_fragi_TMW22081_GYM96_07150	P_fragi_TMW22081_GYM96_07150	38	38	38	P_fragi_TMW22081_GYM96_07150 DNA mismatch repair protein MutS	1	38	38	38	29	33	34	15	19	18	29	33	34	15	19	18	29	33	34	15	19	18	59.6	59.6	59.6	95.283	859	859	1	152	0	110.48	40.3	46.9	52.4	19.7	29.6	24.8	7742000000	2278800000	1966500000	2034800000	423580000	530620000
P_fragi_TMW22081_GYM96_07155	P_fragi_TMW22081_GYM96_07155	2	2	2	P_fragi_TMW22081_GYM96_07155 ferredoxin family protein	1	2	2	2	2	2	2	2	2	2	2	2	2	2	2	2	2	2	2	2	2	2	24.3	24.3	24.3	12.055	107	107	1	18	0	7.6579	24.3	24.3	24.3	24.3	24.3	24.3	15848000000	3406000000	3429800000	3645400000	1787700000	1522400000
P_fragi_TMW22081_GYM96_07160	P_fragi_TMW22081_GYM96_07160	8	8	8	P_fragi_TMW22081_GYM96_07160 CoA transferase subunit B	1	8	8	8	5	4	4	5	4	5	5	4	4	5	4	5	5	4	4	5	4	5	45.9	45.9	45.9	22.22	209	209	1	29	0	51.654	33	26.8	25.4	25.8	20.6	26.8	2292700000	674690000	275660000	318130000	432890000	220650000
P_fragi_TMW22081_GYM96_07165	P_fragi_TMW22081_GYM96_07165	12	12	12	P_fragi_TMW22081_GYM96_07165 CoA transferase subunit A	1	12	12	12	9	9	9	9	9	9	9	9	9	9	9	9	9	9	9	9	9	9	59.5	59.5	59.5	25.364	232	232	1	56	0	285.14	42.2	46.6	46.6	53	57.8	59.1	4978500000	893100000	758430000	856590000	876000000	688870000
P_fragi_TMW22081_GYM96_07170	P_fragi_TMW22081_GYM96_07170	2	2	2	P_fragi_TMW22081_GYM96_07170 TetR family transcriptional regulator	1	2	2	2	1	1	1	1	1	1	1	1	1	1	1	1	1	1	1	1	1	1	13.8	13.8	13.8	24.72	218	218	1	6	0	6.9311	9.2	9.2	4.6	9.2	9.2	9.2	90015000	28365000	16749000	0	11876000	15533000
P_fragi_TMW22081_GYM96_07175	P_fragi_TMW22081_GYM96_07175	14	14	14	P_fragi_TMW22081_GYM96_07175 efflux RND transporter periplasmic adaptor subunit	1	14	14	14	9	9	10	8	12	12	9	9	10	8	12	12	9	9	10	8	12	12	52.5	52.5	52.5	40.911	383	383	1	60	0	53.695	43.1	35	38.1	32.4	48.8	48.8	4622200000	941950000	763950000	810260000	717140000	641110000
P_fragi_TMW22081_GYM96_07180	P_fragi_TMW22081_GYM96_07180	14	14	14	P_fragi_TMW22081_GYM96_07180 efflux RND transporter permease subunit	1	14	14	14	7	10	10	4	7	2	7	10	10	4	7	2	7	10	10	4	7	2	17.4	17.4	17.4	113.14	1053	1053	1	41	0	44.445	8.4	13.3	11.3	4	7.9	2.4	1227200000	277820000	332250000	363460000	79370000	125400000
P_fragi_TMW22081_GYM96_07185	P_fragi_TMW22081_GYM96_07185	13	13	13	P_fragi_TMW22081_GYM96_07185 AdeC/AdeK/OprM family multidrug efflux complex outer membrane factor	1	13	13	13	5	9	8	7	7	7	5	9	8	7	7	7	5	9	8	7	7	7	34.8	34.8	34.8	52.45	483	483	1	43	0	64.433	13.3	26.1	23.2	16.6	19.9	22.2	1472300000	122850000	336310000	231810000	235400000	207810000
P_fragi_TMW22081_GYM96_07190	P_fragi_TMW22081_GYM96_07190	7	7	7	P_fragi_TMW22081_GYM96_07190 4-carboxymuconolactone decarboxylase	1	7	7	7	6	5	6	4	4	5	6	5	6	4	4	5	6	5	6	4	4	5	50.8	50.8	50.8	14.776	130	130	1	30	0	18.267	49.2	40.8	40.8	33.1	39.2	40.8	1168300000	208890000	210780000	263600000	167590000	128630000
P_fragi_TMW22081_GYM96_07195	P_fragi_TMW22081_GYM96_07195	11	11	11	P_fragi_TMW22081_GYM96_07195 3-oxoadipate enol-lactonase	1	11	11	11	9	10	9	10	9	11	9	10	9	10	9	11	9	10	9	10	9	11	62.4	62.4	62.4	28.206	263	263	1	63	0	183.42	52.9	61.6	59.7	61.6	59.7	62.4	7424300000	1625000000	1031600000	1123000000	1406200000	999280000
P_fragi_TMW22081_GYM96_07200	P_fragi_TMW22081_GYM96_07200	8	8	8	P_fragi_TMW22081_GYM96_07200 3-carboxy-cis,cis-muconate cycloisomerase	1	8	8	8	6	3	2	2	2	2	6	3	2	2	2	2	6	3	2	2	2	2	23.8	23.8	23.8	48.109	450	450	1	17	0	21.338	18.9	7.3	4.2	4.2	4.2	4.2	361800000	191030000	57320000	37974000	16847000	26631000
P_fragi_TMW22081_GYM96_07210	P_fragi_TMW22081_GYM96_07210	1	1	1	P_fragi_TMW22081_GYM96_07210 3-oxoadipyl-CoA thiolase	1	1	1	1	1	1	1	1	0	1	1	1	1	1	0	1	1	1	1	1	0	1	3.2	3.2	3.2	41.773	400	400	1	5	0.0049607	1.4653	3.2	3.2	3.2	3.2	0	3.2	23877000	9381900	4771700	4673500	2471900	0
P_fragi_TMW22081_GYM96_07215	P_fragi_TMW22081_GYM96_07215	1	1	1	P_fragi_TMW22081_GYM96_07215 CoA-transferase subunit beta	1	1	1	1	1	1	1	0	1	1	1	1	1	0	1	1	1	1	1	0	1	1	4.6	4.6	4.6	27.11	259	259	1	5	0	3.4413	4.6	4.6	4.6	0	4.6	4.6	105110000	38608000	11610000	15541000	0	17737000
P_fragi_TMW22081_GYM96_07220	P_fragi_TMW22081_GYM96_07220	2	2	2	P_fragi_TMW22081_GYM96_07220 CoA transferase subunit A	1	2	2	2	0	1	2	0	0	0	0	1	2	0	0	0	0	1	2	0	0	0	19.6	19.6	19.6	30.951	285	285	1	3	0	7.7602	0	9.8	19.6	0	0	0	105670000	0	32148000	73519000	0	0
P_fragi_TMW22081_GYM96_07230	P_fragi_TMW22081_GYM96_07230	7	7	7	P_fragi_TMW22081_GYM96_07230 IclR family transcriptional regulator	1	7	7	7	2	2	5	1	2	0	2	2	5	1	2	0	2	2	5	1	2	0	43.6	43.6	43.6	30.854	280	280	1	12	0	21.987	16.8	12.1	33.9	3.2	8.9	0	478540000	140660000	86707000	198290000	17190000	35691000
P_fragi_TMW22081_GYM96_07235	P_fragi_TMW22081_GYM96_07235	2	2	2	P_fragi_TMW22081_GYM96_07235 hypothetical protein	1	2	2	2	2	1	1	1	0	0	2	1	1	1	0	0	2	1	1	1	0	0	48.5	48.5	48.5	7.7927	66	66	1	5	0	38.575	48.5	27.3	27.3	27.3	0	0	252740000	175520000	26669000	34533000	16018000	0
P_fragi_TMW22081_GYM96_07250	P_fragi_TMW22081_GYM96_07250	41	41	41	P_fragi_TMW22081_GYM96_07250 RNA polymerase-associated protein RapA	1	41	41	41	26	31	29	31	28	29	26	31	29	31	28	29	26	31	29	31	28	29	58.9	58.9	58.9	106.43	948	948	1	198	0	323.31	39.5	49.9	44.5	46	43.4	48.9	20907000000	3726300000	4051800000	3980100000	3430400000	3189000000
P_fragi_TMW22081_GYM96_07260	P_fragi_TMW22081_GYM96_07260	5	5	5	P_fragi_TMW22081_GYM96_07260 DUF2288 domain-containing protein	1	5	5	5	5	5	5	4	5	5	5	5	5	4	5	5	5	5	5	4	5	5	53.5	53.5	53.5	11.23	101	101	1	30	0	20.876	53.5	53.5	53.5	41.6	53.5	53.5	9883500000	2250800000	1741200000	2056800000	1050200000	1240800000
P_fragi_TMW22081_GYM96_07270	P_fragi_TMW22081_GYM96_07270	13	13	13	P_fragi_TMW22081_GYM96_07270 branched-chain amino acid ABC transporter substrate-binding protein	1	13	13	13	12	11	12	11	11	10	12	11	12	11	11	10	12	11	12	11	11	10	48	48	48	39.793	375	375	1	75	0	77.189	40.3	38.4	46.1	38.4	38.4	35.2	16812000000	4272700000	2455600000	3944900000	2228600000	1741700000
P_fragi_TMW22081_GYM96_07285	P_fragi_TMW22081_GYM96_07285	7	7	7	P_fragi_TMW22081_GYM96_07285 ABC transporter ATP-binding protein	1	7	7	7	4	2	6	2	0	1	4	2	6	2	0	1	4	2	6	2	0	1	44.7	44.7	44.7	28.129	255	255	1	15	0	18.639	29.8	10.6	40	12.5	0	7.8	465870000	205880000	29762000	170480000	35270000	0
P_fragi_TMW22081_GYM96_07290	P_fragi_TMW22081_GYM96_07290	8	8	8	P_fragi_TMW22081_GYM96_07290 ABC transporter ATP-binding protein	1	8	8	8	8	7	6	6	5	6	8	7	6	6	5	6	8	7	6	6	5	6	42.9	42.9	42.9	25.753	233	233	1	38	0	31.599	42.9	39.5	32.6	32.6	28.8	32.6	1291700000	360760000	208950000	295650000	145420000	124870000
P_fragi_TMW22081_GYM96_07300	P_fragi_TMW22081_GYM96_07300	14	14	14	P_fragi_TMW22081_GYM96_07300 short chain dehydrogenase	1	14	14	14	10	12	11	12	13	14	10	12	11	12	13	14	10	12	11	12	13	14	83.9	83.9	83.9	21.153	199	199	1	83	0	228.11	70.9	74.4	65.8	83.4	83.9	83.9	12588000000	1950400000	1581300000	1173500000	2867900000	2236500000
P_fragi_TMW22081_GYM96_07305	P_fragi_TMW22081_GYM96_07305	8	8	8	P_fragi_TMW22081_GYM96_07305 hypothetical protein	1	8	8	8	5	6	6	6	7	7	5	6	6	6	7	7	5	6	6	6	7	7	50.9	50.9	50.9	24.421	224	224	1	37	0	116.18	26.8	34.4	34.4	34.4	41.1	44.2	1498800000	206660000	231810000	223860000	226910000	296480000
P_fragi_TMW22081_GYM96_07310	P_fragi_TMW22081_GYM96_07310	25	25	25	P_fragi_TMW22081_GYM96_07310 NAD(P)/FAD-dependent oxidoreductase	1	25	25	25	18	20	20	17	18	15	18	20	20	17	18	15	18	20	20	17	18	15	50.2	50.2	50.2	58.183	536	536	1	116	0	180.11	37.5	44.2	37.9	40.9	40.7	35.3	8623500000	1720700000	1980600000	1548400000	1245200000	1027400000
P_fragi_TMW22081_GYM96_07325	P_fragi_TMW22081_GYM96_07325	6	6	6	P_fragi_TMW22081_GYM96_07325 glycine zipper 2TM domain-containing protein	1	6	6	6	6	6	6	6	6	6	6	6	6	6	6	6	6	6	6	6	6	6	62.3	62.3	62.3	15.739	154	154	1	75	0	323.31	62.3	62.3	62.3	62.3	62.3	62.3	70198000000	6134500000	4690500000	4987900000	17296000000	13698000000
P_fragi_TMW22081_GYM96_07330	P_fragi_TMW22081_GYM96_07330	11	11	11	P_fragi_TMW22081_GYM96_07330 pyridoxamine 5-phosphate oxidase	1	11	11	11	8	10	10	9	11	10	8	10	10	9	11	10	8	10	10	9	11	10	75.8	75.8	75.8	24.634	215	215	1	62	0	141.56	67.4	75.3	75.3	63.7	75.8	75.3	10212000000	1469800000	1264500000	1756900000	1839000000	1858100000
P_fragi_TMW22081_GYM96_07335	P_fragi_TMW22081_GYM96_07335	16	16	16	P_fragi_TMW22081_GYM96_07335 OmpA family protein	1	16	16	16	14	13	15	11	13	8	14	13	15	11	13	8	14	13	15	11	13	8	56.4	56.4	56.4	38.765	374	374	1	74	0	92.664	46.3	48.7	56.4	40.6	48.7	24.1	5975800000	1662000000	1247200000	1636300000	442140000	579380000
P_fragi_TMW22081_GYM96_07340	P_fragi_TMW22081_GYM96_07340	8	8	8	P_fragi_TMW22081_GYM96_07340 beta-lactamase family protein	1	8	8	8	6	7	7	7	7	7	6	7	7	7	7	7	6	7	7	7	7	7	29.4	29.4	29.4	41.592	381	381	1	46	0	61.248	20.5	25.7	24.1	25.7	25.7	25.7	2581400000	529330000	355230000	405470000	505700000	426910000
P_fragi_TMW22081_GYM96_07345	P_fragi_TMW22081_GYM96_07345	12	12	12	P_fragi_TMW22081_GYM96_07345 beta-lactamase family protein	1	12	12	12	9	8	7	7	9	8	9	8	7	7	9	8	9	8	7	7	9	8	50.4	50.4	50.4	41.912	381	381	1	52	0	42.585	34.6	33.1	23.6	26.8	33.1	29.7	7954600000	2244600000	1208900000	1022500000	1023300000	1254900000
P_fragi_TMW22081_GYM96_07350	P_fragi_TMW22081_GYM96_07350	21	21	21	P_fragi_TMW22081_GYM96_07350 beta-agarase	1	21	21	21	13	11	12	18	14	14	13	11	12	18	14	14	13	11	12	18	14	14	40.9	40.9	40.9	85.338	783	783	1	82	0	82.741	25.8	22.6	24.9	35.1	25.4	30.1	4915900000	994560000	559000000	781750000	1162600000	800710000
P_fragi_TMW22081_GYM96_07355	P_fragi_TMW22081_GYM96_07355	4	4	4	P_fragi_TMW22081_GYM96_07355 ATP-dependent DNA helicase DinG	1	4	4	4	3	3	3	3	2	3	3	3	3	3	2	3	3	3	3	3	2	3	6.3	6.3	6.3	79.083	714	714	1	17	0	6.6864	4.6	4.6	4.8	4.6	3.4	4.6	199710000	57445000	39425000	40420000	33821000	6945200
P_fragi_TMW22081_GYM96_07365	P_fragi_TMW22081_GYM96_07365	7	7	7	P_fragi_TMW22081_GYM96_07365 collagen-like protein	1	7	7	7	7	5	6	1	2	2	7	5	6	1	2	2	7	5	6	1	2	2	35.3	35.3	35.3	25.38	252	252	1	23	0	40.922	35.3	25.4	31	3.6	8.7	8.3	1720000000	719690000	425500000	511590000	0	33323000
P_fragi_TMW22081_GYM96_07375	P_fragi_TMW22081_GYM96_07375	9	9	9	P_fragi_TMW22081_GYM96_07375 OmpA family protein	1	9	9	9	2	4	2	7	8	6	2	4	2	7	8	6	2	4	2	7	8	6	51.5	51.5	51.5	23.769	229	229	1	33	0	118.41	13.5	23.6	13.5	43.2	47.2	38.9	1157600000	36513000	181740000	65565000	302150000	302520000
P_fragi_TMW22081_GYM96_07380	P_fragi_TMW22081_GYM96_07380	8	8	8	P_fragi_TMW22081_GYM96_07380 hypothetical protein	1	8	8	8	8	7	7	8	8	6	8	7	7	8	8	6	8	7	7	8	8	6	66.7	66.7	66.7	18.396	165	165	1	44	0	60.972	66.7	52.7	52.7	66.7	66.7	51.5	2891500000	803530000	354480000	468850000	574780000	431030000
P_fragi_TMW22081_GYM96_07385	P_fragi_TMW22081_GYM96_07385	4	4	4	P_fragi_TMW22081_GYM96_07385 YchJ family protein	1	4	4	4	4	4	4	4	4	4	4	4	4	4	4	4	4	4	4	4	4	4	41.1	41.1	41.1	17.193	158	158	1	27	0	27.588	41.1	41.1	41.1	41.1	41.1	41.1	2120400000	565580000	222290000	389480000	316430000	286720000
P_fragi_TMW22081_GYM96_07400	P_fragi_TMW22081_GYM96_07400	7	7	7	P_fragi_TMW22081_GYM96_07400 thiol:disulfide oxidoreductase	1	7	7	7	6	6	7	6	6	6	6	6	7	6	6	6	6	6	7	6	6	6	42	42	42	24.245	212	212	1	45	0	58.033	29.7	36.8	42	36.8	36.8	36.8	22795000000	6279500000	3086600000	4339700000	2979800000	2857900000
P_fragi_TMW22081_GYM96_07405	P_fragi_TMW22081_GYM96_07405	19	19	19	P_fragi_TMW22081_GYM96_07405 penicillin acylase family protein	1	19	19	19	8	14	11	5	14	11	8	14	11	5	14	11	8	14	11	5	14	11	37.3	37.3	37.3	89.349	820	820	1	63	0	61.306	16.6	29.4	20.6	9.1	26.6	21.6	2030500000	302630000	498170000	388860000	129320000	417960000
P_fragi_TMW22081_GYM96_07410	P_fragi_TMW22081_GYM96_07410	6	6	6	P_fragi_TMW22081_GYM96_07410 succinylglutamate desuccinylase/aspartoacylase family protein	1	6	6	6	3	5	4	3	3	4	3	5	4	3	3	4	3	5	4	3	3	4	22	22	22	41.069	373	373	1	22	0	10.192	12.1	18.5	15.5	12.1	12.1	15.5	959450000	168810000	253210000	167960000	109100000	103740000
P_fragi_TMW22081_GYM96_07420	P_fragi_TMW22081_GYM96_07420	7	7	7	P_fragi_TMW22081_GYM96_07420 dCTP deaminase	1	7	7	7	7	7	7	6	7	7	7	7	7	6	7	7	7	7	7	6	7	7	48.4	48.4	48.4	21.28	188	188	1	48	0	80.718	48.4	48.4	48.4	43.6	48.4	48.4	16629000000	3249700000	2978700000	2947700000	2552500000	2166200000
P_fragi_TMW22081_GYM96_07425	P_fragi_TMW22081_GYM96_07425	6	6	6	P_fragi_TMW22081_GYM96_07425 cold-shock protein	1	6	6	6	6	6	6	6	6	6	6	6	6	6	6	6	6	6	6	6	6	6	81.2	81.2	81.2	7.7266	69	69	1	90	0	52.865	81.2	81.2	81.2	81.2	81.2	81.2	254560000000	61538000000	74403000000	64542000000	21417000000	15176000000
P_fragi_TMW22081_GYM96_07430	P_fragi_TMW22081_GYM96_07430	16	16	16	P_fragi_TMW22081_GYM96_07430 iron-sulfur cluster carrier protein ApbC	1	16	16	16	12	13	11	10	13	13	12	13	11	10	13	13	12	13	11	10	13	13	70.9	70.9	70.9	38.529	364	364	1	74	0	208.37	50.3	59.3	50	41.2	63.2	58	45047000000	11253000000	8171400000	8727800000	5927400000	5020000000
P_fragi_TMW22081_GYM96_07435	P_fragi_TMW22081_GYM96_07435	33	33	33	P_fragi_TMW22081_GYM96_07435 methionine--tRNA ligase	1	33	33	33	25	27	29	29	28	27	25	27	29	29	28	27	25	27	29	29	28	27	66.9	66.9	66.9	75.602	683	683	1	193	0	201.18	43.3	50.2	58.4	55.3	52.9	55.2	29409000000	6136300000	4934500000	5555200000	4721600000	3684200000
P_fragi_TMW22081_GYM96_07440	P_fragi_TMW22081_GYM96_07440	2	2	2	P_fragi_TMW22081_GYM96_07440 electron transport complex subunit RsxB	1	2	2	2	2	2	2	0	1	0	2	2	2	0	1	0	2	2	2	0	1	0	10	10	10	35.513	330	330	1	7	0	8.4757	10	10	10	0	2.7	0	62300000	13445000	19958000	18094000	0	10803000
P_fragi_TMW22081_GYM96_07445	P_fragi_TMW22081_GYM96_07445	7	7	7	P_fragi_TMW22081_GYM96_07445 endonuclease III	1	7	7	7	4	2	4	4	4	4	4	2	4	4	4	4	4	2	4	4	4	4	25.9	25.9	25.9	23.914	212	212	1	22	0.0016771	1.9807	11.8	7.1	11.8	14.2	14.2	13.7	296770000	87337000	26071000	51761000	36831000	29662000
P_fragi_TMW22081_GYM96_07450	P_fragi_TMW22081_GYM96_07450	4	4	4	P_fragi_TMW22081_GYM96_07450 hypothetical protein	1	4	4	4	2	2	2	2	3	2	2	2	2	2	3	2	2	2	2	2	3	2	83.3	83.3	83.3	6.9136	60	60	1	13	0	15.463	65	16.7	31.7	65	66.7	16.7	1473200000	416290000	184490000	211440000	299430000	205440000
P_fragi_TMW22081_GYM96_07465	P_fragi_TMW22081_GYM96_07465	27	27	27	P_fragi_TMW22081_GYM96_07465 argininosuccinate synthase	1	27	27	27	24	25	26	25	23	24	24	25	26	25	23	24	24	25	26	25	23	24	84.4	84.4	84.4	45.441	405	405	1	210	0	323.31	72.3	77.5	84.2	84.2	75.8	72.1	115910000000	21103000000	16917000000	21103000000	20763000000	16537000000
P_fragi_TMW22081_GYM96_07475	P_fragi_TMW22081_GYM96_07475	11	11	11	P_fragi_TMW22081_GYM96_07475 dihydroorotase	1	11	11	11	7	10	6	9	5	9	7	10	6	9	5	9	7	10	6	9	5	9	49.4	49.4	49.4	38.415	348	348	1	46	0	38.876	27.6	44	23	44.5	24.7	39.9	1564000000	256440000	244950000	200500000	355080000	142230000
P_fragi_TMW22081_GYM96_07480	P_fragi_TMW22081_GYM96_07480	8	8	8	P_fragi_TMW22081_GYM96_07480 ribonuclease T	1	8	8	8	8	8	8	7	8	8	8	8	8	7	8	8	8	8	8	7	8	8	61.2	61.2	61.2	24.614	224	224	1	57	0	118.89	61.2	61.2	61.2	55.8	61.2	61.2	10150000000	1938700000	1903200000	1808800000	1483000000	1403700000
P_fragi_TMW22081_GYM96_07485	P_fragi_TMW22081_GYM96_07485	13	13	13	P_fragi_TMW22081_GYM96_07485 peroxiredoxin	1	13	13	13	11	12	12	12	13	12	11	12	12	12	13	12	11	12	12	12	13	12	81	81	81	21.681	200	200	1	108	0	184.4	67.5	80	80	77.5	81	81	104900000000	22129000000	19962000000	18930000000	15455000000	12033000000
P_fragi_TMW22081_GYM96_07495	P_fragi_TMW22081_GYM96_07495	10	10	10	P_fragi_TMW22081_GYM96_07495 bacterioferritin	1	10	10	10	9	10	10	10	10	10	9	10	10	10	10	10	9	10	10	10	10	10	67.3	67.3	67.3	17.901	156	156	1	83	0	99.108	59	67.3	67.3	67.3	67.3	67.3	22896000000	3919900000	3336800000	3786800000	4254000000	3597200000
P_fragi_TMW22081_GYM96_07500	P_fragi_TMW22081_GYM96_07500	5	5	5	P_fragi_TMW22081_GYM96_07500 Grx4 family monothiol glutaredoxin	1	5	5	5	4	4	4	5	5	4	4	4	4	5	5	4	4	4	4	5	5	4	51.3	51.3	51.3	12.089	113	113	1	33	0	78.48	39.8	39.8	39.8	51.3	51.3	39.8	29770000000	7012600000	5819400000	6091800000	3926200000	3295200000
P_fragi_TMW22081_GYM96_07505	P_fragi_TMW22081_GYM96_07505	14	14	14	P_fragi_TMW22081_GYM96_07505 ornithine carbamoyltransferase	1	14	14	14	12	11	10	13	14	12	12	11	10	13	14	12	12	11	10	13	14	12	70.6	70.6	70.6	34.124	306	306	1	82	0	140.39	57.8	53.9	48.4	66.7	70.6	57.8	10032000000	1874900000	1182400000	1342700000	1952900000	1899600000
P_fragi_TMW22081_GYM96_07510	P_fragi_TMW22081_GYM96_07510	11	11	11	P_fragi_TMW22081_GYM96_07510 ABC transporter ATP-binding protein	1	11	11	11	9	8	8	10	9	8	9	8	8	10	9	8	9	8	8	10	9	8	71.8	71.8	71.8	40.325	369	369	1	52	0	87.514	57.5	56.4	54.7	63.4	57.2	49.9	2976700000	713180000	442450000	440880000	483790000	466990000
P_fragi_TMW22081_GYM96_07515	P_fragi_TMW22081_GYM96_07515	12	12	12	P_fragi_TMW22081_GYM96_07515 Cys-tRNA(Pro) deacylase	1	12	12	12	10	11	11	11	11	11	10	11	11	11	11	11	10	11	11	11	11	11	78.2	78.2	78.2	16.513	156	156	1	70	0	52.559	69.9	77.6	77.6	77.6	70.5	77.6	9884700000	1798100000	1568300000	1442500000	1909600000	1437300000
P_fragi_TMW22081_GYM96_07525	P_fragi_TMW22081_GYM96_07525	28	28	28	P_fragi_TMW22081_GYM96_07525 glycerol kinase GlpK	1	28	28	28	27	27	25	26	26	26	27	27	25	26	26	26	27	27	25	26	26	26	57.3	57.3	57.3	55.609	501	501	1	231	0	323.31	54.5	54.5	50.9	55.3	54.5	54.5	52659000000	13300000000	9153600000	10623000000	6399800000	6211000000
P_fragi_TMW22081_GYM96_07530	P_fragi_TMW22081_GYM96_07530	11	11	11	P_fragi_TMW22081_GYM96_07530 DeoR family transcriptional regulator	1	11	11	11	10	8	8	9	10	10	10	8	8	9	10	10	10	8	8	9	10	10	57	57	57	27.735	251	251	1	59	0	71.858	56.6	40.2	37.1	51.4	51.8	51.8	3396900000	687610000	310060000	391400000	692380000	555680000
P_fragi_TMW22081_GYM96_07535	P_fragi_TMW22081_GYM96_07535	36	36	36	P_fragi_TMW22081_GYM96_07535 glycerol-3-phosphate dehydrogenase	1	36	36	36	28	29	28	31	34	28	28	29	28	31	34	28	28	29	28	31	34	28	77.7	77.7	77.7	56.592	512	512	1	222	0	323.31	67	67.8	62.3	68.4	76	71.5	90072000000	13691000000	8709900000	9502000000	18956000000	18568000000
P_fragi_TMW22081_GYM96_07540	P_fragi_TMW22081_GYM96_07540	25	25	23	P_fragi_TMW22081_GYM96_07540 glutamate/aspartate ABC transporter substrate-binding protein	1	25	25	23	22	19	25	18	19	16	22	19	25	18	19	16	21	19	23	18	17	16	79.6	79.6	76.1	33.607	309	309	1	142	0	250.16	79.6	64.4	79.6	66	63.4	60.5	38136000000	9851100000	5782700000	16173000000	2271300000	1913000000
P_fragi_TMW22081_GYM96_07555	P_fragi_TMW22081_GYM96_07555	7	7	7	P_fragi_TMW22081_GYM96_07555 amino acid ABC transporter ATP-binding protein	1	7	7	7	6	4	6	4	7	5	6	4	6	4	7	5	6	4	6	4	7	5	42.6	42.6	42.6	26.936	244	244	1	32	0	40.493	32	22.1	32	29.5	42.6	32.8	2117000000	594620000	279050000	539130000	219110000	235610000
P_fragi_TMW22081_GYM96_07565	P_fragi_TMW22081_GYM96_07565	9	9	9	P_fragi_TMW22081_GYM96_07565 sigma-54-dependent Fis family transcriptional regulator	1	9	9	9	8	4	9	3	3	5	8	4	9	3	3	5	8	4	9	3	3	5	27.4	27.4	27.4	49.017	441	441	1	32	0	63.48	24.7	10.4	27.4	8.4	11.8	15.6	786050000	279570000	84394000	225820000	59918000	61419000
P_fragi_TMW22081_GYM96_07600	P_fragi_TMW22081_GYM96_07600	7	7	7	P_fragi_TMW22081_GYM96_07600 sigma-54-dependent Fis family transcriptional regulator	1	7	7	7	5	2	4	2	4	1	5	2	4	2	4	1	5	2	4	2	4	1	18.4	18.4	18.4	50.887	463	463	1	18	0	4.5977	10.8	4.3	12.5	4.5	9.1	2.6	206950000	69594000	23280000	62402000	22686000	22159000
P_fragi_TMW22081_GYM96_07620	P_fragi_TMW22081_GYM96_07620	6	6	6	P_fragi_TMW22081_GYM96_07620 LysR family transcriptional regulator	1	6	6	6	4	5	4	2	1	3	4	5	4	2	1	3	4	5	4	2	1	3	24.6	24.6	24.6	34.085	305	305	1	19	0	12.745	16.7	19.3	16.7	7.9	4.3	12.5	274120000	35459000	122120000	30918000	10500000	0
P_fragi_TMW22081_GYM96_07625	P_fragi_TMW22081_GYM96_07625	5	5	5	P_fragi_TMW22081_GYM96_07625 GNAT family N-acetyltransferase	1	5	5	5	3	2	3	2	2	3	3	2	3	2	2	3	3	2	3	2	2	3	37.1	37.1	37.1	18.925	170	170	1	15	0	14.975	18.8	14.1	18.8	14.1	14.1	25.9	323910000	90227000	34553000	82595000	45182000	32392000
P_fragi_TMW22081_GYM96_07635	P_fragi_TMW22081_GYM96_07635	3	3	3	P_fragi_TMW22081_GYM96_07635 NUDIX domain-containing protein	1	3	3	3	3	3	3	0	0	0	3	3	3	0	0	0	3	3	3	0	0	0	24.8	24.8	24.8	15.675	145	145	1	9	0	10.397	24.8	24.8	24.8	0	0	0	356080000	147430000	85314000	123330000	0	0
P_fragi_TMW22081_GYM96_07640	P_fragi_TMW22081_GYM96_07640	3	3	3	P_fragi_TMW22081_GYM96_07640 FMN-binding glutamate synthase family protein	1	3	3	3	2	1	3	2	1	1	2	1	3	2	1	1	2	1	3	2	1	1	3.3	3.3	3.3	59.045	539	539	1	14	0.0037313	1.5555	2	1.7	3.3	2	1.7	1.7	7591600000	1582300000	277710000	2627700000	1266400000	971790000
P_fragi_TMW22081_GYM96_07645	P_fragi_TMW22081_GYM96_07645	4	4	4	P_fragi_TMW22081_GYM96_07645 hypothetical protein	1	4	4	4	0	2	0	0	1	1	0	2	0	0	1	1	0	2	0	0	1	1	3.2	3.2	3.2	186.72	1663	1663	1	4	0	5.3529	0	1.6	0	0	1	0.7	43342000	0	26983000	0	0	0
P_fragi_TMW22081_GYM96_07665	P_fragi_TMW22081_GYM96_07665	3	3	3	P_fragi_TMW22081_GYM96_07665 PadR family transcriptional regulator	1	3	3	3	2	3	2	1	2	1	2	3	2	1	2	1	2	3	2	1	2	1	19	19	19	21.032	189	189	1	11	0	5.6263	9	19	14.3	10.1	14.3	10.1	180640000	52174000	49672000	34364000	10328000	26892000
P_fragi_TMW22081_GYM96_07670	P_fragi_TMW22081_GYM96_07670	8	8	8	P_fragi_TMW22081_GYM96_07670 siderophore-interacting protein	1	8	8	8	6	6	7	5	5	3	6	6	7	5	5	3	6	6	7	5	5	3	33.1	33.1	33.1	28.952	260	260	1	34	0	49.701	25	25	29.6	20.8	24.2	11.5	1045700000	322770000	240840000	295510000	86932000	74566000
P_fragi_TMW22081_GYM96_07680	P_fragi_TMW22081_GYM96_07680	1	1	1	P_fragi_TMW22081_GYM96_07680 DUF2132 domain-containing protein	1	1	1	1	1	1	1	1	1	1	1	1	1	1	1	1	1	1	1	1	1	1	9.2	9.2	9.2	8.9302	76	76	1	6	0	3.7948	9.2	9.2	9.2	9.2	9.2	9.2	328640000	60839000	59791000	56317000	48134000	44361000
P_fragi_TMW22081_GYM96_07695	P_fragi_TMW22081_GYM96_07695	20	20	20	P_fragi_TMW22081_GYM96_07695 glucose/quinate/shikimate family membrane-bound PQQ-dependent dehydrogenase	1	20	20	20	15	17	18	6	5	7	15	17	18	6	5	7	15	17	18	6	5	7	37.5	37.5	37.5	86.405	805	805	1	71	0	118.91	29.6	32.9	34.7	12.3	10.4	14	3327100000	908180000	1036200000	1049000000	109770000	80399000
P_fragi_TMW22081_GYM96_07705	P_fragi_TMW22081_GYM96_07705	43	43	43	P_fragi_TMW22081_GYM96_07705 endopeptidase La	1	43	43	43	31	34	33	31	34	39	31	34	33	31	34	39	31	34	33	31	34	39	54.9	54.9	54.9	89.93	809	809	1	219	0	293.39	40.7	47.7	48.3	44.7	47.6	53.4	23075000000	4612700000	3332100000	3889700000	3571500000	3693700000
P_fragi_TMW22081_GYM96_07715	P_fragi_TMW22081_GYM96_07715	1	1	1	P_fragi_TMW22081_GYM96_07715 protease inhibitor I42 family protein	1	1	1	1	0	0	1	1	1	1	0	0	1	1	1	1	0	0	1	1	1	1	9.2	9.2	9.2	14.023	130	130	1	4	0	2.9722	0	0	9.2	9.2	9.2	9.2	171570000	0	0	19717000	47666000	38743000
P_fragi_TMW22081_GYM96_07725	P_fragi_TMW22081_GYM96_07725	3	3	3	P_fragi_TMW22081_GYM96_07725 carboxy-S-adenosyl-L-methionine synthase CmoA	1	3	3	3	3	3	3	1	1	1	3	3	3	1	1	1	3	3	3	1	1	1	21.9	21.9	21.9	27.462	247	247	1	13	0	20.771	21.9	21.9	21.9	7.3	7.3	7.3	622560000	149830000	174210000	145010000	44628000	67122000
P_fragi_TMW22081_GYM96_07730	P_fragi_TMW22081_GYM96_07730	10	10	10	P_fragi_TMW22081_GYM96_07730 tRNA 5-methoxyuridine(34)/uridine 5-oxyacetic acid(34) synthase CmoB	1	10	10	10	8	7	7	6	2	5	8	7	7	6	2	5	8	7	7	6	2	5	49.1	49.1	49.1	36.227	318	318	1	37	0	62.057	34	31.4	27.7	28.3	8.8	25.2	1598800000	403300000	293580000	362860000	198850000	77405000
P_fragi_TMW22081_GYM96_07735	P_fragi_TMW22081_GYM96_07735	2	2	2	P_fragi_TMW22081_GYM96_07735 tRNA adenosine(34) deaminase TadA	1	2	2	2	1	2	2	2	1	2	1	2	2	2	1	2	1	2	2	2	1	2	19.1	19.1	19.1	17.436	162	162	1	10	0	9.2763	6.2	19.1	19.1	19.1	6.2	19.1	241010000	24823000	48229000	58717000	45632000	11337000
P_fragi_TMW22081_GYM96_07745	P_fragi_TMW22081_GYM96_07745	3	3	3	P_fragi_TMW22081_GYM96_07745 PTS transporter subunit EIIB	1	3	3	3	1	1	3	0	0	0	1	1	3	0	0	0	1	1	3	0	0	0	47.3	47.3	47.3	9.5371	91	91	1	5	0	5.5299	22	22	47.3	0	0	0	276960000	67824000	47596000	161540000	0	0
P_fragi_TMW22081_GYM96_07750	P_fragi_TMW22081_GYM96_07750	18	18	18	P_fragi_TMW22081_GYM96_07750 phosphoenolpyruvate--protein phosphotransferase	1	18	18	18	14	14	13	0	0	0	14	14	13	0	0	0	14	14	13	0	0	0	35.9	35.9	35.9	88.214	841	841	1	42	0	229.86	25.9	28.2	27	0	0	0	2224500000	779800000	533650000	911000000	0	0
P_fragi_TMW22081_GYM96_07760	P_fragi_TMW22081_GYM96_07760	21	21	21	P_fragi_TMW22081_GYM96_07760 alpha,alpha-phosphotrehalase	1	21	21	21	14	19	20	12	6	11	14	19	20	12	6	11	14	19	20	12	6	11	59.3	59.3	59.3	63.634	548	548	1	95	0	171.06	35.2	50.4	58	30.7	12	33.8	7929800000	2324500000	2082300000	2727800000	297400000	167270000
P_fragi_TMW22081_GYM96_07770	P_fragi_TMW22081_GYM96_07770	5	5	5	P_fragi_TMW22081_GYM96_07770 trehalose operon repressor	1	5	5	5	2	3	3	0	2	1	2	3	3	0	2	1	2	3	3	0	2	1	26.5	26.5	26.5	26.532	234	234	1	11	0	10.551	13.2	14.1	15.8	0	7.3	3.8	996930000	410060000	406110000	147750000	0	20365000
P_fragi_TMW22081_GYM96_07800	P_fragi_TMW22081_GYM96_07800	41	41	41	P_fragi_TMW22081_GYM96_07800 glutamine-hydrolyzing GMP synthase	1	41	41	41	34	34	35	39	40	40	34	34	35	39	40	40	34	34	35	39	40	40	82.1	82.1	82.1	58.033	525	525	1	318	0	323.31	75.8	76	74.9	80	81.7	82.1	156990000000	21065000000	17090000000	18593000000	34310000000	30297000000
P_fragi_TMW22081_GYM96_07805	P_fragi_TMW22081_GYM96_07805	25	25	25	P_fragi_TMW22081_GYM96_07805 IMP dehydrogenase	1	25	25	25	19	19	20	24	23	23	19	19	20	24	23	23	19	19	20	24	23	23	60.7	60.7	60.7	52.008	489	489	1	214	0	311.49	48.3	47	49.1	55	55	55	75722000000	9583400000	5976400000	6242300000	21590000000	14718000000
P_fragi_TMW22081_GYM96_07845	P_fragi_TMW22081_GYM96_07845	2	2	2	P_fragi_TMW22081_GYM96_07845 metal ABC transporter substrate-binding protein	1	2	2	2	1	0	1	2	0	0	1	0	1	2	0	0	1	0	1	2	0	0	8.4	8.4	8.4	31.941	296	296	1	4	0	3.3307	3.4	0	5.1	8.4	0	0	17294000	0	0	9144000	8150000	0
P_fragi_TMW22081_GYM96_07855	P_fragi_TMW22081_GYM96_07855	6	6	6	P_fragi_TMW22081_GYM96_07855 DUF3617 domain-containing protein	1	6	6	6	6	4	3	5	6	4	6	4	3	5	6	4	6	4	3	5	6	4	40.1	40.1	40.1	18.705	172	172	1	28	0	25.337	40.1	27.3	19.2	34.9	40.1	27.3	1691400000	421330000	256160000	237470000	317460000	228170000
P_fragi_TMW22081_GYM96_07870	P_fragi_TMW22081_GYM96_07870	23	23	23	P_fragi_TMW22081_GYM96_07870 class I SAM-dependent methyltransferase	1	23	23	23	20	22	22	21	21	21	20	22	22	21	21	21	20	22	22	21	21	21	81.5	81.5	81.5	44.472	394	394	1	214	0	323.31	61.2	75.6	75.6	75.4	75.6	73.1	176910000000	35434000000	22922000000	25831000000	32264000000	29605000000
P_fragi_TMW22081_GYM96_07880	P_fragi_TMW22081_GYM96_07880	1	1	1	P_fragi_TMW22081_GYM96_07880 protease modulator HflK	1	1	1	1	1	1	1	0	0	0	1	1	1	0	0	0	1	1	1	0	0	0	3.4	3.4	3.4	37.648	352	352	1	3	0.00084459	2.2314	3.4	3.4	3.4	0	0	0	12841000	6146500	3495100	3199600	0	0
P_fragi_TMW22081_GYM96_07895	P_fragi_TMW22081_GYM96_07895	26	26	26	P_fragi_TMW22081_GYM96_07895 serine hydrolase	1	26	26	26	22	20	23	20	19	21	22	20	23	20	19	21	22	20	23	20	19	21	68	68	68	48.357	444	444	1	132	0	323.31	60.1	60.6	61.5	59.2	54.3	58.8	23232000000	5581200000	3091200000	4106300000	3780900000	2914500000
P_fragi_TMW22081_GYM96_07900	P_fragi_TMW22081_GYM96_07900	2	2	2	P_fragi_TMW22081_GYM96_07900 LysR family transcriptional regulator	1	2	2	2	1	1	2	0	0	0	1	1	2	0	0	0	1	1	2	0	0	0	9.5	9.5	9.5	34.339	304	304	1	4	0	3.571	6.6	6.6	9.5	0	0	0	94698000	31241000	21542000	41914000	0	0
P_fragi_TMW22081_GYM96_07920	P_fragi_TMW22081_GYM96_07920	4	4	4	P_fragi_TMW22081_GYM96_07920 hypothetical protein	1	4	4	4	2	3	4	3	4	4	2	3	4	3	4	4	2	3	4	3	4	4	54.7	54.7	54.7	16.672	150	150	1	20	0	19.419	30.7	46.7	54.7	48.7	54.7	54.7	514970000	107070000	62855000	92897000	61458000	120010000
P_fragi_TMW22081_GYM96_07925	P_fragi_TMW22081_GYM96_07925	10	10	10	P_fragi_TMW22081_GYM96_07925 class I SAM-dependent methyltransferase	1	10	10	10	10	9	9	6	5	6	10	9	9	6	5	6	10	9	9	6	5	6	68.1	68.1	68.1	23.393	204	204	1	45	0	58.744	68.1	60.8	64.7	40.2	29.4	42.2	1952300000	614550000	382460000	566560000	102770000	101340000
P_fragi_TMW22081_GYM96_07965	P_fragi_TMW22081_GYM96_07965	1	1	1	P_fragi_TMW22081_GYM96_07965 hypothetical protein	1	1	1	1	1	1	1	0	0	0	1	1	1	0	0	0	1	1	1	0	0	0	28.3	28.3	28.3	5.7926	53	53	1	3	0	6.0527	28.3	28.3	28.3	0	0	0	97827000	31226000	32481000	34120000	0	0
P_fragi_TMW22081_GYM96_07970	P_fragi_TMW22081_GYM96_07970	30	30	30	P_fragi_TMW22081_GYM96_07970 glutamine--fructose-6-phosphate transaminase (isomerizing)	1	30	30	30	21	23	25	20	17	19	21	23	25	20	17	19	21	23	25	20	17	19	64	64	64	66.485	611	611	1	160	0	323.31	53.2	55.5	60.6	48.1	40.9	44.7	24284000000	4902600000	4248300000	5587800000	3378300000	2486900000
P_fragi_TMW22081_GYM96_07975	P_fragi_TMW22081_GYM96_07975	3	3	3	P_fragi_TMW22081_GYM96_07975 DeoR family transcriptional regulator	1	3	3	3	1	1	1	0	0	0	1	1	1	0	0	0	1	1	1	0	0	0	22.4	22.4	22.4	27.982	255	255	1	3	0	9.3046	7.1	5.1	10.2	0	0	0	54600000	0	19512000	35088000	0	0
P_fragi_TMW22081_GYM96_07980	P_fragi_TMW22081_GYM96_07980	19	19	19	P_fragi_TMW22081_GYM96_07980 UDP-N-acetylglucosamine diphosphorylase/glucosamine-1-phosphate N-acetyltransferase	1	19	19	19	15	17	17	16	15	16	15	17	17	16	15	16	15	17	17	16	15	16	49	49	49	48.791	455	455	1	118	0	194.69	42.4	48.8	45.7	42.6	47	44	30402000000	6436600000	5700300000	6667300000	4085300000	3429400000
P_fragi_TMW22081_GYM96_07985	P_fragi_TMW22081_GYM96_07985	5	5	5	P_fragi_TMW22081_GYM96_07985 F0F1 ATP synthase subunit epsilon	1	5	5	5	4	5	5	4	5	5	4	5	5	4	5	5	4	5	5	4	5	5	47.5	47.5	47.5	14.622	139	139	1	36	0	72.331	41.7	47.5	47.5	41.7	47.5	47.5	54209000000	11071000000	9681200000	11601000000	6709900000	6947200000
P_fragi_TMW22081_GYM96_07990	P_fragi_TMW22081_GYM96_07990	35	35	35	P_fragi_TMW22081_GYM96_07990 F0F1 ATP synthase subunit beta	1	35	35	35	35	35	35	34	33	35	35	35	35	34	33	35	35	35	35	34	33	35	93	93	93	49.568	459	459	1	490	0	323.31	93	93	93	93	93	93	728750000000	152140000000	122810000000	157490000000	102060000000	85818000000
P_fragi_TMW22081_GYM96_07995	P_fragi_TMW22081_GYM96_07995	15	15	15	P_fragi_TMW22081_GYM96_07995 F0F1 ATP synthase subunit gamma	1	15	15	15	15	14	14	14	14	13	15	14	14	14	14	13	15	14	14	14	14	13	72.7	72.7	72.7	31.411	286	286	1	129	0	300.35	72.7	69.2	69.2	69.2	66.4	66.1	89733000000	19882000000	15235000000	19416000000	13324000000	10318000000
P_fragi_TMW22081_GYM96_08000	P_fragi_TMW22081_GYM96_08000	33	33	33	P_fragi_TMW22081_GYM96_08000 F0F1 ATP synthase subunit alpha	1	33	33	33	31	32	33	32	32	31	31	32	33	32	32	31	31	32	33	32	32	31	59.1	59.1	59.1	55.323	514	514	1	295	0	323.31	56.2	57.8	59.1	57.6	57.6	56.2	692250000000	148890000000	128550000000	148830000000	93087000000	78609000000
P_fragi_TMW22081_GYM96_08005	P_fragi_TMW22081_GYM96_08005	12	12	12	P_fragi_TMW22081_GYM96_08005 F0F1 ATP synthase subunit delta	1	12	12	12	11	12	12	11	11	11	11	12	12	11	11	11	11	12	12	11	11	11	72.5	72.5	72.5	19.223	178	178	1	109	0	181.76	64	72.5	72.5	66.3	72.5	72.5	40852000000	7709500000	7091700000	9791800000	5343500000	4856600000
P_fragi_TMW22081_GYM96_08010	P_fragi_TMW22081_GYM96_08010	9	9	9	P_fragi_TMW22081_GYM96_08010 F0F1 ATP synthase subunit B	1	9	9	9	9	9	8	7	8	7	9	9	8	7	8	7	9	9	8	7	8	7	54.5	54.5	54.5	16.96	156	156	1	48	0	68.361	54.5	54.5	43.6	36.5	53.8	38.5	10077000000	2286300000	2112400000	2995500000	935000000	921910000
P_fragi_TMW22081_GYM96_08020	P_fragi_TMW22081_GYM96_08020	1	1	1	P_fragi_TMW22081_GYM96_08020 F0F1 ATP synthase subunit A	1	1	1	1	1	1	1	1	1	1	1	1	1	1	1	1	1	1	1	1	1	1	12.5	12.5	12.5	31.817	289	289	1	9	0	41.958	12.5	12.5	12.5	12.5	12.5	12.5	997220000	122460000	353890000	332420000	44693000	73265000
P_fragi_TMW22081_GYM96_08030	P_fragi_TMW22081_GYM96_08030	20	20	20	P_fragi_TMW22081_GYM96_08030 ParB/RepB/Spo0J family partition protein	1	20	20	20	19	17	18	16	16	17	19	17	18	16	16	17	19	17	18	16	16	17	74.5	74.5	74.5	32.046	290	290	1	106	0	231.46	72.1	72.1	74.5	69.3	69.3	72.1	13769000000	3002200000	2300000000	2796100000	1876900000	1802700000
P_fragi_TMW22081_GYM96_08035	P_fragi_TMW22081_GYM96_08035	10	10	10	P_fragi_TMW22081_GYM96_08035 ParA family protein	1	10	10	10	7	8	8	8	8	9	7	8	8	8	8	9	7	8	8	8	8	9	60.5	60.5	60.5	28.841	263	263	1	56	0	124.94	36.9	43	50.6	50.6	49.8	54.4	5520000000	1028900000	1355600000	835350000	879640000	570440000
P_fragi_TMW22081_GYM96_08040	P_fragi_TMW22081_GYM96_08040	9	9	9	P_fragi_TMW22081_GYM96_08040 16S rRNA (guanine(527)-N(7))-methyltransferase RsmG	1	9	9	9	8	9	9	9	7	8	8	9	9	9	7	8	8	9	9	9	7	8	63.1	63.1	63.1	23.908	214	214	1	57	0	63.583	55.1	63.1	63.1	63.1	48.6	59.3	5034500000	1026600000	1208100000	870210000	660180000	498510000
P_fragi_TMW22081_GYM96_08045	P_fragi_TMW22081_GYM96_08045	16	16	16	P_fragi_TMW22081_GYM96_08045 tRNA uridine-5-carboxymethylaminomethyl(34) synthesis enzyme MnmG	1	16	16	16	14	14	13	14	15	14	14	14	13	14	15	14	14	14	13	14	15	14	31.6	31.6	31.6	68.937	630	630	1	105	0	103.43	30.5	30.3	30.3	30.3	31.6	31.4	12278000000	2198000000	2040100000	1960200000	2188500000	2095000000
P_fragi_TMW22081_GYM96_08055	P_fragi_TMW22081_GYM96_08055	18	18	18	P_fragi_TMW22081_GYM96_08055 tRNA uridine-5-carboxymethylaminomethyl(34) synthesis GTPase MnmE	1	18	18	18	11	12	15	13	12	12	11	12	15	13	12	12	11	12	15	13	12	12	51.2	51.2	51.2	49.147	455	455	1	77	0	113.77	31	33.6	43.3	36.7	34.1	29.9	5162800000	1088400000	903330000	1163100000	746680000	547620000
P_fragi_TMW22081_GYM96_08060	P_fragi_TMW22081_GYM96_08060	9	9	9	P_fragi_TMW22081_GYM96_08060 membrane protein insertase YidC	1	9	9	9	5	9	6	4	2	2	5	9	6	4	2	2	5	9	6	4	2	2	25.9	25.9	25.9	62.275	560	560	1	28	0	51.231	19.6	25.9	17.5	11.4	5.7	5.7	1112200000	319420000	355770000	252470000	108230000	41696000
P_fragi_TMW22081_GYM96_08070	P_fragi_TMW22081_GYM96_08070	4	4	4	P_fragi_TMW22081_GYM96_08070 ribonuclease P protein component	1	4	4	4	2	2	2	3	4	2	2	2	2	3	4	2	2	2	2	3	4	2	21.2	21.2	21.2	17.62	156	156	1	15	0	9.9576	15.4	15.4	15.4	15.4	21.2	15.4	1015700000	90529000	97971000	90557000	266720000	258340000
P_fragi_TMW22081_GYM96_08075	P_fragi_TMW22081_GYM96_08075	1	1	1	P_fragi_TMW22081_GYM96_08075 50S ribosomal protein L34	1	1	1	1	1	1	1	1	1	1	1	1	1	1	1	1	1	1	1	1	1	1	18.2	18.2	18.2	5.067	44	44	1	6	0.0029203	1.7382	18.2	18.2	18.2	18.2	18.2	18.2	4477200000	954310000	889830000	883890000	706590000	532530000
P_fragi_TMW22081_GYM96_08080	P_fragi_TMW22081_GYM96_08080	27	27	27	P_fragi_TMW22081_GYM96_08080 chromosomal replication initiator protein DnaA	1	27	27	27	22	21	22	20	18	19	22	21	22	20	18	19	22	21	22	20	18	19	72.3	72.3	72.3	56.237	502	502	1	127	0	125.03	57	55.4	60.8	51.6	52.2	46.2	7925200000	1586200000	1942600000	1686000000	1013900000	690500000
P_fragi_TMW22081_GYM96_08085	P_fragi_TMW22081_GYM96_08085	21	21	21	P_fragi_TMW22081_GYM96_08085 DNA polymerase III subunit beta	1	21	21	21	20	18	18	18	17	17	20	18	18	18	17	17	20	18	18	18	17	17	58.3	58.3	58.3	40.429	367	367	1	129	0	182.86	58.3	55.9	55.9	53.7	53.7	48.2	40163000000	9337600000	6800900000	7916500000	5726800000	4476800000
P_fragi_TMW22081_GYM96_08090	P_fragi_TMW22081_GYM96_08090	3	3	3	P_fragi_TMW22081_GYM96_08090 DNA replication/repair protein RecF	1	3	3	3	1	2	2	1	0	0	1	2	2	1	0	0	1	2	2	1	0	0	11.2	11.2	11.2	41.456	367	367	1	6	0	4.7457	3.5	7.4	7.4	3.5	0	0	62496000	10098000	25283000	22774000	4340700	0
P_fragi_TMW22081_GYM96_08095	P_fragi_TMW22081_GYM96_08095	42	42	42	P_fragi_TMW22081_GYM96_08095 DNA topoisomerase (ATP-hydrolyzing) subunit B	1	42	42	42	32	33	34	29	31	35	32	33	34	29	31	35	32	33	34	29	31	35	60.9	60.9	60.9	90.387	805	805	1	233	0	323.31	49.1	52.4	52.7	51.6	53.7	57.8	48046000000	13864000000	10043000000	11142000000	4325400000	3872200000
P_fragi_TMW22081_GYM96_08100	P_fragi_TMW22081_GYM96_08100	1	1	1	P_fragi_TMW22081_GYM96_08100 transposase	1	1	1	1	1	1	1	1	1	1	1	1	1	1	1	1	1	1	1	1	1	1	3.3	3.3	3.3	24.465	212	212	1	6	0.0085575	1.1081	3.3	3.3	3.3	3.3	3.3	3.3	212370000	63515000	0	46103000	32244000	32779000
P_fragi_TMW22081_GYM96_08120	P_fragi_TMW22081_GYM96_08120	9	9	9	P_fragi_TMW22081_GYM96_08120 DNA binding protein	1	9	9	9	8	9	9	9	9	9	8	9	9	9	9	9	8	9	9	9	9	9	74.8	74.8	74.8	13.492	119	119	1	67	0	193.28	74.8	74.8	74.8	74.8	74.8	74.8	15831000000	2283000000	2989100000	2305000000	3036800000	2454500000
P_fragi_TMW22081_GYM96_08125	P_fragi_TMW22081_GYM96_08125	13	13	13	P_fragi_TMW22081_GYM96_08125 TIGR04255 family protein	1	13	13	13	11	11	11	12	11	12	11	11	11	12	11	12	11	11	11	12	11	12	73.6	73.6	73.6	31.236	280	280	1	91	0	161	55	55	55	66.1	66.1	73.6	24470000000	6191100000	4489800000	4680500000	3138600000	2581100000
P_fragi_TMW22081_GYM96_08130	P_fragi_TMW22081_GYM96_08130	7	7	7	P_fragi_TMW22081_GYM96_08130 transcriptional regulator	1	7	7	7	5	6	6	5	6	4	5	6	6	5	6	4	5	6	6	5	6	4	39.6	39.6	39.6	24.35	227	227	1	32	0	39.538	26.4	34.4	34.4	28.2	34.4	20.3	1760700000	261600000	309520000	328670000	305440000	246050000
P_fragi_TMW22081_GYM96_08135	P_fragi_TMW22081_GYM96_08135	2	2	2	P_fragi_TMW22081_GYM96_08135 hypothetical protein	1	2	2	2	2	2	2	2	2	2	2	2	2	2	2	2	2	2	2	2	2	2	20.7	20.7	20.7	9.4031	82	82	1	12	0	38.793	20.7	20.7	20.7	20.7	20.7	20.7	1049600000	212000000	177350000	167410000	153900000	150410000
P_fragi_TMW22081_GYM96_08160	P_fragi_TMW22081_GYM96_08160	1	1	1	P_fragi_TMW22081_GYM96_08160 zinc ribbon domain-containing protein	1	1	1	1	1	1	1	1	0	1	1	1	1	1	0	1	1	1	1	1	0	1	20.5	20.5	20.5	11.613	112	112	1	5	0	3.3434	20.5	20.5	20.5	20.5	0	20.5	631730000	144470000	156520000	131900000	106440000	0
P_fragi_TMW22081_GYM96_08180;P_fragi_TMW22081_GYM96_08320	P_fragi_TMW22081_GYM96_08180	6;1	6;1	6;1	P_fragi_TMW22081_GYM96_08180 heavy metal response regulator transcription factor	2	6	6	6	2	4	4	3	5	5	2	4	4	3	5	5	2	4	4	3	5	5	29.9	29.9	29.9	25.567	224	224;224	1	28	0	12.914	7.6	23.2	16.5	18.8	26.3	26.3	1227700000	52066000	199010000	135850000	222770000	291690000
P_fragi_TMW22081_GYM96_08220	P_fragi_TMW22081_GYM96_08220	4	4	4	P_fragi_TMW22081_GYM96_08220 copper-binding protein	1	4	4	4	3	3	3	4	4	3	3	3	3	4	4	3	3	3	3	4	4	3	56.4	56.4	56.4	12.285	117	117	1	22	0	16.506	43.6	43.6	43.6	56.4	56.4	43.6	2092000000	156530000	287240000	291760000	571530000	411090000
P_fragi_TMW22081_GYM96_08255	P_fragi_TMW22081_GYM96_08255	3	3	3	P_fragi_TMW22081_GYM96_08255 copper resistance system multicopper oxidase	1	3	3	3	1	1	2	2	2	3	1	1	2	2	2	3	1	1	2	2	2	3	9.6	9.6	9.6	70.651	637	637	1	11	0	3.1109	1.4	1.4	6.4	6.4	6.4	9.6	291110000	37001000	26653000	32392000	63849000	36644000
P_fragi_TMW22081_GYM96_08260	P_fragi_TMW22081_GYM96_08260	2	2	2	P_fragi_TMW22081_GYM96_08260 hypothetical protein	1	2	2	2	2	2	2	2	2	2	2	2	2	2	2	2	2	2	2	2	2	2	35.5	35.5	35.5	11.491	107	107	1	15	0.00084388	2.1996	35.5	35.5	35.5	35.5	35.5	35.5	1445900000	252550000	237280000	189060000	256960000	228790000
P_fragi_TMW22081_GYM96_08290	P_fragi_TMW22081_GYM96_08290	3	3	3	P_fragi_TMW22081_GYM96_08290 DUF2790 domain-containing protein	1	3	3	3	2	2	2	2	1	1	2	2	2	2	1	1	2	2	2	2	1	1	32.7	32.7	32.7	12.283	107	107	1	10	0	25.963	21.5	21.5	21.5	21.5	10.3	10.3	642410000	198400000	78165000	128900000	76921000	71794000
P_fragi_TMW22081_GYM96_08345	P_fragi_TMW22081_GYM96_08345	1	1	1	P_fragi_TMW22081_GYM96_08345 LysR family transcriptional regulator	1	1	1	1	1	0	0	1	1	1	1	0	0	1	1	1	1	0	0	1	1	1	4.1	4.1	4.1	33.623	295	295	1	4	0	2.9891	4.1	0	0	4.1	4.1	4.1	35214000	16290000	0	0	7202700	5626200
P_fragi_TMW22081_GYM96_08360	P_fragi_TMW22081_GYM96_08360	3	3	3	P_fragi_TMW22081_GYM96_08360 1-acyl-sn-glycerol-3-phosphate acyltransferase	1	3	3	3	2	1	0	0	0	1	2	1	0	0	0	1	2	1	0	0	0	1	18.4	18.4	18.4	28.875	256	256	1	4	0	5.3307	9.8	8.6	0	0	0	3.9	521860000	458690000	38195000	0	0	0
P_fragi_TMW22081_GYM96_08365	P_fragi_TMW22081_GYM96_08365	9	9	9	P_fragi_TMW22081_GYM96_08365 D-glycero-beta-D-manno-heptose 1,7-bisphosphate 7-phosphatase	1	9	9	9	4	4	4	7	7	5	4	4	4	7	7	5	4	4	4	7	7	5	69.5	69.5	69.5	18.841	177	177	1	37	0	60.335	45.8	37.9	31.6	57.1	67.8	48	2793700000	330230000	480420000	707390000	538490000	417470000
P_fragi_TMW22081_GYM96_08370	P_fragi_TMW22081_GYM96_08370	42	42	42	P_fragi_TMW22081_GYM96_08370 glycine--tRNA ligase subunit beta	1	42	42	42	38	37	36	35	30	33	38	37	36	35	30	33	38	37	36	35	30	33	66.2	66.2	66.2	75.13	684	684	1	234	0	323.31	59.6	62.3	55.7	57.2	46.6	53.4	43695000000	10763000000	8455900000	9152400000	5633800000	4510000000
P_fragi_TMW22081_GYM96_08375	P_fragi_TMW22081_GYM96_08375	13	13	13	P_fragi_TMW22081_GYM96_08375 glycine--tRNA ligase subunit alpha	1	13	13	13	12	12	12	12	12	12	12	12	12	12	12	12	12	12	12	12	12	12	50.2	50.2	50.2	36.327	317	317	1	87	0	177.02	47.6	50.2	48.3	47.6	47.6	47.6	27879000000	4842800000	5921900000	5522600000	3669100000	3725700000
P_fragi_TMW22081_GYM96_08380	P_fragi_TMW22081_GYM96_08380	4	4	4	P_fragi_TMW22081_GYM96_08380 DNA-3-methyladenine glycosylase I	1	4	4	4	2	3	3	3	4	3	2	3	3	3	4	3	2	3	3	3	4	3	36.2	36.2	36.2	20.883	185	185	1	19	0	44.65	18.9	23.8	23.8	23.8	36.2	23.8	637560000	70966000	74312000	103910000	141840000	122890000
P_fragi_TMW22081_GYM96_08385	P_fragi_TMW22081_GYM96_08385	2	2	2	P_fragi_TMW22081_GYM96_08385 lysophospholipid acyltransferase	1	2	2	2	2	1	2	2	1	2	2	1	2	2	1	2	2	1	2	2	1	2	13.9	13.9	13.9	32.551	295	295	1	10	0.001261	2.0938	13.9	3.1	13.9	13.9	3.1	13.9	160260000	35599000	19736000	34931000	29430000	15360000
P_fragi_TMW22081_GYM96_08390	P_fragi_TMW22081_GYM96_08390	5	5	5	P_fragi_TMW22081_GYM96_08390 hypothetical protein	1	5	5	5	4	3	4	3	4	1	4	3	4	3	4	1	4	3	4	3	4	1	43.7	43.7	43.7	11.175	103	103	1	19	0	5.4277	36.9	29.1	36.9	29.1	36.9	6.8	1048900000	303020000	171250000	227380000	155370000	149810000
P_fragi_TMW22081_GYM96_08395	P_fragi_TMW22081_GYM96_08395	9	9	9	P_fragi_TMW22081_GYM96_08395 Trk system potassium transporter TrkA	1	9	9	9	6	6	8	6	8	6	6	6	8	6	8	6	6	6	8	6	8	6	25.1	25.1	25.1	49.979	458	458	1	42	0	37.034	18.8	18.8	23.6	20.5	23.6	18.8	3518300000	1363400000	499040000	385200000	415320000	424530000
P_fragi_TMW22081_GYM96_08400	P_fragi_TMW22081_GYM96_08400	16	16	16	P_fragi_TMW22081_GYM96_08400 16S rRNA (cytosine(967)-C(5))-methyltransferase RsmB	1	16	16	16	8	9	12	10	11	9	8	9	12	10	11	9	8	9	12	10	11	9	47.5	47.5	47.5	47.506	436	436	1	59	0	80.281	23.2	29.6	34.6	28.9	31	25	3220900000	572740000	582730000	828320000	482290000	408560000
P_fragi_TMW22081_GYM96_08405	P_fragi_TMW22081_GYM96_08405	11	11	11	P_fragi_TMW22081_GYM96_08405 methionyl-tRNA formyltransferase	1	11	11	11	9	8	8	10	9	9	9	8	8	10	9	9	9	8	8	10	9	9	63	63	63	33.477	316	316	1	59	0	145.3	50.6	48.1	40.5	58.9	53.5	46.2	5560300000	1346400000	779130000	1075600000	874090000	669300000
P_fragi_TMW22081_GYM96_08410	P_fragi_TMW22081_GYM96_08410	8	8	8	P_fragi_TMW22081_GYM96_08410 peptide deformylase	1	8	8	8	5	7	7	8	7	4	5	7	7	8	7	4	5	7	7	8	7	4	60.7	60.7	60.7	19.291	168	168	1	42	0	67.341	28	60.7	60.1	60.7	44.6	19.6	7560900000	1237500000	1371400000	1554100000	1317600000	1062400000
P_fragi_TMW22081_GYM96_08420	P_fragi_TMW22081_GYM96_08420	4	4	4	P_fragi_TMW22081_GYM96_08420 threonylcarbamoyl-AMP synthase	1	4	4	4	3	4	4	4	4	4	3	4	4	4	4	4	3	4	4	4	4	4	42.2	42.2	42.2	20.398	185	185	1	28	0	52.996	24.3	42.2	42.2	42.2	42.2	42.2	2081600000	386030000	325570000	396860000	337060000	284980000
P_fragi_TMW22081_GYM96_08425	P_fragi_TMW22081_GYM96_08425	24	24	24	P_fragi_TMW22081_GYM96_08425 NADPH:quinone reductase	1	24	24	24	20	22	20	22	20	20	20	22	20	22	20	20	20	22	20	22	20	20	88	88	88	34.462	325	325	1	173	0	323.31	88	88	78.2	88	69.2	85.2	87231000000	17086000000	10209000000	11721000000	17861000000	14234000000
P_fragi_TMW22081_GYM96_08430	P_fragi_TMW22081_GYM96_08430	13	13	13	P_fragi_TMW22081_GYM96_08430 oxygen-dependent coproporphyrinogen oxidase	1	13	13	13	11	11	11	12	12	13	11	11	11	12	12	13	11	11	11	12	12	13	65.5	65.5	65.5	34.625	304	304	1	91	0	297.52	47	47	47	56.9	56.9	65.5	27755000000	5346600000	4400500000	5145300000	4566200000	4132600000
P_fragi_TMW22081_GYM96_08435	P_fragi_TMW22081_GYM96_08435	10	10	10	P_fragi_TMW22081_GYM96_08435 shikimate dehydrogenase	1	10	10	10	9	9	10	9	9	8	9	9	10	9	9	8	9	9	10	9	9	8	40.3	40.3	40.3	28.914	273	273	1	69	0	63.04	39.9	39.9	40.3	39.9	39.9	33	10902000000	2269200000	1869500000	2109400000	1769100000	1644000000
P_fragi_TMW22081_GYM96_08440	P_fragi_TMW22081_GYM96_08440	2	2	2	P_fragi_TMW22081_GYM96_08440 DOPA 4,5-dioxygenase family protein	1	2	2	2	1	1	1	1	1	2	1	1	1	1	1	2	1	1	1	1	1	2	40.7	40.7	40.7	12.226	108	108	1	7	0	5.3965	7.4	7.4	7.4	7.4	7.4	40.7	418750000	76207000	51207000	73076000	65018000	61426000
P_fragi_TMW22081_GYM96_08495	P_fragi_TMW22081_GYM96_08495	5	5	5	P_fragi_TMW22081_GYM96_08495 peroxiredoxin	1	5	5	5	3	3	4	3	3	3	3	3	4	3	3	3	3	3	4	3	3	3	37.3	37.3	37.3	23.94	212	212	1	19	0	6.354	25	25.9	30.7	23.1	23.1	25	892690000	193740000	169210000	216860000	101690000	74056000
P_fragi_TMW22081_GYM96_08500	P_fragi_TMW22081_GYM96_08500	14	14	14	P_fragi_TMW22081_GYM96_08500 OprD family porin	1	14	14	14	10	12	13	3	2	3	10	12	13	3	2	3	10	12	13	3	2	3	36.7	36.7	36.7	48.664	450	450	1	44	0	48.069	27.6	32.9	33.1	8.4	6.4	8.4	2965600000	768900000	1116800000	947080000	49420000	31930000
P_fragi_TMW22081_GYM96_08505	P_fragi_TMW22081_GYM96_08505	8	8	8	P_fragi_TMW22081_GYM96_08505 taurine ABC transporter substrate-binding protein	1	8	8	8	7	5	8	6	5	7	7	5	8	6	5	7	7	5	8	6	5	7	36.7	36.7	36.7	34.538	327	327	1	38	0	28.626	32.4	20.2	36.7	26.9	22	32.4	7889400000	1850000000	1135300000	1598200000	1191400000	1029100000
P_fragi_TMW22081_GYM96_08520	P_fragi_TMW22081_GYM96_08520	13	13	13	P_fragi_TMW22081_GYM96_08520 taurine dioxygenase	1	13	13	13	5	9	12	6	8	8	5	9	12	6	8	8	5	9	12	6	8	8	72.6	72.6	72.6	31.123	277	277	1	48	0	69.761	23.8	52.3	68.2	36.1	47.3	42.2	3471900000	496080000	622210000	1177400000	395960000	346560000
P_fragi_TMW22081_GYM96_08535	P_fragi_TMW22081_GYM96_08535	19	19	19	P_fragi_TMW22081_GYM96_08535 glutamine synthetase	1	19	19	19	17	18	17	14	16	14	17	18	17	14	16	14	17	18	17	14	16	14	61.8	61.8	61.8	51.044	458	458	1	121	0	192.16	53.9	57.4	53.9	51.5	54.6	45	34962000000	9257300000	6917100000	7896000000	4241400000	2849700000
P_fragi_TMW22081_GYM96_08540	P_fragi_TMW22081_GYM96_08540	7	7	7	P_fragi_TMW22081_GYM96_08540 gamma-glutamyl-gamma-aminobutyrate hydrolase family protein	1	7	7	7	7	6	6	2	1	3	7	6	6	2	1	3	7	6	6	2	1	3	47.3	47.3	47.3	27.376	258	258	1	25	0	34.193	47.3	41.1	41.1	19.4	7	24.4	1779900000	641730000	439130000	457850000	66653000	29464000
P_fragi_TMW22081_GYM96_08545	P_fragi_TMW22081_GYM96_08545	18	18	18	P_fragi_TMW22081_GYM96_08545 glutamine synthetase	1	18	18	18	18	17	17	9	9	13	18	17	17	9	9	13	18	17	17	9	9	13	46.9	46.9	46.9	50.978	452	452	1	102	0	277.15	46.9	43.4	46.7	28.5	30.1	35.8	33149000000	11269000000	8653600000	8915300000	1359500000	1251500000
P_fragi_TMW22081_GYM96_08550	P_fragi_TMW22081_GYM96_08550	23	23	23	P_fragi_TMW22081_GYM96_08550 aspartate aminotransferase family protein	1	23	23	23	21	21	22	23	21	20	21	21	22	23	21	20	21	21	22	23	21	20	65.9	65.9	65.9	50.158	454	454	1	197	0	323.31	65.9	65.9	65.9	65.9	57.7	56.2	86167000000	22493000000	17682000000	19332000000	10824000000	4782100000
P_fragi_TMW22081_GYM96_08555	P_fragi_TMW22081_GYM96_08555	18	18	18	P_fragi_TMW22081_GYM96_08555 polyamine ABC transporter substrate-binding protein	1	18	18	18	17	18	18	15	17	15	17	18	18	15	17	15	17	18	18	15	17	15	62.4	62.4	62.4	40.386	370	370	1	133	0	310.8	60.5	62.4	62.4	55.1	58.4	55.1	75892000000	19452000000	16219000000	15382000000	8599800000	7304700000
P_fragi_TMW22081_GYM96_08560	P_fragi_TMW22081_GYM96_08560	15	15	15	P_fragi_TMW22081_GYM96_08560 polyamine ABC transporter substrate-binding protein	1	15	15	15	14	12	13	11	10	10	14	12	13	11	10	10	14	12	13	11	10	10	45.3	45.3	45.3	40.027	364	364	1	76	0	103.53	44.8	44.8	44.8	39	40.4	42	11913000000	3717000000	1725100000	2672400000	1447500000	1014700000
P_fragi_TMW22081_GYM96_08565	P_fragi_TMW22081_GYM96_08565	16	16	16	P_fragi_TMW22081_GYM96_08565 polyamine ABC transporter ATP-binding protein	1	16	16	16	12	15	13	11	8	11	12	15	13	11	8	11	12	15	13	11	8	11	62.6	62.6	62.6	42.552	380	380	1	80	0	192.57	43.7	56.6	49.7	47.1	34.2	47.6	12399000000	3709300000	2903100000	2813600000	1130500000	841490000
P_fragi_TMW22081_GYM96_08580	P_fragi_TMW22081_GYM96_08580	6	6	6	P_fragi_TMW22081_GYM96_08580 hypothetical protein	1	6	6	6	5	5	6	4	5	5	5	5	6	4	5	5	5	5	6	4	5	5	46.8	46.8	46.8	13.538	126	126	1	36	0	19.635	46	46	46.8	45.2	39.7	40.5	3557000000	880180000	643950000	729080000	506610000	331980000
P_fragi_TMW22081_GYM96_08585	P_fragi_TMW22081_GYM96_08585	9	9	9	P_fragi_TMW22081_GYM96_08585 phosphate regulon transcriptional regulatory protein PhoB	1	9	9	9	7	8	9	7	6	8	7	8	9	7	6	8	7	8	9	7	6	8	47.8	47.8	47.8	25.654	230	230	1	45	0	81.848	44.8	47.4	47.8	44.8	34.8	47.4	2645200000	573140000	589530000	582460000	302950000	196640000
P_fragi_TMW22081_GYM96_08615	P_fragi_TMW22081_GYM96_08615	14	14	14	P_fragi_TMW22081_GYM96_08615 serine acetyltransferase	1	14	14	14	11	9	10	12	12	12	11	9	10	12	12	12	11	9	10	12	12	12	73.7	73.7	73.7	33.211	308	308	1	78	0	93.417	54.9	44.2	50	63.3	61.4	61.4	7868900000	1735200000	1073700000	1319100000	1538100000	1118500000
P_fragi_TMW22081_GYM96_08620	P_fragi_TMW22081_GYM96_08620	8	8	8	P_fragi_TMW22081_GYM96_08620 tryptophan synthase subunit alpha	1	8	8	8	7	7	6	7	8	7	7	7	6	7	8	7	7	7	6	7	8	7	47.4	47.4	47.4	28.142	268	268	1	54	0	102.53	47	47	41.8	47	47.4	47	9355900000	1377600000	608390000	1147100000	2347500000	1720200000
P_fragi_TMW22081_GYM96_08625	P_fragi_TMW22081_GYM96_08625	22	22	22	P_fragi_TMW22081_GYM96_08625 tryptophan synthase subunit beta	1	22	22	22	16	20	19	20	20	21	16	20	19	20	20	21	16	20	19	20	20	21	75.1	75.1	75.1	44.307	406	406	1	133	0	238.29	44.1	64.3	64.3	65.5	73.2	68.5	21980000000	2208300000	2720200000	2579400000	4826900000	4821300000
P_fragi_TMW22081_GYM96_08635	P_fragi_TMW22081_GYM96_08635	7	7	7	P_fragi_TMW22081_GYM96_08635 DUF883 domain-containing protein	1	7	7	7	7	7	7	6	6	5	7	7	7	6	6	5	7	7	7	6	6	5	66.7	66.7	66.7	11.733	108	108	1	65	0	136.86	66.7	66.7	66.7	66.7	66.7	40.7	52289000000	12576000000	8722000000	13315000000	6505600000	5660200000
P_fragi_TMW22081_GYM96_08640	P_fragi_TMW22081_GYM96_08640	2	2	2	P_fragi_TMW22081_GYM96_08640 dodecin domain-containing protein	1	2	2	2	2	2	2	1	1	1	2	2	2	1	1	1	2	2	2	1	1	1	47.9	47.9	47.9	7.8788	71	71	1	9	0	27.628	47.9	47.9	47.9	35.2	35.2	12.7	358880000	114550000	78140000	95429000	28013000	33546000
P_fragi_TMW22081_GYM96_08645	P_fragi_TMW22081_GYM96_08645	1	1	1	P_fragi_TMW22081_GYM96_08645 DUF1161 domain-containing protein	1	1	1	1	1	1	1	1	1	1	1	1	1	1	1	1	1	1	1	1	1	1	12.2	12.2	12.2	7.5628	74	74	1	10	0	17.608	12.2	12.2	12.2	12.2	12.2	12.2	39173000000	8358100000	5859500000	5507100000	6491400000	5998300000
P_fragi_TMW22081_GYM96_08650	P_fragi_TMW22081_GYM96_08650	13	13	13	P_fragi_TMW22081_GYM96_08650 LLM class flavin-dependent oxidoreductase	1	13	13	13	9	10	10	10	10	9	9	10	10	10	10	9	9	10	10	10	10	9	71.3	71.3	71.3	36.676	334	334	1	64	0	114.9	41.9	49.1	47	58.7	52.7	47	6003600000	1170400000	1064000000	1296900000	919240000	746540000
P_fragi_TMW22081_GYM96_08655	P_fragi_TMW22081_GYM96_08655	7	7	7	P_fragi_TMW22081_GYM96_08655 OsmC family protein	1	7	7	7	5	5	5	7	6	7	5	5	5	7	6	7	5	5	5	7	6	7	40.6	40.6	40.6	14.763	143	143	1	42	0	56.146	29.4	33.6	35	40.6	34.3	40.6	27070000000	3880600000	2387900000	2518900000	6479800000	5119000000
P_fragi_TMW22081_GYM96_08660	P_fragi_TMW22081_GYM96_08660	3	3	3	P_fragi_TMW22081_GYM96_08660 DUF1161 domain-containing protein	1	3	3	3	2	3	3	3	3	3	2	3	3	3	3	3	2	3	3	3	3	3	53.1	53.1	53.1	8.9532	81	81	1	17	0	113.62	51.9	53.1	53.1	53.1	53.1	53.1	3773900000	646090000	470500000	691980000	818580000	473480000
P_fragi_TMW22081_GYM96_08665	P_fragi_TMW22081_GYM96_08665	3	3	3	P_fragi_TMW22081_GYM96_08665 hypothetical protein	1	3	3	3	1	0	1	2	2	2	1	0	1	2	2	2	1	0	1	2	2	2	21.7	21.7	21.7	15.536	138	138	1	8	0	4.2923	5.1	0	5.1	11.6	11.6	16.7	1043000000	0	0	354940000	341300000	276890000
P_fragi_TMW22081_GYM96_08685	P_fragi_TMW22081_GYM96_08685	9	9	9	P_fragi_TMW22081_GYM96_08685 gluconate 2-dehydrogenase subunit 3 family protein	1	9	9	9	7	8	8	2	0	1	7	8	8	2	0	1	7	8	8	2	0	1	42.3	42.3	42.3	26.742	246	246	1	28	0	56.13	34.6	40.2	37.4	8.9	0	3.7	2125600000	689860000	828310000	554050000	37153000	0
P_fragi_TMW22081_GYM96_08690	P_fragi_TMW22081_GYM96_08690	18	18	18	P_fragi_TMW22081_GYM96_08690 GMC family oxidoreductase	1	18	18	18	13	17	13	4	4	4	13	17	13	4	4	4	13	17	13	4	4	4	39.2	39.2	39.2	65.362	594	594	1	61	0	62.155	30	38.9	30.3	9.3	9.3	8.9	5762300000	1917300000	2176100000	1496800000	60657000	48074000
P_fragi_TMW22081_GYM96_08695	P_fragi_TMW22081_GYM96_08695	11	11	11	P_fragi_TMW22081_GYM96_08695 c-type cytochrome	1	11	11	11	9	11	10	3	1	2	9	11	10	3	1	2	9	11	10	3	1	2	45.9	45.9	45.9	45.129	418	418	1	36	0	116.19	43.3	45.9	39.2	12.4	6	9.8	2208700000	657570000	884010000	621750000	10867000	9452700
P_fragi_TMW22081_GYM96_08700	P_fragi_TMW22081_GYM96_08700	5	5	5	P_fragi_TMW22081_GYM96_08700 transporter substrate-binding domain-containing protein	1	5	5	5	3	2	5	1	1	1	3	2	5	1	1	1	3	2	5	1	1	1	37.1	37.1	37.1	23.165	213	213	1	13	0	98.443	23.5	12.2	37.1	4.2	4.2	4.2	691650000	200070000	109370000	343780000	15231000	13687000
P_fragi_TMW22081_GYM96_08705	P_fragi_TMW22081_GYM96_08705	4	4	4	P_fragi_TMW22081_GYM96_08705 DUF4399 domain-containing protein	1	4	4	4	4	4	3	4	4	4	4	4	3	4	4	4	4	4	3	4	4	4	37.9	37.9	37.9	15.231	145	145	1	52	0	61.396	37.9	37.9	33.1	37.9	37.9	37.9	20110000000	3855400000	1935800000	1661000000	4400000000	3102600000
P_fragi_TMW22081_GYM96_08710	P_fragi_TMW22081_GYM96_08710	24	24	24	P_fragi_TMW22081_GYM96_08710 phosphoglycerate dehydrogenase	1	24	24	24	22	21	23	24	22	22	22	21	23	24	22	22	22	21	23	24	22	22	79.7	79.7	79.7	44.089	409	409	1	185	0	323.31	75.8	69.7	76	79.7	73.3	75.6	115670000000	23371000000	18030000000	21264000000	18806000000	15515000000
P_fragi_TMW22081_GYM96_08715	P_fragi_TMW22081_GYM96_08715	18	18	18	P_fragi_TMW22081_GYM96_08715 FAD-binding oxidoreductase	1	18	18	18	16	17	14	16	14	16	16	17	14	16	14	16	16	17	14	16	14	16	42	42	42	51.108	464	464	1	107	0	149.9	40.3	40.3	33.4	36.4	33.4	36.6	17214000000	3787000000	3481700000	3734500000	2263900000	1719500000
P_fragi_TMW22081_GYM96_08720	P_fragi_TMW22081_GYM96_08720	6	6	6	P_fragi_TMW22081_GYM96_08720 fumarylacetoacetate hydrolase family protein	1	6	6	6	4	4	5	6	6	5	4	4	5	6	6	5	4	4	5	6	6	5	30.3	30.3	30.3	23.696	221	221	1	36	0	40.07	26.7	26.7	26.7	30.3	30.3	26.7	9155700000	1453200000	947120000	1331600000	2145200000	1709400000
P_fragi_TMW22081_GYM96_08725	P_fragi_TMW22081_GYM96_08725	15	15	15	P_fragi_TMW22081_GYM96_08725 thymidylate synthase	1	15	15	15	11	15	12	13	12	14	11	15	12	13	12	14	11	15	12	13	12	14	78.6	78.6	78.6	36.554	323	323	1	81	0	252.45	50.8	78.6	60.7	67.5	59.8	74.9	13482000000	2105500000	2555800000	2623800000	2310000000	1551800000
P_fragi_TMW22081_GYM96_08740	P_fragi_TMW22081_GYM96_08740	10	10	10	P_fragi_TMW22081_GYM96_08740 hypothetical protein	1	10	10	10	7	8	8	7	7	9	7	8	8	7	7	9	7	8	8	7	7	9	64.9	64.9	64.9	26.57	248	248	1	46	0	183.15	40.3	55.6	55.6	49.6	48.8	64.1	10089000000	1881500000	1689900000	1643500000	1729200000	1378400000
P_fragi_TMW22081_GYM96_08745	P_fragi_TMW22081_GYM96_08745	33	33	33	P_fragi_TMW22081_GYM96_08745 phosphoenolpyruvate--protein phosphotransferase	1	33	33	33	20	18	20	26	27	25	20	18	20	26	27	25	20	18	20	26	27	25	53	53	53	83.664	759	759	1	144	0	147.74	31.6	26.7	29.4	42.4	41.9	40.1	8172900000	1545700000	824560000	1095100000	1559700000	1592600000
P_fragi_TMW22081_GYM96_08750	P_fragi_TMW22081_GYM96_08750	6	6	6	P_fragi_TMW22081_GYM96_08750 RNA pyrophosphohydrolase	1	6	6	6	5	5	4	5	5	4	5	5	4	5	5	4	5	5	4	5	5	4	53.5	53.5	53.5	18.807	159	159	1	28	0	22.434	37.1	47.2	30.8	37.1	37.1	30.8	942480000	193610000	175270000	105520000	216570000	124220000
P_fragi_TMW22081_GYM96_08755	P_fragi_TMW22081_GYM96_08755	13	13	13	P_fragi_TMW22081_GYM96_08755 HAD family hydrolase	1	13	13	13	10	12	12	10	11	11	10	12	12	10	11	11	10	12	12	10	11	11	68.8	68.8	68.8	24.828	218	218	1	69	0	56.419	51.4	61.5	62.4	52.3	57.8	62.4	11907000000	2408500000	1852600000	2169900000	1858500000	1617200000
P_fragi_TMW22081_GYM96_08765	P_fragi_TMW22081_GYM96_08765	24	24	24	P_fragi_TMW22081_GYM96_08765 threonine ammonia-lyase, biosynthetic	1	24	24	24	20	20	20	19	19	19	20	20	20	19	19	19	20	20	20	19	19	19	65.9	65.9	65.9	54.855	504	504	1	124	0	242.17	57.3	55.6	58.5	60.3	60.3	55.6	14467000000	3254800000	2778300000	2921600000	1907200000	1686600000
P_fragi_TMW22081_GYM96_08770	P_fragi_TMW22081_GYM96_08770	10	10	10	P_fragi_TMW22081_GYM96_08770 ribose-5-phosphate isomerase RpiA	1	10	10	10	9	8	8	8	9	7	9	8	8	8	9	7	9	8	8	8	9	7	65.9	65.9	65.9	23.391	223	223	1	53	0	159.77	62.3	61.4	61	61.4	65.9	57.4	25666000000	5586900000	4372700000	4349100000	3793600000	3786600000
P_fragi_TMW22081_GYM96_08825	P_fragi_TMW22081_GYM96_08825	4	4	4	P_fragi_TMW22081_GYM96_08825 class I SAM-dependent methyltransferase	1	4	4	4	2	2	1	2	2	3	2	2	1	2	2	3	2	2	1	2	2	3	35.9	35.9	35.9	23.32	209	209	1	12	0	8.3031	14.4	19.6	8.1	19.6	19.6	29.7	293240000	59029000	23418000	35981000	52152000	41084000
P_fragi_TMW22081_GYM96_08835	P_fragi_TMW22081_GYM96_08835	2	2	2	P_fragi_TMW22081_GYM96_08835 glutamate/aspartate:proton symporter GltP	1	2	2	2	1	2	2	1	1	1	1	2	2	1	1	1	1	2	2	1	1	1	3.9	3.9	3.9	47.123	439	439	1	8	0.0033223	1.5893	1.8	3.9	3.9	1.8	1.8	1.8	189860000	43527000	57384000	50316000	14289000	12144000
P_fragi_TMW22081_GYM96_08850	P_fragi_TMW22081_GYM96_08850	20	20	20	P_fragi_TMW22081_GYM96_08850 sigma-54-dependent Fis family transcriptional regulator	1	20	20	20	16	15	14	19	17	18	16	15	14	19	17	18	16	15	14	19	17	18	65.2	65.2	65.2	49.488	448	448	1	99	0	124.56	54	48.7	46.2	61.2	56.9	60.7	5989300000	1227600000	991980000	770510000	1093000000	846550000
P_fragi_TMW22081_GYM96_08860	P_fragi_TMW22081_GYM96_08860	8	8	8	P_fragi_TMW22081_GYM96_08860 N-acetylmuramoyl-L-alanine amidase	1	8	8	8	1	3	1	4	5	5	1	3	1	4	5	5	1	3	1	4	5	5	37.5	37.5	37.5	28.968	259	259	1	24	0	13.237	5	16.2	5	21.2	27.8	24.7	466150000	23127000	60453000	8339900	118280000	110060000
P_fragi_TMW22081_GYM96_08865	P_fragi_TMW22081_GYM96_08865	6	6	6	P_fragi_TMW22081_GYM96_08865 diguanylate cyclase	1	6	6	6	3	1	3	6	1	2	3	1	3	6	1	2	3	1	3	6	1	2	11.7	11.7	11.7	72.167	652	652	1	16	0	11.037	6	1.8	4.9	11.7	1.8	3.7	195660000	45430000	0	35596000	78418000	17219000
P_fragi_TMW22081_GYM96_08870	P_fragi_TMW22081_GYM96_08870	10	10	10	P_fragi_TMW22081_GYM96_08870 EEP domain-containing protein	1	10	10	10	3	2	3	5	6	5	3	2	3	5	6	5	3	2	3	5	6	5	64	64	64	32.647	292	292	1	25	0	30.544	16.4	13.4	20.9	35.3	37.7	31.5	927390000	93426000	71593000	105670000	239300000	222130000
P_fragi_TMW22081_GYM96_08875	P_fragi_TMW22081_GYM96_08875	14	14	14	P_fragi_TMW22081_GYM96_08875 thiol:disulfide interchange protein DsbA/DsbL	1	14	14	14	12	12	13	13	13	12	12	12	13	13	13	12	12	12	13	13	13	12	64.2	64.2	64.2	22.746	212	212	1	101	0	274.91	50.9	63.7	63.7	64.2	64.2	63.7	37589000000	7042400000	4523500000	5233600000	7583100000	6177900000
P_fragi_TMW22081_GYM96_08880	P_fragi_TMW22081_GYM96_08880	6	6	6	P_fragi_TMW22081_GYM96_08880 cytochrome c4	1	6	6	6	5	4	4	5	4	5	5	4	4	5	4	5	5	4	4	5	4	5	35	35	35	21.274	206	206	1	40	0	72.822	34.5	20.9	33	33	33	35	46612000000	9361700000	6488100000	8935300000	7207300000	6789100000
P_fragi_TMW22081_GYM96_08890	P_fragi_TMW22081_GYM96_08890	14	14	14	P_fragi_TMW22081_GYM96_08890 YihA family ribosome biogenesis GTP-binding protein	1	14	14	14	12	13	10	13	11	14	12	13	10	13	11	14	12	13	10	13	11	14	65.7	65.7	65.7	24.331	216	216	1	86	0	97.882	53.2	57.4	45.4	57.4	49.5	65.7	12401000000	2971600000	2318900000	1959700000	1937700000	1253900000
P_fragi_TMW22081_GYM96_08895	P_fragi_TMW22081_GYM96_08895	43	43	43	P_fragi_TMW22081_GYM96_08895 DNA polymerase I	1	43	43	43	36	39	29	28	33	31	36	39	29	28	33	31	36	39	29	28	33	31	58.1	58.1	58.1	100.77	922	922	1	200	0	323.31	46	52.2	34.5	41.6	44.7	42.4	13111000000	3125800000	2425400000	2234200000	1793800000	1736800000
P_fragi_TMW22081_GYM96_08900	P_fragi_TMW22081_GYM96_08900	5	5	5	P_fragi_TMW22081_GYM96_08900 DUF2782 domain-containing protein	1	5	5	5	4	5	5	4	4	4	4	5	5	4	4	4	4	5	5	4	4	4	53.1	53.1	53.1	10.896	96	96	1	35	0	32.253	43.8	53.1	53.1	43.8	43.8	43.8	33476000000	7224300000	8099400000	6115800000	4518900000	3668400000
P_fragi_TMW22081_GYM96_08905	P_fragi_TMW22081_GYM96_08905	12	12	12	P_fragi_TMW22081_GYM96_08905 homoserine kinase	1	12	12	12	9	9	9	11	9	10	9	9	9	11	9	10	9	9	9	11	9	10	42.7	42.7	42.7	35.069	316	316	1	64	0	52.913	29.4	32	39.9	40.2	37.7	37.7	7307700000	1423600000	1408900000	1223000000	1193300000	916960000
P_fragi_TMW22081_GYM96_08910	P_fragi_TMW22081_GYM96_08910	9	9	9	P_fragi_TMW22081_GYM96_08910 zinc ABC transporter solute-binding protein	1	9	9	9	5	9	8	6	5	7	5	9	8	6	5	7	5	9	8	6	5	7	50	50	50	33.377	306	306	1	42	0	89.261	25.2	50	43.1	36.6	28.8	42.8	2843300000	488710000	717840000	769110000	392550000	168750000
P_fragi_TMW22081_GYM96_08915	P_fragi_TMW22081_GYM96_08915	5	5	5	P_fragi_TMW22081_GYM96_08915 transcriptional repressor	1	5	5	5	3	4	3	2	3	4	3	4	3	2	3	4	3	4	3	2	3	4	54.4	54.4	54.4	17.505	160	160	1	25	0	30.254	30.6	37.5	30.6	15	30.6	47.5	943640000	184120000	206030000	216650000	60445000	115470000
P_fragi_TMW22081_GYM96_08920	P_fragi_TMW22081_GYM96_08920	1	1	1	P_fragi_TMW22081_GYM96_08920 zinc ABC transporter ATP-binding protein ZnuC	1	1	1	1	1	0	0	1	1	1	1	0	0	1	1	1	1	0	0	1	1	1	10.7	10.7	10.7	28.367	262	262	1	4	0	13.802	10.7	0	0	10.7	10.7	10.7	78028000	16500000	0	0	19873000	24661000
P_fragi_TMW22081_GYM96_08930	P_fragi_TMW22081_GYM96_08930	12	12	12	P_fragi_TMW22081_GYM96_08930 hypothetical protein	1	12	12	12	6	8	7	10	10	8	6	8	7	10	10	8	6	8	7	10	10	8	56.5	56.5	56.5	25.701	239	239	1	49	0	76.45	25.5	38.9	40.6	46.9	46	37.2	14290000000	631880000	3349000000	3204300000	1929400000	3624600000
P_fragi_TMW22081_GYM96_08935	P_fragi_TMW22081_GYM96_08935	12	12	12	P_fragi_TMW22081_GYM96_08935 catalase HPII	1	12	12	12	1	1	1	10	8	8	1	1	1	10	8	8	1	1	1	10	8	8	22.8	22.8	22.8	80.114	729	729	1	29	0	21.548	1.5	1.5	1.5	20.3	15.5	16.7	546510000	0	10016000	14730000	227970000	126400000
P_fragi_TMW22081_GYM96_08940	P_fragi_TMW22081_GYM96_08940	15	15	15	P_fragi_TMW22081_GYM96_08940 methionine ABC transporter ATP-binding protein	1	15	15	15	11	11	10	11	10	11	11	11	10	11	10	11	11	11	10	11	10	11	59.4	59.4	59.4	36.633	335	335	1	74	0	102.93	46.3	43.9	37.9	47.2	41.8	50.1	5596900000	1355300000	976940000	1160700000	783520000	560500000
P_fragi_TMW22081_GYM96_08950	P_fragi_TMW22081_GYM96_08950	17	17	17	P_fragi_TMW22081_GYM96_08950 ABC transporter substrate-binding protein	1	17	17	17	14	15	17	15	16	17	14	15	17	15	16	17	14	15	17	15	16	17	68.4	68.4	68.4	27.764	256	256	1	120	0	166.01	53.1	53.1	68.4	56.6	68.4	68.4	23490000000	4435400000	3334800000	6035600000	3310400000	2773300000
P_fragi_TMW22081_GYM96_08955	P_fragi_TMW22081_GYM96_08955	1	1	1	P_fragi_TMW22081_GYM96_08955 SCO family protein	1	1	1	1	0	0	0	1	0	0	0	0	0	1	0	0	0	0	0	1	0	0	5.2	5.2	5.2	23.267	211	211	1	1	0.0008414	2.1294	0	0	0	5.2	0	0	19339000	0	0	0	19339000	0
P_fragi_TMW22081_GYM96_09000	P_fragi_TMW22081_GYM96_09000	9	9	9	P_fragi_TMW22081_GYM96_09000 hypothetical protein	1	9	9	9	5	5	7	9	8	8	5	5	7	9	8	8	5	5	7	9	8	8	64	64	64	23.389	211	211	1	48	0	75.775	37	41.7	45.5	64	60.7	60.7	9550600000	1191000000	667700000	1031000000	2376800000	1732900000
P_fragi_TMW22081_GYM96_09005	P_fragi_TMW22081_GYM96_09005	7	7	7	P_fragi_TMW22081_GYM96_09005 carbonic anhydrase	1	7	7	7	6	6	6	7	7	6	6	6	6	7	7	6	6	6	6	7	7	6	48.1	48.1	48.1	25.727	237	237	1	49	0	80.366	39.2	48.1	39.2	48.1	48.1	34.6	14247000000	3456100000	3394700000	2896300000	1693700000	1680700000
P_fragi_TMW22081_GYM96_09010	P_fragi_TMW22081_GYM96_09010	5	5	5	P_fragi_TMW22081_GYM96_09010 DUF523 domain-containing protein	1	5	5	5	2	2	5	4	4	2	2	2	5	4	4	2	2	2	5	4	4	2	39.6	39.6	39.6	16.932	164	164	1	19	0	8.4413	17.1	14.6	39.6	29.9	29.3	12.8	4521100000	91580000	1346000000	1179500000	753330000	553140000
P_fragi_TMW22081_GYM96_09020	P_fragi_TMW22081_GYM96_09020	8	8	8	P_fragi_TMW22081_GYM96_09020 hypothetical protein	1	8	8	8	6	6	5	3	4	3	6	6	5	3	4	3	6	6	5	3	4	3	34.8	34.8	34.8	27.423	250	250	1	28	0	20.572	31.2	30.8	26	16	16.8	15.2	665480000	169220000	195520000	129490000	54516000	57102000
P_fragi_TMW22081_GYM96_09025	P_fragi_TMW22081_GYM96_09025	8	8	8	P_fragi_TMW22081_GYM96_09025 alpha/beta hydrolase	1	8	8	8	7	6	6	4	3	5	7	6	6	4	3	5	7	6	6	4	3	5	34.2	34.2	34.2	35.123	313	313	1	33	0	11.532	30.7	27.5	24.6	17.3	14.7	24	677290000	203970000	109130000	151580000	69920000	54456000
P_fragi_TMW22081_GYM96_09035	P_fragi_TMW22081_GYM96_09035	9	9	9	P_fragi_TMW22081_GYM96_09035 penicillin acylase family protein	1	9	9	9	4	2	6	1	3	3	4	2	6	1	3	3	4	2	6	1	3	3	15.4	15.4	15.4	87.641	793	793	1	19	0	28.882	5.7	3.3	10	1	4.5	4.8	477110000	176890000	49485000	152620000	0	56653000
P_fragi_TMW22081_GYM96_09045	P_fragi_TMW22081_GYM96_09045	3	3	3	P_fragi_TMW22081_GYM96_09045 chorismate lyase	1	3	3	3	2	2	2	2	1	1	2	2	2	2	1	1	2	2	2	2	1	1	21.4	21.4	21.4	20.929	187	187	1	10	0	30.906	16	12.8	16	16	8.6	8.6	369200000	105290000	47549000	84906000	60201000	32405000
P_fragi_TMW22081_GYM96_09055	P_fragi_TMW22081_GYM96_09055	17	17	17	P_fragi_TMW22081_GYM96_09055 FAD-dependent oxidoreductase	1	17	17	17	14	16	13	12	14	13	14	16	13	12	14	13	14	16	13	12	14	13	69.4	69.4	69.4	40.31	382	382	1	87	0	253.43	57.1	67	56.8	46.9	52.4	50	10522000000	1942300000	1848900000	1751600000	1504500000	1695400000
P_fragi_TMW22081_GYM96_09060	P_fragi_TMW22081_GYM96_09060	6	6	6	P_fragi_TMW22081_GYM96_09060 HU family DNA-binding protein	1	6	6	6	6	5	5	5	5	5	6	5	5	5	5	5	6	5	5	5	5	5	74.7	74.7	74.7	9.9092	91	91	1	35	0	38.723	74.7	74.7	74.7	74.7	74.7	74.7	5142200000	1137800000	848280000	1338300000	516600000	665940000
P_fragi_TMW22081_GYM96_09075	P_fragi_TMW22081_GYM96_09075	3	3	3	P_fragi_TMW22081_GYM96_09075 ATP-dependent DNA helicase RecG	1	3	3	3	2	2	3	1	2	1	2	2	3	1	2	1	2	2	3	1	2	1	5.9	5.9	5.9	76.151	691	691	1	11	0	17.733	3.8	3.8	5.9	2.3	3.8	2.3	703260000	172470000	158880000	200440000	13529000	145690000
P_fragi_TMW22081_GYM96_09080	P_fragi_TMW22081_GYM96_09080	16	16	16	P_fragi_TMW22081_GYM96_09080 LysR family transcriptional regulator	1	16	16	16	12	14	14	13	13	14	12	14	14	13	13	14	12	14	14	13	13	14	75.5	75.5	75.5	33.477	306	306	1	94	0	86.203	49.3	56.9	56.9	63.4	52.3	67.6	8000300000	1629600000	1474900000	1772900000	1175300000	792440000
P_fragi_TMW22081_GYM96_09085	P_fragi_TMW22081_GYM96_09085	1	1	1	P_fragi_TMW22081_GYM96_09085 energy transducer TonB	1	1	1	1	1	0	1	1	1	1	1	0	1	1	1	1	1	0	1	1	1	1	6	6	6	26.852	248	248	1	5	0.0061703	1.2567	6	0	6	6	6	6	33033000	5446700	0	4916100	6716900	7612000
P_fragi_TMW22081_GYM96_09090	P_fragi_TMW22081_GYM96_09090	1	1	1	P_fragi_TMW22081_GYM96_09090 TonB system transport protein ExbD	1	1	1	1	1	1	0	0	0	0	1	1	0	0	0	0	1	1	0	0	0	0	10.6	10.6	10.6	15.244	141	141	1	2	0.0037344	1.5633	10.6	10.6	0	0	0	0	8555100	4508800	4046200	0	0	0
P_fragi_TMW22081_GYM96_09100	P_fragi_TMW22081_GYM96_09100	13	13	13	P_fragi_TMW22081_GYM96_09100 NAD-dependent epimerase/dehydratase family protein	1	13	13	13	10	11	10	11	11	11	10	11	10	11	11	11	10	11	10	11	11	11	52.5	52.5	52.5	30.484	282	282	1	64	0	82.32	39	41.5	39	43.6	45.4	43.6	3364500000	635090000	534440000	538150000	559020000	492710000
P_fragi_TMW22081_GYM96_09105	P_fragi_TMW22081_GYM96_09105	3	3	3	P_fragi_TMW22081_GYM96_09105 hypothetical protein	1	3	3	3	2	1	1	3	3	3	2	1	1	3	3	3	2	1	1	3	3	3	19.5	19.5	19.5	26.339	246	246	1	13	0	13.897	12.6	9.3	9.3	19.5	19.5	19.5	898440000	126350000	59925000	56394000	231000000	170330000
P_fragi_TMW22081_GYM96_09110	P_fragi_TMW22081_GYM96_09110	9	9	9	P_fragi_TMW22081_GYM96_09110 RidA family protein	1	9	9	9	9	8	9	9	9	9	9	8	9	9	9	9	9	8	9	9	9	9	85.7	85.7	85.7	13.499	126	126	1	81	0	176.91	85.7	69.8	85.7	85.7	85.7	85.7	86548000000	17392000000	12888000000	17287000000	13531000000	11146000000
P_fragi_TMW22081_GYM96_09115	P_fragi_TMW22081_GYM96_09115	28	28	28	P_fragi_TMW22081_GYM96_09115 bifunctional GTP diphosphokinase/guanosine-3,5-bis pyrophosphate 3-pyrophosphohydrolase	1	28	28	28	11	15	19	18	21	22	11	15	19	18	21	22	11	15	19	18	21	22	44.9	44.9	44.9	78.542	701	701	1	117	0	71.655	17.8	24.1	30.4	31	30.5	33.2	2645900000	302330000	411900000	365880000	516620000	509200000
P_fragi_TMW22081_GYM96_09120	P_fragi_TMW22081_GYM96_09120	5	5	5	P_fragi_TMW22081_GYM96_09120 DNA-directed RNA polymerase subunit omega	1	5	5	5	5	5	5	5	5	5	5	5	5	5	5	5	5	5	5	5	5	5	52.9	52.9	52.9	9.8419	87	87	1	53	0	129.24	52.9	52.9	52.9	52.9	52.9	52.9	39295000000	7973600000	5937500000	7405600000	6685600000	4078300000
P_fragi_TMW22081_GYM96_09125	P_fragi_TMW22081_GYM96_09125	8	8	8	P_fragi_TMW22081_GYM96_09125 guanylate kinase	1	8	8	8	6	8	8	6	7	6	6	8	8	6	7	6	6	8	8	6	7	6	57.3	57.3	57.3	23.497	206	206	1	58	0	110.8	34	57.3	57.3	51.9	56.8	51.9	13525000000	2359100000	2525200000	2694700000	1928100000	1965500000
P_fragi_TMW22081_GYM96_09130	P_fragi_TMW22081_GYM96_09130	17	17	17	P_fragi_TMW22081_GYM96_09130 YicC family protein	1	17	17	17	13	15	13	14	15	13	13	15	13	14	15	13	13	15	13	14	15	13	56.8	56.8	56.8	32.073	287	287	1	94	0	105.87	46	54.4	49.5	51.9	51.9	43.9	17391000000	2476600000	2032100000	2372200000	4032900000	3246300000
P_fragi_TMW22081_GYM96_09135	P_fragi_TMW22081_GYM96_09135	6	6	6	P_fragi_TMW22081_GYM96_09135 ribonuclease PH	1	6	6	6	5	5	5	5	6	5	5	5	5	5	6	5	5	5	5	5	6	5	39.2	39.2	39.2	25.68	240	240	1	41	0	111.4	32.9	33.8	32.9	32.9	39.2	32.9	9323900000	1846500000	1342100000	1248500000	1588600000	1404300000
P_fragi_TMW22081_GYM96_09145	P_fragi_TMW22081_GYM96_09145	11	11	11	P_fragi_TMW22081_GYM96_09145 exodeoxyribonuclease III	1	11	11	11	9	9	9	10	9	10	9	9	9	10	9	10	9	9	9	10	9	10	56	56	56	29.902	259	259	1	57	0	138.43	50.2	49.4	50.2	50.2	43.6	50.2	11134000000	2227600000	1902600000	1884100000	1828400000	1461200000
P_fragi_TMW22081_GYM96_09150	P_fragi_TMW22081_GYM96_09150	10	10	10	P_fragi_TMW22081_GYM96_09150 orotate phosphoribosyltransferase	1	10	10	10	8	9	9	10	10	8	8	9	9	10	10	8	8	9	9	10	10	8	61.5	61.5	61.5	23.173	213	213	1	71	0	131.39	42.3	56.8	56.8	61.5	61.5	42.3	15374000000	2967300000	2959200000	3051700000	2439300000	1964500000
P_fragi_TMW22081_GYM96_09155	P_fragi_TMW22081_GYM96_09155	17	17	17	P_fragi_TMW22081_GYM96_09155 acetylglutamate kinase	1	17	17	17	15	14	14	13	14	13	15	14	14	13	14	13	15	14	14	13	14	13	86	86	86	31.957	301	301	1	119	0	284.18	76.4	64.1	64.1	55.8	74.1	55.8	51697000000	11690000000	8704900000	11719000000	7384200000	5818000000
P_fragi_TMW22081_GYM96_09160	P_fragi_TMW22081_GYM96_09160	13	13	13	P_fragi_TMW22081_GYM96_09160 phosphomannomutase/phosphoglucomutase	1	13	13	13	5	8	7	5	8	6	5	8	7	5	8	6	5	8	7	5	8	6	38.7	38.7	38.7	50.963	465	465	1	39	0	26.755	16.6	24.7	22.8	12.7	26.9	20.2	1771200000	301430000	342440000	303960000	216120000	287680000
P_fragi_TMW22081_GYM96_09165	P_fragi_TMW22081_GYM96_09165	4	4	4	P_fragi_TMW22081_GYM96_09165 dUTP diphosphatase	1	4	4	4	2	2	2	4	3	3	2	2	2	4	3	3	2	2	2	4	3	3	56.3	56.3	56.3	16.136	151	151	1	16	0	48.634	21.9	21.9	21.9	56.3	39.7	39.7	4105000000	1037900000	757440000	775580000	526310000	400830000
P_fragi_TMW22081_GYM96_09170	P_fragi_TMW22081_GYM96_09170	19	19	19	P_fragi_TMW22081_GYM96_09170 bifunctional phosphopantothenoylcysteine decarboxylase/phosphopantothenate--cysteine ligase CoaBC	1	19	19	19	16	12	14	15	16	14	16	12	14	15	16	14	16	12	14	15	16	14	74.9	74.9	74.9	43.045	402	402	1	99	0	119.2	56.7	48.8	57.5	59.2	69.2	53.2	8929600000	1794700000	1476400000	1198900000	1629400000	1353500000
P_fragi_TMW22081_GYM96_09180	P_fragi_TMW22081_GYM96_09180	23	23	23	P_fragi_TMW22081_GYM96_09180 ABC transporter substrate-binding protein	1	23	23	23	16	17	18	20	19	19	16	17	18	20	19	19	16	17	18	20	19	19	65.7	65.7	65.7	57.979	528	528	1	114	0	196.45	54.2	56.6	60.2	61.2	56.8	58.1	15902000000	2880800000	1820200000	2476800000	2879700000	2697300000
P_fragi_TMW22081_GYM96_09185	P_fragi_TMW22081_GYM96_09185	5	5	5	P_fragi_TMW22081_GYM96_09185 50S ribosomal protein L28	1	5	5	5	4	4	5	4	4	4	4	4	5	4	4	4	4	4	5	4	4	4	53.2	53.2	53.2	8.9354	77	77	1	33	0	36.005	53.2	53.2	53.2	53.2	53.2	53.2	31082000000	6054200000	5363600000	4880300000	5191700000	4389200000
P_fragi_TMW22081_GYM96_09190	P_fragi_TMW22081_GYM96_09190	4	4	4	P_fragi_TMW22081_GYM96_09190 50S ribosomal protein L33	1	4	4	4	3	2	3	4	3	3	3	2	3	4	3	3	3	2	3	4	3	3	52.9	52.9	52.9	6.045	51	51	1	36	0	23.638	51	47.1	51	52.9	51	51	68494000000	14742000000	10885000000	12785000000	10378000000	8590600000
P_fragi_TMW22081_GYM96_09200	P_fragi_TMW22081_GYM96_09200	7	7	7	P_fragi_TMW22081_GYM96_09200 cupin domain-containing protein	1	7	7	7	6	7	6	6	7	7	6	7	6	6	7	7	6	7	6	6	7	7	40.7	40.7	40.7	13.673	123	123	1	39	0	38.782	34.1	40.7	40.7	35	40.7	40.7	9538500000	2037000000	1592500000	1671900000	1295300000	1274900000
P_fragi_TMW22081_GYM96_09205	P_fragi_TMW22081_GYM96_09205	21	21	21	P_fragi_TMW22081_GYM96_09205 aldehyde dehydrogenase	1	21	21	21	19	21	20	21	17	20	19	21	20	21	17	20	19	21	20	21	17	20	62.4	62.4	62.4	52.856	497	497	1	175	0	323.31	56.3	62.4	62.4	62.4	55.9	62.4	115660000000	31866000000	16148000000	20472000000	17819000000	12978000000
P_fragi_TMW22081_GYM96_09210	P_fragi_TMW22081_GYM96_09210	3	3	3	P_fragi_TMW22081_GYM96_09210 phospholipase D family protein	1	3	3	3	2	2	2	2	2	1	2	2	2	2	2	1	2	2	2	2	2	1	10.7	10.7	10.7	57.208	516	516	1	11	0	6.5641	7.6	5.4	7.6	7.6	7.6	2.3	80106000	20888000	12059000	19986000	3242600	12233000
P_fragi_TMW22081_GYM96_09225	P_fragi_TMW22081_GYM96_09225	19	19	19	P_fragi_TMW22081_GYM96_09225 FAD-binding oxidoreductase	1	19	19	19	15	16	17	12	14	10	15	16	17	12	14	10	15	16	17	12	14	10	63.7	63.7	63.7	47.113	433	433	1	88	0	88.182	54	56.8	56.8	47.6	53.1	40.4	7961700000	2389000000	1597100000	1923400000	722970000	575870000
P_fragi_TMW22081_GYM96_09230	P_fragi_TMW22081_GYM96_09230	3	3	3	P_fragi_TMW22081_GYM96_09230 YkgJ family cysteine cluster protein	1	3	3	3	0	0	0	2	1	1	0	0	0	2	1	1	0	0	0	2	1	1	43.6	43.6	43.6	13.024	117	117	1	4	0.0029179	1.7138	0	0	0	18.8	10.3	24.8	34927000	0	0	0	0	25891000
P_fragi_TMW22081_GYM96_09235	P_fragi_TMW22081_GYM96_09235	11	11	11	P_fragi_TMW22081_GYM96_09235 AsnC family transcriptional regulator	1	11	11	11	10	10	10	10	8	9	10	10	10	10	8	9	10	10	10	10	8	9	56.8	56.8	56.8	18.709	162	162	1	68	0	22.625	56.2	51.2	51.2	50.6	45.7	51.2	4308800000	1093600000	824570000	825770000	652660000	370580000
P_fragi_TMW22081_GYM96_09240	P_fragi_TMW22081_GYM96_09240	26	26	26	P_fragi_TMW22081_GYM96_09240 D-amino acid dehydrogenase	1	26	26	26	23	23	23	23	23	22	23	23	23	23	23	22	23	23	23	23	23	22	63.5	63.5	63.5	47.082	433	433	1	189	0	323.31	61.9	61.9	59.1	61.9	54.5	54.5	73630000000	16660000000	13468000000	8953300000	11631000000	11564000000
P_fragi_TMW22081_GYM96_09245	P_fragi_TMW22081_GYM96_09245	4	4	4	P_fragi_TMW22081_GYM96_09245 RidA family protein	1	4	4	4	3	3	3	4	4	3	3	3	3	4	4	3	3	3	3	4	4	3	49.6	49.6	49.6	12.806	117	117	1	25	0	64.606	47.9	47.9	47.9	49.6	49.6	47.9	6364700000	830310000	767090000	657850000	1364500000	1485700000
P_fragi_TMW22081_GYM96_09250	P_fragi_TMW22081_GYM96_09250	17	17	17	P_fragi_TMW22081_GYM96_09250 alanine racemase	1	17	17	17	13	12	15	16	15	15	13	12	15	16	15	15	13	12	15	16	15	15	53.2	53.2	53.2	38.814	357	357	1	96	0	229.12	38.9	40.9	44.5	50.4	44	44	25766000000	3265100000	2301100000	2665000000	6228800000	5538100000
P_fragi_TMW22081_GYM96_09255	P_fragi_TMW22081_GYM96_09255	5	5	5	P_fragi_TMW22081_GYM96_09255 cupin domain-containing protein	1	5	5	5	4	4	4	4	5	3	4	4	4	4	5	3	4	4	4	4	5	3	46.2	46.2	46.2	19.977	182	182	1	24	0	53.653	38.5	38.5	38.5	37.9	46.2	30.2	1615100000	365310000	295680000	318070000	214040000	249210000
P_fragi_TMW22081_GYM96_09260	P_fragi_TMW22081_GYM96_09260	9	9	9	P_fragi_TMW22081_GYM96_09260 cytochrome c5 family protein	1	9	9	9	8	7	8	8	8	8	8	7	8	8	8	8	8	7	8	8	8	8	59.9	59.9	59.9	13.974	137	137	1	98	0	171.27	59.9	58.4	58.4	59.9	59.9	59.9	52898000000	9777400000	7568200000	9433400000	8962100000	7547800000
P_fragi_TMW22081_GYM96_09265	P_fragi_TMW22081_GYM96_09265	27	27	27	P_fragi_TMW22081_GYM96_09265 acetyl-CoA hydrolase/transferase family protein	1	27	27	27	14	14	10	21	24	21	14	14	10	21	24	21	14	14	10	21	24	21	66.7	66.7	66.7	71.54	642	642	1	106	0	160.51	30.2	33	25.2	50	57	50.3	7581500000	1993400000	606730000	431140000	1024200000	2551800000
P_fragi_TMW22081_GYM96_09270	P_fragi_TMW22081_GYM96_09270	9	9	9	P_fragi_TMW22081_GYM96_09270 xanthine phosphoribosyltransferase	1	9	9	9	7	8	8	7	7	7	7	8	8	7	7	7	7	8	8	7	7	7	55.3	55.3	55.3	20.488	190	190	1	50	0	57.248	50	54.7	54.7	44.2	44.2	41.1	10753000000	2732000000	2760900000	1547700000	1138900000	1119200000
P_fragi_TMW22081_GYM96_09275	P_fragi_TMW22081_GYM96_09275	20	20	20	P_fragi_TMW22081_GYM96_09275 DNA helicase Rep	1	20	20	20	6	7	8	15	16	14	6	7	8	15	16	14	6	7	8	15	16	14	33.3	33.3	33.3	76.602	669	669	1	67	0	38.696	11.5	13.5	12.9	27.5	27.2	27.1	1528900000	103250000	130530000	141890000	383780000	394650000
P_fragi_TMW22081_GYM96_09280	P_fragi_TMW22081_GYM96_09280	4	4	4	P_fragi_TMW22081_GYM96_09280 bifunctional diguanylate cyclase/phosphodiesterase	1	4	4	4	0	1	0	2	1	4	0	1	0	2	1	4	0	1	0	2	1	4	14.6	14.6	14.6	61.626	555	555	1	8	0	7.8365	0	2	0	7.2	2	14.6	73182000	0	6280000	0	13696000	7801600
P_fragi_TMW22081_GYM96_09300	P_fragi_TMW22081_GYM96_09300	1	1	1	P_fragi_TMW22081_GYM96_09300 proteic killer protein	1	1	1	1	0	0	0	0	0	1	0	0	0	0	0	1	0	0	0	0	0	1	12	12	12	10.437	92	92	1	1	0.0041442	1.5234	0	0	0	0	0	12	7941400	0	0	0	0	0
P_fragi_TMW22081_GYM96_09305	P_fragi_TMW22081_GYM96_09305	2	2	2	P_fragi_TMW22081_GYM96_09305 HigA family addiction module antidote protein	1	2	2	2	2	2	2	2	2	2	2	2	2	2	2	2	2	2	2	2	2	2	25.7	25.7	25.7	11.171	101	101	1	15	0	14.57	25.7	25.7	25.7	25.7	25.7	25.7	345800000	87380000	54490000	68057000	58983000	34648000
P_fragi_TMW22081_GYM96_09310	P_fragi_TMW22081_GYM96_09310	4	4	4	P_fragi_TMW22081_GYM96_09310 VOC family protein	1	4	4	4	2	2	3	2	1	1	2	2	3	2	1	1	2	2	3	2	1	1	47.2	47.2	47.2	16.314	142	142	1	11	0	4.7474	17.6	17.6	23.9	17.6	8.5	23.2	258190000	53556000	55005000	84979000	33352000	26885000
P_fragi_TMW22081_GYM96_09315	P_fragi_TMW22081_GYM96_09315	7	7	7	P_fragi_TMW22081_GYM96_09315 accessory factor UbiK family protein	1	7	7	7	6	5	7	5	5	4	6	5	7	5	5	4	6	5	7	5	5	4	66.3	66.3	66.3	9.4998	86	86	1	33	0	29.152	58.1	48.8	66.3	58.1	58.1	48.8	4945500000	688370000	365420000	1706100000	707610000	637550000
P_fragi_TMW22081_GYM96_09320	P_fragi_TMW22081_GYM96_09320	13	13	13	P_fragi_TMW22081_GYM96_09320 P-II family nitrogen regulator	1	13	13	13	9	10	9	11	9	9	9	10	9	11	9	9	9	10	9	11	9	9	74.1	74.1	74.1	12.33	112	112	1	82	0	140.69	72.3	72.3	72.3	72.3	74.1	72.3	55483000000	10958000000	7902700000	7992200000	10366000000	8380500000
P_fragi_TMW22081_GYM96_09330	P_fragi_TMW22081_GYM96_09330	4	4	4	P_fragi_TMW22081_GYM96_09330 hypothetical protein	1	4	4	4	4	4	4	4	3	4	4	4	4	4	3	4	4	4	4	4	3	4	38	38	38	11.418	108	108	1	42	0	63.268	38	38	38	38	38	38	57201000000	11810000000	9360200000	11520000000	7941300000	7131100000
P_fragi_TMW22081_GYM96_09335	P_fragi_TMW22081_GYM96_09335	10	10	10	P_fragi_TMW22081_GYM96_09335 HAD family hydrolase	1	10	10	10	9	6	8	9	7	9	9	6	8	9	7	9	9	6	8	9	7	9	69.7	69.7	69.7	24.627	228	228	1	55	0	49.427	57	37.3	53.1	66.2	52.2	66.2	3865700000	1026800000	582100000	660300000	525490000	427580000
P_fragi_TMW22081_GYM96_09345	P_fragi_TMW22081_GYM96_09345	10	10	10	P_fragi_TMW22081_GYM96_09345 DUF484 family protein	1	10	10	10	6	7	7	8	9	9	6	7	7	8	9	9	6	7	7	8	9	9	52.9	52.9	52.9	26.628	238	238	1	46	0	162.71	32.4	38.2	32.4	35.7	42.9	49.6	3121700000	501840000	282530000	446860000	789380000	561920000
P_fragi_TMW22081_GYM96_09350	P_fragi_TMW22081_GYM96_09350	9	9	9	P_fragi_TMW22081_GYM96_09350 diaminopimelate epimerase	1	9	9	9	6	6	6	9	8	8	6	6	6	9	8	8	6	6	6	9	8	8	50	50	50	30.205	276	276	1	51	0	95.641	31.2	30.1	30.1	50	46.7	47.5	4583400000	838850000	591510000	636120000	893460000	699790000
P_fragi_TMW22081_GYM96_09355	P_fragi_TMW22081_GYM96_09355	26	26	26	P_fragi_TMW22081_GYM96_09355 diaminopimelate decarboxylase	1	26	26	26	23	20	21	24	24	23	23	20	21	24	24	23	23	20	21	24	24	23	89.2	89.2	89.2	45.258	415	415	1	156	0	284.78	81.9	72.3	76.6	81.4	85.3	81.9	40070000000	10400000000	5542000000	6002400000	5990500000	5663600000
P_fragi_TMW22081_GYM96_09375	P_fragi_TMW22081_GYM96_09375	8	8	8	P_fragi_TMW22081_GYM96_09375 nucleoside diphosphate kinase regulator	1	8	8	8	5	6	4	6	6	7	5	6	4	6	6	7	5	6	4	6	6	7	80.3	80.3	80.3	14.828	137	137	1	34	0	30.712	57.7	57.7	59.9	57.7	57.7	62.8	6284900000	1075000000	879580000	549430000	1353800000	1084200000
P_fragi_TMW22081_GYM96_09385	P_fragi_TMW22081_GYM96_09385	3	3	3	P_fragi_TMW22081_GYM96_09385 TIGR02647 family protein	1	3	3	3	2	2	2	3	2	2	2	2	2	3	2	2	2	2	2	3	2	2	40.2	40.2	40.2	8.9031	82	82	1	13	0	77.02	19.5	19.5	19.5	40.2	19.5	19.5	4837900000	1034500000	724070000	724520000	918880000	656090000
P_fragi_TMW22081_GYM96_09395	P_fragi_TMW22081_GYM96_09395	11	11	11	P_fragi_TMW22081_GYM96_09395 sulfate ABC transporter substrate-binding protein	1	11	11	11	10	10	10	8	8	10	10	10	10	8	8	10	10	10	10	8	8	10	46.9	46.9	46.9	36.704	337	337	1	56	0	101.94	43.6	43.9	44.8	32.6	33.5	38.6	3126900000	833930000	494530000	755430000	337190000	269190000
P_fragi_TMW22081_GYM96_09405	P_fragi_TMW22081_GYM96_09405	1	1	1	P_fragi_TMW22081_GYM96_09405 sulfate ABC transporter permease subunit CysW	1	1	1	1	0	0	1	0	0	0	0	0	1	0	0	0	0	0	1	0	0	0	5.2	5.2	5.2	31.588	290	290	1	1	0.0037329	1.5574	0	0	5.2	0	0	0	0	0	0	0	0	0
P_fragi_TMW22081_GYM96_09410	P_fragi_TMW22081_GYM96_09410	15	15	15	P_fragi_TMW22081_GYM96_09410 sulfate ABC transporter ATP-binding protein	1	15	15	15	11	14	13	12	13	13	11	14	13	12	13	13	11	14	13	12	13	13	70.2	70.2	70.2	36.93	326	326	1	95	0	188.25	52.1	70.2	66	61	66	70.2	13186000000	2723100000	2207000000	2572200000	1916400000	1730000000
P_fragi_TMW22081_GYM96_09415	P_fragi_TMW22081_GYM96_09415	6	6	6	P_fragi_TMW22081_GYM96_09415 YheV family putative metal-binding protein	1	6	6	6	4	6	4	4	3	3	4	6	4	4	3	3	4	6	4	4	3	3	72.8	72.8	72.8	10.114	92	92	1	24	0	133.71	72.8	72.8	72.8	72.8	63	63	3990500000	931890000	765310000	921850000	544560000	345460000
P_fragi_TMW22081_GYM96_09420	P_fragi_TMW22081_GYM96_09420	39	39	39	P_fragi_TMW22081_GYM96_09420 oligopeptidase A	1	39	39	39	34	33	34	36	37	36	34	33	34	36	37	36	34	33	34	36	37	36	70.7	70.7	70.7	75.872	683	683	1	243	0	323.31	66.3	63.7	67.5	68.8	69.3	68.7	54334000000	10260000000	7789900000	9829800000	9987700000	8195900000
P_fragi_TMW22081_GYM96_09425	P_fragi_TMW22081_GYM96_09425	6	6	6	P_fragi_TMW22081_GYM96_09425 gamma carbonic anhydrase family protein	1	6	6	6	5	6	6	5	5	5	5	6	6	5	5	5	5	6	6	5	5	5	54.9	54.9	54.9	19.619	182	182	1	36	0	29.386	46.7	54.9	54.9	48.4	47.3	48.4	4316300000	944130000	696950000	748310000	771320000	592640000
P_fragi_TMW22081_GYM96_09430	P_fragi_TMW22081_GYM96_09430	9	9	9	P_fragi_TMW22081_GYM96_09430 HAD family hydrolase	1	9	9	9	8	8	8	8	8	7	8	8	8	8	8	7	8	8	8	8	8	7	62.3	62.3	62.3	24.417	215	215	1	51	0	57.072	51.6	51.6	51.6	57.7	57.7	47	4520700000	1196500000	851740000	992400000	431270000	505040000
P_fragi_TMW22081_GYM96_09445	P_fragi_TMW22081_GYM96_09445	3	3	3	P_fragi_TMW22081_GYM96_09445 sigma-54-dependent Fis family transcriptional regulator	1	3	3	3	2	1	1	3	3	3	2	1	1	3	3	3	2	1	1	3	3	3	10.7	10.7	10.7	32.547	298	298	1	13	0	4.5595	7	4	4	10.7	10.7	10.7	148240000	30140000	11737000	13038000	40477000	30538000
P_fragi_TMW22081_GYM96_09450	P_fragi_TMW22081_GYM96_09450	14	14	14	P_fragi_TMW22081_GYM96_09450 ABC transporter substrate-binding protein	1	14	14	14	13	11	12	10	11	10	13	11	12	10	11	10	13	11	12	10	11	10	60.8	60.8	60.8	27.973	260	260	1	79	0	92.77	53.1	55	55	54.2	47.3	47.3	8348600000	2576500000	1829400000	1484900000	899710000	610470000
P_fragi_TMW22081_GYM96_09460	P_fragi_TMW22081_GYM96_09460	4	4	4	P_fragi_TMW22081_GYM96_09460 efflux RND transporter periplasmic adaptor subunit	1	4	4	4	2	1	1	1	0	0	2	1	1	1	0	0	2	1	1	1	0	0	14	14	14	38.7	363	363	1	5	0	3.7637	7.2	4.4	4.4	2.5	0	0	81204000	52973000	14820000	0	13411000	0
P_fragi_TMW22081_GYM96_09475	P_fragi_TMW22081_GYM96_09475	12	12	12	P_fragi_TMW22081_GYM96_09475 SDR family oxidoreductase	1	12	12	12	9	9	9	8	10	10	9	9	9	8	10	10	9	9	9	8	10	10	63	63	63	26	246	246	1	59	0	68.143	41.5	42.3	50	38.6	50.8	51.6	6632000000	1366300000	1079000000	1130000000	911550000	873690000
P_fragi_TMW22081_GYM96_09480	P_fragi_TMW22081_GYM96_09480	6	6	6	P_fragi_TMW22081_GYM96_09480 ABC transporter	1	6	6	6	5	5	4	5	6	5	5	5	4	5	6	5	5	5	4	5	6	5	51.4	51.4	51.4	22.727	208	208	1	32	0	76.655	46.6	46.6	41.3	36.5	51.4	46.6	8167400000	977770000	1299500000	1170400000	1530900000	1602800000
P_fragi_TMW22081_GYM96_09485	P_fragi_TMW22081_GYM96_09485	5	5	5	P_fragi_TMW22081_GYM96_09485 MCE family protein	1	5	5	5	4	4	3	3	3	1	4	4	3	3	3	1	4	4	3	3	3	1	16	16	16	33.566	312	312	1	18	0	14.384	13.5	10.9	6.4	10.9	10.3	3.8	308290000	140620000	59984000	32939000	30419000	34104000
P_fragi_TMW22081_GYM96_09490	P_fragi_TMW22081_GYM96_09490	9	9	9	P_fragi_TMW22081_GYM96_09490 ATP-binding cassette domain-containing protein	1	9	9	9	6	6	6	7	8	8	6	6	6	7	8	8	6	6	6	7	8	8	54.7	54.7	54.7	28.954	267	267	1	49	0	49.504	35.6	33.7	33.7	45.3	44.9	54.7	6751700000	948350000	871250000	975200000	1334400000	1046500000
P_fragi_TMW22081_GYM96_09495	P_fragi_TMW22081_GYM96_09495	1	1	1	P_fragi_TMW22081_GYM96_09495 ABC transporter permease	1	1	1	1	1	1	1	0	0	0	1	1	1	0	0	0	1	1	1	0	0	0	2.7	2.7	2.7	40.053	376	376	1	3	0.00084282	2.168	2.7	2.7	2.7	0	0	0	30329000	12062000	9574500	8692000	0	0
P_fragi_TMW22081_GYM96_09505	P_fragi_TMW22081_GYM96_09505	5	5	5	P_fragi_TMW22081_GYM96_09505 Cd(II)/Pb(II)-responsive transcriptional regulator	1	5	5	5	4	5	4	3	2	4	4	5	4	3	2	4	4	5	4	3	2	4	38.9	38.9	38.9	16.794	149	149	1	22	0	13.508	24.2	38.9	38.9	22.8	20.8	37.6	760470000	152530000	187190000	184600000	51530000	69647000
P_fragi_TMW22081_GYM96_09510	P_fragi_TMW22081_GYM96_09510	4	4	4	P_fragi_TMW22081_GYM96_09510 heavy metal translocating P-type ATPase	1	4	4	4	2	3	4	1	1	0	2	3	4	1	1	0	2	3	4	1	1	0	7	7	7	78.945	746	746	1	11	0	9.3721	4.2	5.2	7	1.6	1.1	0	211630000	49319000	59519000	84815000	9800300	8178700
P_fragi_TMW22081_GYM96_09515	P_fragi_TMW22081_GYM96_09515	8	8	8	P_fragi_TMW22081_GYM96_09515 LysR family transcriptional regulator	1	8	8	8	3	3	1	6	5	7	3	3	1	6	5	7	3	3	1	6	5	7	37.3	37.3	37.3	31.811	287	287	1	26	0	25.183	15.3	15	4.9	27.5	23.3	32.4	782220000	146080000	92387000	23726000	156540000	141970000
P_fragi_TMW22081_GYM96_09545	P_fragi_TMW22081_GYM96_09545	11	11	11	P_fragi_TMW22081_GYM96_09545 GTPase/DUF3482 domain-containing protein	1	11	11	11	7	6	6	6	10	8	7	6	6	6	10	8	7	6	6	6	10	8	34.6	34.6	34.6	49.617	454	454	1	43	0	38.806	21.6	17.8	18.7	17.4	32.6	26	1135800000	270090000	135740000	182920000	144480000	237840000
P_fragi_TMW22081_GYM96_09555	P_fragi_TMW22081_GYM96_09555	6	6	6	P_fragi_TMW22081_GYM96_09555 dihydrofolate reductase	1	6	6	6	6	6	6	6	5	6	6	6	6	6	5	6	6	6	6	6	5	6	51.2	51.2	51.2	18.885	170	170	1	35	0	21.52	51.2	51.2	51.2	51.2	38.8	51.2	1083500000	232800000	239130000	205180000	122820000	133320000
P_fragi_TMW22081_GYM96_09570	P_fragi_TMW22081_GYM96_09570	30	30	30	P_fragi_TMW22081_GYM96_09570 dihydroxy-acid dehydratase	1	30	30	30	28	27	29	29	27	28	28	27	29	29	27	28	28	27	29	29	27	28	68.5	68.5	68.5	65.776	615	615	1	178	0	323.31	66.2	62.9	65	67.5	64.2	67.5	37471000000	7600800000	6145600000	7026300000	5878000000	5426700000
P_fragi_TMW22081_GYM96_09580	P_fragi_TMW22081_GYM96_09580	15	15	15	P_fragi_TMW22081_GYM96_09580 class I SAM-dependent rRNA methyltransferase	1	15	15	15	13	10	12	12	14	13	13	10	12	12	14	13	13	10	12	12	14	13	54	54	54	44.068	398	398	1	85	0	100.34	47.5	29.1	43.2	41.2	53	45.2	13621000000	3013900000	1513900000	2462200000	2254000000	2211100000
P_fragi_TMW22081_GYM96_09585	P_fragi_TMW22081_GYM96_09585	11	11	11	P_fragi_TMW22081_GYM96_09585 bifunctional DNA-formamidopyrimidine glycosylase/DNA-(apurinic or apyrimidinic site) lyase	1	11	11	11	4	5	4	9	9	9	4	5	4	9	9	9	4	5	4	9	9	9	48.5	48.5	48.5	30.223	270	270	1	42	0	47.916	20	22.6	19.6	43	36.7	42.2	1548200000	165950000	127600000	134030000	418860000	312510000
P_fragi_TMW22081_GYM96_09595	P_fragi_TMW22081_GYM96_09595	9	9	9	P_fragi_TMW22081_GYM96_09595 pantetheine-phosphate adenylyltransferase	1	9	9	9	9	9	9	9	9	9	9	9	9	9	9	9	9	9	9	9	9	9	75.6	75.6	75.6	18.025	160	160	1	67	0	111.96	75.6	75.6	75.6	75.6	75.6	75.6	9501700000	1968200000	1103600000	1822400000	1686500000	1393400000
P_fragi_TMW22081_GYM96_09615	P_fragi_TMW22081_GYM96_09615	1	1	1	P_fragi_TMW22081_GYM96_09615 TetR/AcrR family transcriptional regulator	1	1	1	1	0	0	0	0	1	0	0	0	0	0	1	0	0	0	0	0	1	0	10.4	10.4	10.4	25.711	222	222	1	1	0	3.2289	0	0	0	0	10.4	0	27152000	0	0	0	0	27152000
P_fragi_TMW22081_GYM96_09620	P_fragi_TMW22081_GYM96_09620	18	18	18	P_fragi_TMW22081_GYM96_09620 sulfurtransferase	1	18	18	18	15	14	16	14	16	14	15	14	16	14	16	14	15	14	16	14	16	14	79.2	79.2	79.2	30.695	284	284	1	102	0	174.62	72.9	73.6	73.2	73.6	76.4	73.6	28871000000	6520800000	2952400000	5235900000	4262400000	4266300000
P_fragi_TMW22081_GYM96_09645	P_fragi_TMW22081_GYM96_09645	8	8	8	P_fragi_TMW22081_GYM96_09645 16S rRNA (guanine(966)-N(2))-methyltransferase RsmD	1	8	8	8	4	5	7	8	5	7	4	5	7	8	5	7	4	5	7	8	5	7	62.1	62.1	62.1	22.067	198	198	1	41	0	88.223	28.8	32.3	48.5	62.1	34.3	48.5	4289500000	685910000	658160000	862700000	646210000	615510000
P_fragi_TMW22081_GYM96_09650	P_fragi_TMW22081_GYM96_09650	25	25	25	P_fragi_TMW22081_GYM96_09650 insulinase family protein	1	25	25	25	22	18	19	24	22	24	22	18	19	24	22	24	22	18	19	24	22	24	66.3	66.3	66.3	52.963	496	496	1	136	0	251.73	57.3	57.5	58.5	65.3	64.1	65.3	16134000000	3077200000	1961600000	2223800000	3265700000	2617500000
P_fragi_TMW22081_GYM96_09655	P_fragi_TMW22081_GYM96_09655	23	23	23	P_fragi_TMW22081_GYM96_09655 insulinase family protein	1	23	23	23	19	18	17	20	21	21	19	18	17	20	21	21	19	18	17	20	21	21	60.9	60.9	60.9	50	450	450	1	129	0	185.52	49.3	47.8	48.4	55.6	58	59.3	11950000000	2581700000	1586500000	1726000000	2196800000	1822800000
P_fragi_TMW22081_GYM96_09660	P_fragi_TMW22081_GYM96_09660	22	22	22	P_fragi_TMW22081_GYM96_09660 signal recognition particle-docking protein FtsY	1	22	22	22	17	18	19	19	19	17	17	18	19	19	19	17	17	18	19	19	19	17	58.5	58.5	58.5	50.075	470	470	1	113	0	131.03	47.4	46.6	54	56	52.3	48.7	12785000000	2698200000	2327500000	2473600000	1925100000	1645100000
P_fragi_TMW22081_GYM96_09665	P_fragi_TMW22081_GYM96_09665	4	4	4	P_fragi_TMW22081_GYM96_09665 cell division ATP-binding protein FtsE	1	4	4	4	3	1	1	4	3	3	3	1	1	4	3	3	3	1	1	4	3	3	26.9	26.9	26.9	24.581	223	223	1	15	0	79.47	20.2	9	7.6	26.9	23.3	23.3	818040000	220220000	21496000	50022000	239680000	88728000
P_fragi_TMW22081_GYM96_09670	P_fragi_TMW22081_GYM96_09670	1	1	1	P_fragi_TMW22081_GYM96_09670 cell division protein FtsX	1	1	1	1	1	1	1	0	1	1	1	1	1	0	1	1	1	1	1	0	1	1	2.1	2.1	2.1	36.78	340	340	1	5	0.0033278	1.6238	2.1	2.1	2.1	0	2.1	2.1	95241000	31039000	18184000	16944000	0	13376000
P_fragi_TMW22081_GYM96_09690	P_fragi_TMW22081_GYM96_09690	2	2	2	P_fragi_TMW22081_GYM96_09690 helix-turn-helix domain-containing protein	1	2	2	2	1	1	1	2	2	2	1	1	1	2	2	2	1	1	1	2	2	2	37.8	37.8	37.8	10.951	98	98	1	12	0	15.426	11.2	11.2	11.2	37.8	37.8	37.8	873330000	95441000	68131000	72573000	186690000	228540000
P_fragi_TMW22081_GYM96_09695	P_fragi_TMW22081_GYM96_09695	7	7	7	P_fragi_TMW22081_GYM96_09695 GNAT family N-acetyltransferase	1	7	7	7	7	7	6	7	5	7	7	7	6	7	5	7	7	7	6	7	5	7	51.6	51.6	51.6	17.221	153	153	1	39	0	64.554	51.6	51.6	47.1	51.6	46.4	51.6	4573900000	1048400000	734840000	697220000	798580000	508150000
P_fragi_TMW22081_GYM96_09705	P_fragi_TMW22081_GYM96_09705	8	8	8	P_fragi_TMW22081_GYM96_09705 NAD(P)/FAD-dependent oxidoreductase	1	8	8	8	6	5	6	3	4	4	6	5	6	3	4	4	6	5	6	3	4	4	24.5	24.5	24.5	42.761	392	392	1	28	0	17.213	19.4	13.5	15.8	8.9	11	11	669600000	194070000	92976000	175020000	55156000	75107000
P_fragi_TMW22081_GYM96_09710	P_fragi_TMW22081_GYM96_09710	17	17	17	P_fragi_TMW22081_GYM96_09710 ATP-dependent RNA helicase DbpA	1	17	17	17	17	13	14	11	12	11	17	13	14	11	12	11	17	13	14	11	12	11	47.3	47.3	47.3	49.733	461	461	1	91	0	102.56	47.3	41.4	38	31.5	33.6	31.2	7354200000	2137000000	1311200000	1653600000	871000000	632440000
P_fragi_TMW22081_GYM96_09720	P_fragi_TMW22081_GYM96_09720	16	16	16	P_fragi_TMW22081_GYM96_09720 TldD/PmbA family protein	1	16	16	16	14	15	11	13	14	14	14	15	11	13	14	14	14	15	11	13	14	14	59.3	59.3	59.3	48.681	445	445	1	85	0	117.66	48.1	51.9	34.2	40.7	48.1	48.1	9849600000	2581800000	1641100000	1650000000	1381300000	1218800000
P_fragi_TMW22081_GYM96_09725	P_fragi_TMW22081_GYM96_09725	27	27	27	P_fragi_TMW22081_GYM96_09725 TldD/PmbA family protein	1	27	27	27	24	21	25	23	23	21	24	21	25	23	23	21	24	21	25	23	23	21	76.7	76.7	76.7	52.584	480	480	1	143	0	306.6	64.2	60.2	71.2	63.1	65.2	60	13716000000	3522800000	1986800000	3107000000	1714100000	1672200000
P_fragi_TMW22081_GYM96_09730	P_fragi_TMW22081_GYM96_09730	15	15	15	P_fragi_TMW22081_GYM96_09730 RraA family protein	1	15	15	15	13	14	15	15	14	14	13	14	15	15	14	14	13	14	15	15	14	14	89.2	89.2	89.2	24.312	231	231	1	104	0	146.62	86.1	89.2	89.2	89.2	89.2	89.2	46219000000	11790000000	7642100000	9895800000	6307200000	4557900000
P_fragi_TMW22081_GYM96_09735	P_fragi_TMW22081_GYM96_09735	29	29	29	P_fragi_TMW22081_GYM96_09735 choline dehydrogenase	1	29	29	29	23	26	23	25	23	21	23	26	23	25	23	21	23	26	23	25	23	21	62.8	62.8	62.8	62.789	567	567	1	153	0	323.31	46.6	55.4	48.9	57	54.9	47.3	21218000000	4297600000	6550200000	3581800000	2313200000	2294600000
P_fragi_TMW22081_GYM96_09740	P_fragi_TMW22081_GYM96_09740	28	28	28	P_fragi_TMW22081_GYM96_09740 betaine-aldehyde dehydrogenase	1	28	28	28	24	27	25	22	23	24	24	27	25	22	23	24	24	27	25	22	23	24	71	71	71	53.09	490	490	1	173	0	178.86	63.7	71	63.7	58	56.1	63.7	38183000000	9964400000	7460200000	8240900000	3972500000	3664300000
P_fragi_TMW22081_GYM96_09745	P_fragi_TMW22081_GYM96_09745	10	10	10	P_fragi_TMW22081_GYM96_09745 transcriptional regulator BetI	1	10	10	10	6	8	7	9	8	7	6	8	7	9	8	7	6	8	7	9	8	7	50.8	50.8	50.8	21.933	197	197	1	45	0	27.362	28.9	45.2	43.7	50.3	46.2	43.7	3071400000	676520000	558240000	358320000	601320000	484470000
P_fragi_TMW22081_GYM96_09780	P_fragi_TMW22081_GYM96_09780	3	3	3	P_fragi_TMW22081_GYM96_09780 hypothetical protein	1	3	3	3	1	1	2	2	1	1	1	1	2	2	1	1	1	1	2	2	1	1	45.9	45.9	45.9	9.0293	85	85	1	8	0.004553	1.4888	11.8	11.8	27.1	30.6	11.8	11.8	769940000	170690000	140890000	165120000	129710000	74344000
P_fragi_TMW22081_GYM96_09785	P_fragi_TMW22081_GYM96_09785	6	6	6	P_fragi_TMW22081_GYM96_09785 DUF3010 family protein	1	6	6	6	5	6	5	4	2	4	5	6	5	4	2	4	5	6	5	4	2	4	51.1	51.1	51.1	14.414	135	135	1	26	0	23.24	42.2	51.1	51.1	40.7	23.7	42.2	1167300000	341820000	312270000	242160000	89689000	49490000
P_fragi_TMW22081_GYM96_09790	P_fragi_TMW22081_GYM96_09790	5	5	5	P_fragi_TMW22081_GYM96_09790 DUF1311 domain-containing protein	1	5	5	5	4	4	3	3	3	3	4	4	3	3	3	3	4	4	3	3	3	3	52.6	52.6	52.6	14.429	133	133	1	26	0	95.598	45.1	39.8	32.3	32.3	32.3	32.3	2344600000	673900000	553490000	462360000	217790000	192260000
P_fragi_TMW22081_GYM96_09835	P_fragi_TMW22081_GYM96_09835	4	4	4	P_fragi_TMW22081_GYM96_09835 hypothetical protein	1	4	4	4	4	4	4	4	4	3	4	4	4	4	4	3	4	4	4	4	4	3	66.2	66.2	66.2	8.21	74	74	1	26	0	323.31	66.2	66.2	66.2	66.2	66.2	55.4	11109000000	3142800000	3116700000	3217900000	511030000	569980000
P_fragi_TMW22081_GYM96_09840	P_fragi_TMW22081_GYM96_09840	3	3	3	P_fragi_TMW22081_GYM96_09840 cell division protein ZapA	1	3	3	3	2	3	2	0	0	0	2	3	2	0	0	0	2	3	2	0	0	0	39	39	39	11.017	100	100	1	7	0	4.9394	30	39	30	0	0	0	545630000	154100000	249540000	141980000	0	0
P_fragi_TMW22081_GYM96_09845	P_fragi_TMW22081_GYM96_09845	8	8	8	P_fragi_TMW22081_GYM96_09845 low specificity L-threonine aldolase	1	8	8	8	7	6	7	5	6	6	7	6	7	5	6	6	7	6	7	5	6	6	30.9	30.9	30.9	38.292	346	346	1	39	0	72.916	23.7	21.7	28.9	18.5	21.7	21.7	3424400000	892410000	695220000	803920000	339450000	290970000
P_fragi_TMW22081_GYM96_09890	P_fragi_TMW22081_GYM96_09890	4	4	4	P_fragi_TMW22081_GYM96_09890 sigma-70 family RNA polymerase sigma factor	1	4	4	4	0	0	0	4	3	4	0	0	0	4	3	4	0	0	0	4	3	4	35.9	35.9	35.9	19.231	170	170	1	11	0	6.3767	0	0	0	35.9	19.4	35.9	211700000	0	0	0	91315000	44880000
P_fragi_TMW22081_GYM96_09895	P_fragi_TMW22081_GYM96_09895	7	7	7	P_fragi_TMW22081_GYM96_09895 DUF2780 domain-containing protein	1	7	7	7	6	5	6	7	6	6	6	5	6	7	6	6	6	5	6	7	6	6	66.5	66.5	66.5	18.538	185	185	1	45	0	105.36	46.5	40.5	59.5	66.5	59.5	59.5	31532000000	7290800000	4817400000	5443100000	5158900000	3809300000
P_fragi_TMW22081_GYM96_09905	P_fragi_TMW22081_GYM96_09905	11	11	11	P_fragi_TMW22081_GYM96_09905 ATP-dependent zinc protease	1	11	11	11	6	4	7	7	6	7	6	4	7	7	6	7	6	4	7	7	6	7	62.7	62.7	62.7	18.412	166	166	1	40	0	34.593	37.3	28.3	42.2	48.2	35.5	52.4	6997300000	1077700000	642150000	1206800000	1464000000	1051300000
P_fragi_TMW22081_GYM96_09920	P_fragi_TMW22081_GYM96_09920	4	4	4	P_fragi_TMW22081_GYM96_09920 sulfur carrier protein ThiS	1	4	4	4	2	3	4	3	3	3	2	3	4	3	3	3	2	3	4	3	3	3	77.3	77.3	77.3	7.0769	66	66	1	18	0	22.722	39.4	40.9	77.3	40.9	40.9	40.9	1261600000	104540000	64306000	128480000	224380000	536670000
P_fragi_TMW22081_GYM96_09925	P_fragi_TMW22081_GYM96_09925	12	12	12	P_fragi_TMW22081_GYM96_09925 thiazole synthase	1	12	12	12	11	10	9	11	11	11	11	10	9	11	11	11	11	10	9	11	11	11	46.2	46.2	46.2	28.359	264	264	1	80	0	97.563	45.8	43.2	40.5	45.8	43.6	45.8	24760000000	3990500000	2424000000	2920000000	5471900000	4704900000
P_fragi_TMW22081_GYM96_09930	P_fragi_TMW22081_GYM96_09930	8	8	8	P_fragi_TMW22081_GYM96_09930 tRNA (guanosine(46)-N7)-methyltransferase TrmB	1	8	8	8	8	8	8	8	7	7	8	8	8	8	7	7	8	8	8	8	7	7	33.3	33.3	33.3	27.044	240	240	1	51	0	44.081	33.3	33.3	33.3	33.3	28.3	28.3	8498400000	1705200000	1480400000	1637300000	1253800000	1146100000
P_fragi_TMW22081_GYM96_09940	P_fragi_TMW22081_GYM96_09940	11	11	11	P_fragi_TMW22081_GYM96_09940 radical SAM family heme chaperone HemW	1	11	11	11	6	7	8	8	8	5	6	7	8	8	8	5	6	7	8	8	8	5	47.3	47.3	47.3	44.726	404	404	1	42	0	86.17	23.8	29.5	33.7	37.9	30.7	22.3	1720400000	248230000	328580000	276070000	379180000	300300000
P_fragi_TMW22081_GYM96_09945	P_fragi_TMW22081_GYM96_09945	8	8	8	P_fragi_TMW22081_GYM96_09945 RdgB/HAM1 family non-canonical purine NTP pyrophosphatase	1	8	8	8	7	6	7	8	7	6	7	6	7	8	7	6	7	6	7	8	7	6	66.2	66.2	66.2	21.242	198	198	1	41	0	104.17	57.6	51	57.6	66.2	54	47.5	8595400000	1630200000	1402300000	1440900000	1534200000	1296600000
P_fragi_TMW22081_GYM96_09950	P_fragi_TMW22081_GYM96_09950	7	7	7	P_fragi_TMW22081_GYM96_09950 DUF4426 domain-containing protein	1	7	7	7	6	6	6	5	4	4	6	6	6	5	4	4	6	6	6	5	4	4	69.7	69.7	69.7	15.549	145	145	1	42	0	221.86	55.2	52.4	52.4	37.9	37.9	37.9	25141000000	5588500000	4432300000	5662700000	3518300000	2952400000
P_fragi_TMW22081_GYM96_09955	P_fragi_TMW22081_GYM96_09955	12	12	12	P_fragi_TMW22081_GYM96_09955 methionine biosynthesis protein MetW	1	12	12	12	6	10	7	8	6	9	6	10	7	8	6	9	6	10	7	8	6	9	85.4	85.4	85.4	23.548	206	206	1	46	0	108.04	38.8	65.5	44.2	49.5	46.6	77.7	3170300000	729740000	510870000	595980000	507580000	348070000
P_fragi_TMW22081_GYM96_09960	P_fragi_TMW22081_GYM96_09960	15	15	15	P_fragi_TMW22081_GYM96_09960 homoserine O-acetyltransferase	1	15	15	15	10	12	11	12	14	12	10	12	11	12	14	12	10	12	11	12	14	12	54.9	54.9	54.9	41.754	379	379	1	73	0	91.68	41.7	43	37.2	47.5	54.9	49.3	6183200000	1404000000	1184400000	1193000000	651250000	857880000
P_fragi_TMW22081_GYM96_09975	P_fragi_TMW22081_GYM96_09975	9	9	9	P_fragi_TMW22081_GYM96_09975 pyrroline-5-carboxylate reductase	1	9	9	9	9	9	9	8	9	9	9	9	9	8	9	9	9	9	9	8	9	9	51.5	51.5	51.5	28.059	272	272	1	67	0	200.99	51.5	51.5	51.5	48.5	51.5	51.5	14695000000	3353800000	2189000000	3002300000	1967300000	1893900000
P_fragi_TMW22081_GYM96_09980	P_fragi_TMW22081_GYM96_09980	12	12	12	P_fragi_TMW22081_GYM96_09980 YggS family pyridoxal phosphate-dependent enzyme	1	12	12	12	9	8	10	7	8	9	9	8	10	7	8	9	9	8	10	7	8	9	77.6	77.6	77.6	24.627	228	228	1	54	0	112.55	62.3	48.7	66.2	48.7	60.1	62.3	6246400000	969020000	942700000	1216800000	952720000	992770000
P_fragi_TMW22081_GYM96_09990	P_fragi_TMW22081_GYM96_09990	1	1	1	P_fragi_TMW22081_GYM96_09990 TM2 domain-containing protein	1	1	1	1	1	1	1	1	0	0	1	1	1	1	0	0	1	1	1	1	0	0	6.5	6.5	6.5	16.01	138	138	1	4	0.0061501	1.1909	6.5	6.5	6.5	6.5	0	0	13519000	8183300	0	5336000	0	0
P_fragi_TMW22081_GYM96_09995	P_fragi_TMW22081_GYM96_09995	18	18	18	P_fragi_TMW22081_GYM96_09995 dihydroorotase	1	18	18	18	18	17	16	16	15	17	18	17	16	16	15	17	18	17	16	16	15	17	64.5	64.5	64.5	44.205	423	423	1	117	0	287.67	64.5	61.9	58.2	58.2	55.8	61.9	45072000000	10542000000	6832200000	8751000000	6869300000	5271900000
P_fragi_TMW22081_GYM96_10000	P_fragi_TMW22081_GYM96_10000	24	24	24	P_fragi_TMW22081_GYM96_10000 aspartate carbamoyltransferase catalytic subunit	1	24	24	24	22	18	20	20	21	21	22	18	20	20	21	21	22	18	20	20	21	21	86.5	86.5	86.5	36.546	334	334	1	139	0	323.31	78.4	74.6	78.4	77.8	83.5	83.5	34095000000	7570500000	4988500000	6680300000	5318700000	4356000000
P_fragi_TMW22081_GYM96_10005	P_fragi_TMW22081_GYM96_10005	9	9	9	P_fragi_TMW22081_GYM96_10005 bifunctional pyr operon transcriptional regulator/uracil phosphoribosyltransferase PyrR	1	9	9	9	7	7	7	6	7	7	7	7	7	6	7	7	7	7	7	6	7	7	67.3	67.3	67.3	18.209	168	168	1	47	0	73.572	56.5	56.5	66.1	56.5	66.1	66.1	9010300000	1176400000	1446300000	1969900000	1593400000	1395700000
P_fragi_TMW22081_GYM96_10010	P_fragi_TMW22081_GYM96_10010	4	4	4	P_fragi_TMW22081_GYM96_10010 Holliday junction resolvase RuvX	1	4	4	4	3	4	4	4	3	3	3	4	4	4	3	3	3	4	4	4	3	3	30.1	30.1	30.1	16.303	146	146	1	21	0	26.696	25.3	30.1	30.1	30.1	25.3	23.3	1433200000	219190000	296340000	276750000	254620000	108210000
P_fragi_TMW22081_GYM96_10015	P_fragi_TMW22081_GYM96_10015	1	1	1	P_fragi_TMW22081_GYM96_10015 YqgE/AlgH family protein	1	1	1	1	1	1	1	1	1	1	1	1	1	1	1	1	1	1	1	1	1	1	8.4	8.4	8.4	20.553	190	190	1	12	0	30.75	8.4	8.4	8.4	8.4	8.4	8.4	855360000	160280000	176000000	137610000	147630000	97607000
P_fragi_TMW22081_GYM96_10020	P_fragi_TMW22081_GYM96_10020	1	1	1	P_fragi_TMW22081_GYM96_10020 energy transducer TonB	1	1	1	1	0	1	1	1	0	1	0	1	1	1	0	1	0	1	1	1	0	1	7.4	7.4	7.4	32.754	299	299	1	4	0.00126	2.0733	0	7.4	7.4	7.4	0	7.4	33156000	0	4158000	8965200	10546000	0
P_fragi_TMW22081_GYM96_10025	P_fragi_TMW22081_GYM96_10025	14	14	14	P_fragi_TMW22081_GYM96_10025 glutathione synthase	1	14	14	14	9	10	11	11	10	13	9	10	11	11	10	13	9	10	11	11	10	13	63.7	63.7	63.7	35.155	317	317	1	85	0	323.31	39.7	46.4	52.7	50.5	50.5	57.4	29689000000	4971600000	3701800000	4980800000	4893700000	4710500000
P_fragi_TMW22081_GYM96_10030	P_fragi_TMW22081_GYM96_10030	6	6	6	P_fragi_TMW22081_GYM96_10030 response regulator	1	6	6	6	4	2	4	2	2	2	4	2	4	2	2	2	4	2	4	2	2	2	54.8	54.8	54.8	14.879	135	135	1	16	0	13.122	31.9	23	37	19.3	19.3	19.3	381980000	132120000	51328000	120020000	26312000	28831000
P_fragi_TMW22081_GYM96_10035	P_fragi_TMW22081_GYM96_10035	9	9	9	P_fragi_TMW22081_GYM96_10035 response regulator	1	9	9	9	7	7	7	7	7	6	7	7	7	7	7	6	7	7	7	7	7	6	81.6	81.6	81.6	13.971	125	125	1	50	0	49.412	63.2	71.2	52.8	71.2	71.2	52.8	4682000000	1343300000	722870000	828960000	629060000	551050000
P_fragi_TMW22081_GYM96_10040	P_fragi_TMW22081_GYM96_10040	1	1	1	P_fragi_TMW22081_GYM96_10040 chemotaxis protein CheW	1	1	1	1	1	1	0	0	0	1	1	1	0	0	0	1	1	1	0	0	0	1	11.7	11.7	11.7	19.965	179	179	1	3	0	3.1724	11.7	11.7	0	0	0	11.7	38144000	12113000	16010000	0	0	0
P_fragi_TMW22081_GYM96_10055	P_fragi_TMW22081_GYM96_10055	5	5	5	P_fragi_TMW22081_GYM96_10055 chemotaxis protein CheW	1	5	5	5	3	5	3	3	3	2	3	5	3	3	3	2	3	5	3	3	3	2	43.3	43.3	43.3	16.505	150	150	1	25	0	11.556	22.7	43.3	22.7	22.7	22.7	16.7	389630000	90032000	88456000	78107000	54636000	50447000
P_fragi_TMW22081_GYM96_10070	P_fragi_TMW22081_GYM96_10070	9	9	9	P_fragi_TMW22081_GYM96_10070 acyl-CoA thioesterase	1	9	9	9	8	7	9	7	7	8	8	7	9	7	7	8	8	7	9	7	7	8	85.7	85.7	85.7	14.987	133	133	1	46	0	70.667	85	72.9	85.7	75.9	77.4	85	7470500000	1489200000	1057200000	1399600000	1123100000	943820000
P_fragi_TMW22081_GYM96_10075	P_fragi_TMW22081_GYM96_10075	37	37	37	P_fragi_TMW22081_GYM96_10075 adenosylhomocysteinase	1	37	37	37	35	36	36	35	33	33	35	36	36	35	33	33	35	36	36	35	33	33	74.6	74.6	74.6	51.446	469	469	1	326	0	323.31	74.6	74.6	74.6	70.4	70.4	70.4	246400000000	58098000000	40006000000	40030000000	39095000000	30518000000
P_fragi_TMW22081_GYM96_10080	P_fragi_TMW22081_GYM96_10080	19	19	19	P_fragi_TMW22081_GYM96_10080 methylenetetrahydrofolate reductase [NAD(P)H]	1	19	19	19	19	17	17	17	18	19	19	17	17	17	18	19	19	17	17	17	18	19	83.3	83.3	83.3	31.285	281	281	1	167	0	322.7	83.3	83.3	83.3	83.3	83.3	83.3	69602000000	16104000000	9721100000	11368000000	11482000000	9266200000
P_fragi_TMW22081_GYM96_10085	P_fragi_TMW22081_GYM96_10085	25	25	25	P_fragi_TMW22081_GYM96_10085 DEAD/DEAH box helicase	1	25	25	25	19	21	22	23	20	20	19	21	22	23	20	20	19	21	22	23	20	20	52.6	52.6	52.6	67.022	616	616	1	135	0	148.09	42.4	47.1	48.2	49.5	45.3	44.2	9679300000	1933800000	1732100000	1929800000	1772500000	1036800000
P_fragi_TMW22081_GYM96_10090	P_fragi_TMW22081_GYM96_10090	15	15	15	P_fragi_TMW22081_GYM96_10090 YceI family protein	1	15	15	15	15	14	15	15	15	13	15	14	15	15	15	13	15	14	15	15	15	13	74.9	74.9	74.9	20.601	191	191	1	144	0	323.31	74.9	74.9	74.9	74.9	74.9	74.9	233060000000	44239000000	25708000000	37373000000	44350000000	37201000000
P_fragi_TMW22081_GYM96_10100	P_fragi_TMW22081_GYM96_10100	19	19	19	P_fragi_TMW22081_GYM96_10100 adenosylmethionine--8-amino-7-oxononanoate transaminase	1	19	19	19	12	13	12	15	14	14	12	13	12	15	14	14	12	13	12	15	14	14	53.8	53.8	53.8	52.485	468	468	1	84	0	162.78	34.8	37.6	40.6	49.4	48.1	46.4	4112100000	727600000	593560000	576680000	788910000	661970000
P_fragi_TMW22081_GYM96_10105	P_fragi_TMW22081_GYM96_10105	11	11	11	P_fragi_TMW22081_GYM96_10105 16S rRNA (uracil(1498)-N(3))-methyltransferase	1	11	11	11	11	11	10	9	9	8	11	11	10	9	9	8	11	11	10	9	9	8	66.1	66.1	66.1	26.329	239	239	1	60	0	172.18	66.1	66.1	58.2	47.7	58.2	47.7	5873900000	1467500000	1147300000	1109300000	735490000	694500000
P_fragi_TMW22081_GYM96_10110	P_fragi_TMW22081_GYM96_10110	1	1	1	P_fragi_TMW22081_GYM96_10110 DUF3077 domain-containing protein	1	1	1	1	0	1	0	0	0	0	0	1	0	0	0	0	0	1	0	0	0	0	17	17	17	11.859	112	112	1	1	1	-2	0	17	0	0	0	0	41909000	0	41909000	0	0	0
P_fragi_TMW22081_GYM96_10145	P_fragi_TMW22081_GYM96_10145	32	32	32	P_fragi_TMW22081_GYM96_10145 pyrroloquinoline quinone-dependent dehydrogenase	1	32	32	32	24	26	27	29	28	29	24	26	27	29	28	29	24	26	27	29	28	29	57.2	57.2	57.2	72.149	663	663	1	208	0	323.31	50.5	51.3	57.2	55.7	52.5	55.7	117320000000	22205000000	18488000000	15010000000	22727000000	18415000000
P_fragi_TMW22081_GYM96_10150	P_fragi_TMW22081_GYM96_10150	1	1	1	P_fragi_TMW22081_GYM96_10150 hypothetical protein	1	1	1	1	0	0	0	1	0	1	0	0	0	1	0	1	0	0	0	1	0	1	8.1	8.1	8.1	12.849	124	124	1	2	0.0081566	1.1201	0	0	0	8.1	0	8.1	12008000	0	0	0	12008000	0
P_fragi_TMW22081_GYM96_10180	P_fragi_TMW22081_GYM96_10180	7	7	7	P_fragi_TMW22081_GYM96_10180 DUF1090 domain-containing protein	1	7	7	7	7	7	6	7	7	7	7	7	6	7	7	7	7	7	6	7	7	7	40.5	40.5	40.5	14.283	131	131	1	67	0	141.67	40.5	40.5	39.7	40.5	40.5	40.5	49119000000	9942200000	6178800000	6813500000	8999900000	7352600000
P_fragi_TMW22081_GYM96_10185	P_fragi_TMW22081_GYM96_10185	22	22	22	P_fragi_TMW22081_GYM96_10185 methionine adenosyltransferase	1	22	22	22	20	19	17	18	19	19	20	19	17	18	19	19	20	19	17	18	19	19	83.1	83.1	83.1	42.746	396	396	1	163	0	323.31	83.1	62.1	63.6	77.5	80.3	74.5	118620000000	29489000000	20317000000	20023000000	16570000000	15322000000
P_fragi_TMW22081_GYM96_10190	P_fragi_TMW22081_GYM96_10190	8	8	8	P_fragi_TMW22081_GYM96_10190 metalloregulator ArsR/SmtB family transcription factor	1	8	8	8	5	8	5	0	1	1	5	8	5	0	1	1	5	8	5	0	1	1	36.6	36.6	36.6	36.142	331	331	1	20	0	64.749	25.4	36.6	25.4	0	8.5	8.5	434340000	119640000	193070000	107800000	0	7058900
P_fragi_TMW22081_GYM96_10195	P_fragi_TMW22081_GYM96_10195	31	31	31	P_fragi_TMW22081_GYM96_10195 transketolase	1	31	31	31	25	28	29	28	30	29	25	28	29	28	30	29	25	28	29	28	30	29	63.6	63.6	63.6	72.331	665	665	1	246	0	323.31	55.2	58.2	57.9	56.5	62.6	62.6	125640000000	19897000000	18863000000	18821000000	23605000000	21207000000
P_fragi_TMW22081_GYM96_10200	P_fragi_TMW22081_GYM96_10200	6	6	6	P_fragi_TMW22081_GYM96_10200 erythrose-4-phosphate dehydrogenase	1	6	6	6	6	5	5	5	5	6	6	5	5	5	5	6	6	5	5	5	5	6	28.2	28.2	28.2	38.273	351	351	1	37	0	30.241	28.2	24.2	23.4	23.4	23.4	28.2	2334000000	447380000	280810000	288460000	447640000	301800000
P_fragi_TMW22081_GYM96_10205	P_fragi_TMW22081_GYM96_10205	23	23	23	P_fragi_TMW22081_GYM96_10205 phosphoglycerate kinase	1	23	23	23	20	18	21	20	21	19	20	18	21	20	21	19	20	18	21	20	21	19	81.9	81.9	81.9	40.199	387	387	1	155	0	323.31	78.3	69.5	72.1	77	77	71.1	68217000000	17172000000	13341000000	16168000000	7003500000	7398700000
P_fragi_TMW22081_GYM96_10215	P_fragi_TMW22081_GYM96_10215	24	24	24	P_fragi_TMW22081_GYM96_10215 fructose-bisphosphate aldolase class II	1	24	24	24	22	20	20	20	23	23	22	20	20	20	23	23	22	20	20	20	23	23	73.7	73.7	73.7	38.364	354	354	1	197	0	323.31	73.4	73.2	73.2	73.2	73.7	73.4	120040000000	26050000000	19526000000	22887000000	18274000000	16350000000
P_fragi_TMW22081_GYM96_10245	P_fragi_TMW22081_GYM96_10245	4	4	4	P_fragi_TMW22081_GYM96_10245 CBS domain-containing protein	1	4	4	4	0	2	2	0	1	0	0	2	2	0	1	0	0	2	2	0	1	0	6.1	6.1	6.1	72.68	644	644	1	5	0.0089613	1.1028	0	3.7	2.3	0	1.2	0	57924000	0	25549000	32374000	0	0
P_fragi_TMW22081_GYM96_10255	P_fragi_TMW22081_GYM96_10255	28	28	28	P_fragi_TMW22081_GYM96_10255 malate synthase G	1	28	28	28	24	20	26	24	22	21	24	20	26	24	22	21	24	20	26	24	22	21	51.7	51.7	51.7	78.292	725	725	1	157	0	238.87	42.8	37.7	47.6	43	37.9	38.5	13463000000	2986900000	2301300000	3434800000	1917700000	1318400000
P_fragi_TMW22081_GYM96_10260	P_fragi_TMW22081_GYM96_10260	8	8	8	P_fragi_TMW22081_GYM96_10260 glycine cleavage system protein R	1	8	8	8	7	7	7	7	6	6	7	7	7	7	6	6	7	7	7	7	6	6	79.1	79.1	79.1	18.945	172	172	1	50	0	64.586	58.7	58.7	58.7	69.2	48.8	48.8	5820600000	1250000000	1041800000	1061300000	1023000000	665360000
P_fragi_TMW22081_GYM96_10270	P_fragi_TMW22081_GYM96_10270	12	12	12	P_fragi_TMW22081_GYM96_10270 serine/threonine protein kinase	1	12	12	12	8	10	8	11	9	11	8	10	8	11	9	11	8	10	8	11	9	11	49.1	49.1	49.1	37.202	324	324	1	58	0	62.091	32.4	38	35.8	46	34.9	45.1	1396400000	216540000	178200000	178110000	264720000	204280000
P_fragi_TMW22081_GYM96_10290	P_fragi_TMW22081_GYM96_10290	19	19	19	P_fragi_TMW22081_GYM96_10290 biotin synthase BioB	1	19	19	19	17	12	16	12	16	12	17	12	16	12	16	12	17	12	16	12	16	12	68.9	68.9	68.9	39.148	351	351	1	91	0	213.43	68.9	52.4	55.6	47	63.5	58.7	11507000000	3731900000	1290200000	3055900000	933350000	1415600000
P_fragi_TMW22081_GYM96_10295	P_fragi_TMW22081_GYM96_10295	7	7	7	P_fragi_TMW22081_GYM96_10295 8-amino-7-oxononanoate synthase	1	7	7	7	5	5	5	1	1	0	5	5	5	1	1	0	5	5	5	1	1	0	28.7	28.7	28.7	41.867	390	390	1	17	0	49.146	19.2	22.8	23.8	4.1	4.1	0	850910000	301950000	188320000	305180000	23308000	32149000
P_fragi_TMW22081_GYM96_10300	P_fragi_TMW22081_GYM96_10300	5	5	5	P_fragi_TMW22081_GYM96_10300 alpha/beta fold hydrolase	1	5	5	5	5	2	3	4	2	4	5	2	3	4	2	4	5	2	3	4	2	4	27.6	27.6	27.6	25.885	243	243	1	20	0	27.957	27.6	9.1	14.4	22.6	9.1	22.6	1307000000	485420000	125010000	273100000	171270000	96130000
P_fragi_TMW22081_GYM96_10305	P_fragi_TMW22081_GYM96_10305	3	3	3	P_fragi_TMW22081_GYM96_10305 malonyl-ACP O-methyltransferase BioC	1	3	3	3	0	0	3	0	0	0	0	0	3	0	0	0	0	0	3	0	0	0	20.7	20.7	20.7	29.54	270	270	1	3	0	10.803	0	0	20.7	0	0	0	65061000	0	0	65061000	0	0
P_fragi_TMW22081_GYM96_10310	P_fragi_TMW22081_GYM96_10310	11	11	11	P_fragi_TMW22081_GYM96_10310 dethiobiotin synthase	1	11	11	11	7	7	8	8	7	6	7	7	8	8	7	6	7	7	8	8	7	6	73.9	73.9	73.9	23.49	226	226	1	44	0	86.386	47.8	50.9	57.1	54.4	48.2	41.2	3233800000	791670000	658210000	582560000	483960000	300580000
P_fragi_TMW22081_GYM96_10315	P_fragi_TMW22081_GYM96_10315	31	31	31	P_fragi_TMW22081_GYM96_10315 acyl-CoA dehydrogenase	1	31	31	31	22	21	24	31	29	28	22	21	24	31	29	28	22	21	24	31	29	28	64.2	64.2	64.2	65.657	601	601	1	230	0	323.31	47.3	47.9	54.1	64.2	64.2	64.1	85334000000	4616200000	3107500000	5132500000	33239000000	20006000000
P_fragi_TMW22081_GYM96_10320	P_fragi_TMW22081_GYM96_10320	27	27	23	P_fragi_TMW22081_GYM96_10320 acyl-CoA dehydrogenase	1	27	27	23	18	19	17	26	22	22	18	19	17	26	22	22	14	15	13	22	18	18	56.4	56.4	51.2	63.782	592	592	1	139	0	177.27	38.3	45.4	38.9	56.1	49.3	49.3	12100000000	1361900000	1150300000	1426000000	3579600000	2245200000
P_fragi_TMW22081_GYM96_10340	P_fragi_TMW22081_GYM96_10340	13	13	13	P_fragi_TMW22081_GYM96_10340 S9 family peptidase	1	13	13	13	5	9	8	9	9	10	5	9	8	9	9	10	5	9	8	9	9	10	36.2	36.2	36.2	67.39	610	610	1	51	0	206.75	13.9	24.4	23	24.8	26.2	27.2	2767000000	412860000	357260000	514810000	633530000	371750000
P_fragi_TMW22081_GYM96_10345	P_fragi_TMW22081_GYM96_10345	9	9	9	P_fragi_TMW22081_GYM96_10345 pyrroloquinoline quinone biosynthesis protein PqqE	1	9	9	9	5	5	5	7	7	7	5	5	5	7	7	7	5	5	5	7	7	7	30.4	30.4	30.4	43.851	388	388	1	39	0	35.693	18	18	18	25.8	24.5	23.5	1324400000	216800000	152530000	188000000	303670000	200300000
P_fragi_TMW22081_GYM96_10350	P_fragi_TMW22081_GYM96_10350	3	3	3	P_fragi_TMW22081_GYM96_10350 pyrroloquinoline quinone biosynthesis peptide chaperone PqqD	1	3	3	3	2	1	1	2	2	1	2	1	1	2	2	1	2	1	1	2	2	1	39.6	39.6	39.6	10.248	91	91	1	10	0.00084567	2.2986	30.8	13.2	13.2	22	30.8	13.2	558540000	40896000	31316000	25485000	397560000	28538000
P_fragi_TMW22081_GYM96_10355	P_fragi_TMW22081_GYM96_10355	16	16	16	P_fragi_TMW22081_GYM96_10355 pyrroloquinoline-quinone synthase PqqC	1	16	16	16	13	14	14	15	14	14	13	14	14	15	14	14	13	14	14	15	14	14	72.8	72.8	72.8	29.021	250	250	1	96	0	168.74	64.8	64.8	64.8	72.4	64.8	64.8	11391000000	1412900000	1325800000	1452800000	2821300000	2139600000
P_fragi_TMW22081_GYM96_10360	P_fragi_TMW22081_GYM96_10360	11	11	11	P_fragi_TMW22081_GYM96_10360 pyrroloquinoline quinone biosynthesis protein PqqB	1	11	11	11	7	8	7	9	8	9	7	8	7	9	8	9	7	8	7	9	8	9	51.2	51.2	51.2	33.112	303	303	1	48	0	60.968	35	38.3	35.3	45.5	38.3	38.6	2830100000	554500000	425840000	372400000	484760000	411100000
P_fragi_TMW22081_GYM96_10365	P_fragi_TMW22081_GYM96_10365	1	1	1	P_fragi_TMW22081_GYM96_10365 pyrroloquinoline quinone precursor peptide PqqA	1	1	1	1	0	0	0	1	1	1	0	0	0	1	1	1	0	0	0	1	1	1	50	50	50	2.8553	24	24	1	3	0	2.7228	0	0	0	50	50	50	110110000	0	0	0	43097000	30795000
P_fragi_TMW22081_GYM96_10370	P_fragi_TMW22081_GYM96_10370	3	3	3	P_fragi_TMW22081_GYM96_10370 pyrroloquinoline quinone biosynthesis protein PqqF	1	3	3	3	2	2	2	1	1	1	2	2	2	1	1	1	2	2	2	1	1	1	4.3	4.3	4.3	89.424	809	809	1	9	0	2.7137	2.8	2.8	3.2	1.7	1.7	1.1	96090000	38860000	16700000	12685000	6952300	8490400
P_fragi_TMW22081_GYM96_10375	P_fragi_TMW22081_GYM96_10375	12	12	12	P_fragi_TMW22081_GYM96_10375 carbon-nitrogen hydrolase family protein	1	12	12	12	6	6	5	11	11	10	6	6	5	11	11	10	6	6	5	11	11	10	60.6	60.6	60.6	28.995	264	264	1	52	0	132.31	28.8	32.6	30.7	60.6	60.6	56.8	4888400000	493730000	468910000	191660000	1382900000	742830000
P_fragi_TMW22081_GYM96_10380	P_fragi_TMW22081_GYM96_10380	18	18	18	P_fragi_TMW22081_GYM96_10380 NAD(P)-binding protein	1	18	18	18	6	11	5	13	13	14	6	11	5	13	13	14	6	11	5	13	13	14	42.9	42.9	42.9	62.194	560	560	1	64	0	61.11	17	27.7	15.2	34.8	31.2	35.5	4483400000	291590000	430680000	221060000	1219700000	829070000
P_fragi_TMW22081_GYM96_10385	P_fragi_TMW22081_GYM96_10385	1	1	1	P_fragi_TMW22081_GYM96_10385 Lrp/AsnC family transcriptional regulator	1	1	1	1	0	0	0	0	1	0	0	0	0	0	1	0	0	0	0	0	1	0	14.7	14.7	14.7	16.306	150	150	1	1	0	4.6009	0	0	0	0	14.7	0	0	0	0	0	0	0
P_fragi_TMW22081_GYM96_10400	P_fragi_TMW22081_GYM96_10400	1	1	1	P_fragi_TMW22081_GYM96_10400 EAL domain-containing protein	1	1	1	1	1	0	0	0	0	0	1	0	0	0	0	0	1	0	0	0	0	0	1.1	1.1	1.1	125.66	1118	1118	1	1	0.0049525	1.4372	1.1	0	0	0	0	0	11198000	11198000	0	0	0	0
P_fragi_TMW22081_GYM96_10405	P_fragi_TMW22081_GYM96_10405	30	30	29	P_fragi_TMW22081_GYM96_10405 RNA polymerase sigma factor RpoD	1	30	30	29	26	25	25	29	29	25	26	25	25	29	29	25	25	24	24	28	28	24	51.7	51.7	50.1	69.275	615	615	1	184	0	265.92	43.1	41.8	46	51.4	51.7	44.6	43725000000	7919800000	5830900000	6531300000	8362300000	7685600000
P_fragi_TMW22081_GYM96_10410	P_fragi_TMW22081_GYM96_10410	7	7	7	P_fragi_TMW22081_GYM96_10410 DNA primase	1	7	7	7	2	4	2	2	3	3	2	4	2	2	3	3	2	4	2	2	3	3	14.9	14.9	14.9	72.796	651	651	1	16	0	10.988	3.1	8.4	4	5.8	8.3	8.3	189910000	21650000	37686000	28698000	22765000	23427000
P_fragi_TMW22081_GYM96_10415	P_fragi_TMW22081_GYM96_10415	7	7	7	P_fragi_TMW22081_GYM96_10415 30S ribosomal protein S21	1	7	7	7	7	7	7	7	7	7	7	7	7	7	7	7	7	7	7	7	7	7	46.5	46.5	46.5	8.3857	71	71	1	62	0	26.424	46.5	46.5	46.5	46.5	46.5	46.5	36608000000	8167800000	7311700000	7757200000	5281500000	3750100000
P_fragi_TMW22081_GYM96_10420	P_fragi_TMW22081_GYM96_10420	9	9	9	P_fragi_TMW22081_GYM96_10420 tRNA (adenosine(37)-N6)-threonylcarbamoyltransferase complex transferase subunit TsaD	1	9	9	9	8	8	6	8	8	8	8	8	6	8	8	8	8	8	6	8	8	8	39.6	39.6	39.6	36.708	341	341	1	51	0	115.26	35.5	35.5	30.2	35.5	36.4	35.5	2608300000	483050000	372170000	368660000	492090000	410080000
P_fragi_TMW22081_GYM96_10435	P_fragi_TMW22081_GYM96_10435	3	3	3	P_fragi_TMW22081_GYM96_10435 2-amino-4-hydroxy-6- hydroxymethyldihydropteridine diphosphokinase	1	3	3	3	1	1	1	2	2	3	1	1	1	2	2	3	1	1	1	2	2	3	29.3	29.3	29.3	18.996	174	174	1	10	0	2.9287	6.3	6.3	6.3	23.6	23.6	29.3	269010000	36374000	33097000	30516000	58832000	33196000
P_fragi_TMW22081_GYM96_10440	P_fragi_TMW22081_GYM96_10440	14	14	14	P_fragi_TMW22081_GYM96_10440 multifunctional CCA addition/repair protein	1	14	14	14	7	6	5	9	9	11	7	6	5	9	9	11	7	6	5	9	9	11	57.2	57.2	57.2	45.826	407	407	1	47	0	112.6	25.1	19.4	17.9	30.2	31.7	44.5	2710000000	459470000	258340000	268530000	516340000	566690000
P_fragi_TMW22081_GYM96_10445	P_fragi_TMW22081_GYM96_10445	26	26	26	P_fragi_TMW22081_GYM96_10445 SpoVR family protein	1	26	26	26	20	22	18	20	20	20	20	22	18	20	20	20	20	22	18	20	20	20	49.6	49.6	49.6	60.881	520	520	1	140	0	280.67	39	47.3	42.3	41.2	41.2	42.5	12724000000	1611700000	2189300000	1499100000	2627100000	2153700000
P_fragi_TMW22081_GYM96_10450	P_fragi_TMW22081_GYM96_10450	11	11	11	P_fragi_TMW22081_GYM96_10450 YeaH/YhbH family protein	1	11	11	11	7	8	5	8	9	8	7	8	5	8	9	8	7	8	5	8	9	8	30.2	30.2	30.2	48.668	424	424	1	46	0	21.485	18.9	20.5	14.4	23.3	22.9	19.8	1772400000	290330000	385190000	188220000	336270000	280630000
P_fragi_TMW22081_GYM96_10455	P_fragi_TMW22081_GYM96_10455	45	45	45	P_fragi_TMW22081_GYM96_10455 PrkA family serine protein kinase	1	45	45	45	34	35	34	39	38	39	34	35	34	39	38	39	34	35	34	39	38	39	73.9	73.9	73.9	73.758	640	640	1	305	0	323.31	57.2	56.9	59.5	70	71.4	69.4	167180000000	32777000000	25303000000	22212000000	33324000000	26016000000
P_fragi_TMW22081_GYM96_10460	P_fragi_TMW22081_GYM96_10460	6	6	6	P_fragi_TMW22081_GYM96_10460 thiosulfate sulfurtransferase GlpE	1	6	6	6	5	5	5	5	4	6	5	5	5	5	4	6	5	5	5	5	4	6	44	44	44	11.773	109	109	1	38	0	38.31	43.1	43.1	32.1	32.1	31.2	44	7447200000	1635300000	1278800000	814180000	944190000	1198800000
P_fragi_TMW22081_GYM96_10465	P_fragi_TMW22081_GYM96_10465	9	9	9	P_fragi_TMW22081_GYM96_10465 symmetrical bis(5-nucleosyl)-tetraphosphatase	1	9	9	9	4	4	4	8	7	7	4	4	4	8	7	7	4	4	4	8	7	7	38.9	38.9	38.9	32.624	293	293	1	37	0	33.775	16.7	21.2	20.1	36.2	28.3	31.4	1330500000	178960000	92115000	124500000	354510000	243460000
P_fragi_TMW22081_GYM96_10470	P_fragi_TMW22081_GYM96_10470	9	9	9	P_fragi_TMW22081_GYM96_10470 Co2+/Mg2+ efflux protein ApaG	1	9	9	9	9	6	7	7	6	7	9	6	7	7	6	7	9	6	7	7	6	7	86.5	86.5	86.5	13.794	126	126	1	51	0	35.93	86.5	51.6	66.7	66.7	51.6	66.7	7227900000	2318500000	998160000	1414300000	981720000	771360000
P_fragi_TMW22081_GYM96_10475	P_fragi_TMW22081_GYM96_10475	13	13	13	P_fragi_TMW22081_GYM96_10475 16S rRNA (adenine(1518)-N(6)/adenine(1519)-N(6))- dimethyltransferase RsmA	1	13	13	13	11	11	12	12	12	12	11	11	12	12	12	12	11	11	12	12	12	12	72.8	72.8	72.8	30.171	272	272	1	81	0	196.46	62.1	60.7	66.5	69.9	69.9	69.9	16812000000	2582100000	1997600000	2316000000	3393800000	2981400000
P_fragi_TMW22081_GYM96_10480	P_fragi_TMW22081_GYM96_10480	11	11	11	P_fragi_TMW22081_GYM96_10480 4-hydroxythreonine-4-phosphate dehydrogenase PdxA	1	11	11	11	8	8	9	11	9	11	8	8	9	11	9	11	8	8	9	11	9	11	65	65	65	35.209	329	329	1	64	0	58.727	45.3	45.3	51.4	65	48.9	65	5724200000	695370000	584700000	605100000	1391900000	1127100000
P_fragi_TMW22081_GYM96_10485	P_fragi_TMW22081_GYM96_10485	32	32	32	P_fragi_TMW22081_GYM96_10485 peptidylprolyl isomerase SurA	1	32	32	32	27	27	26	28	28	30	27	27	26	28	28	30	27	27	26	28	28	30	75	75	75	49.231	444	444	1	200	0	284.55	68	64.2	62.2	70.3	62.2	68.5	56599000000	11720000000	8160800000	9370200000	9547200000	7927700000
P_fragi_TMW22081_GYM96_10490	P_fragi_TMW22081_GYM96_10490	25	25	25	P_fragi_TMW22081_GYM96_10490 LPS-assembly protein LptD	1	25	25	25	14	15	21	3	11	5	14	15	21	3	11	5	14	15	21	3	11	5	35.4	35.4	35.4	103.18	917	917	1	69	0	93.877	22.1	22	28.6	2.7	16.2	7	2099400000	586440000	467060000	694200000	47767000	218610000
P_fragi_TMW22081_GYM96_10495	P_fragi_TMW22081_GYM96_10495	13	13	13	P_fragi_TMW22081_GYM96_10495 phosphotransferase	1	13	13	13	11	11	11	9	10	11	11	11	11	9	10	11	11	11	11	9	10	11	44.9	44.9	44.9	39.113	341	341	1	63	0	59.369	34.6	39.3	34.6	32.6	35.5	39.3	5658800000	1368100000	1036900000	1152300000	693390000	660790000
P_fragi_TMW22081_GYM96_10500	P_fragi_TMW22081_GYM96_10500	8	8	8	P_fragi_TMW22081_GYM96_10500 nucleotidyltransferase family protein	1	8	8	8	6	6	6	6	6	4	6	6	6	6	6	4	6	6	6	6	6	4	62.3	62.3	62.3	23.838	223	223	1	36	0	39.176	32.3	38.1	41.7	38.1	56.1	22.4	1573400000	464550000	213430000	329850000	165320000	244100000
P_fragi_TMW22081_GYM96_10510	P_fragi_TMW22081_GYM96_10510	9	9	9	P_fragi_TMW22081_GYM96_10510 DUF3530 family protein	1	9	9	9	7	6	6	5	7	4	7	6	6	5	7	4	7	6	6	5	7	4	45.3	45.3	45.3	35.491	329	329	1	35	0	54.573	32.5	22.8	27.4	17.9	25.8	13.7	1144200000	335580000	231830000	141100000	119960000	206540000
P_fragi_TMW22081_GYM96_10520	P_fragi_TMW22081_GYM96_10520	8	8	8	P_fragi_TMW22081_GYM96_10520 response regulator transcription factor	1	8	8	8	5	3	3	3	4	2	5	3	3	3	4	2	5	3	3	3	4	2	61.2	61.2	61.2	22.819	209	209	1	20	0	35.381	29.7	20.6	19.1	19.6	26.8	10	446520000	168570000	47404000	62778000	56665000	72129000
P_fragi_TMW22081_GYM96_10525	P_fragi_TMW22081_GYM96_10525	1	1	1	P_fragi_TMW22081_GYM96_10525 ABC transporter ATP-binding protein	1	1	1	1	0	0	1	0	0	0	0	0	1	0	0	0	0	0	1	0	0	0	7	7	7	41.327	374	374	1	1	0	6.632	0	0	7	0	0	0	22573000	0	0	22573000	0	0
P_fragi_TMW22081_GYM96_10530	P_fragi_TMW22081_GYM96_10530	8	8	8	P_fragi_TMW22081_GYM96_10530 ABC transporter substrate-binding protein	1	8	8	8	4	4	5	6	5	4	4	4	5	6	5	4	4	4	5	6	5	4	30.9	30.9	30.9	37.784	346	346	1	28	0	38.738	13.6	11.8	21.7	21.7	21.7	19.7	1356700000	316880000	142260000	221860000	260610000	189900000
P_fragi_TMW22081_GYM96_10550	P_fragi_TMW22081_GYM96_10550	11	11	11	P_fragi_TMW22081_GYM96_10550 ribulose-phosphate 3-epimerase	1	11	11	11	7	10	8	7	9	7	7	10	8	7	9	7	7	10	8	7	9	7	78.1	78.1	78.1	24.188	224	224	1	49	0	76.471	50.9	60.3	56.7	47.3	71	53.1	6030000000	992300000	1311500000	1271100000	922140000	805200000
P_fragi_TMW22081_GYM96_10555	P_fragi_TMW22081_GYM96_10555	2	2	2	P_fragi_TMW22081_GYM96_10555 phosphoglycolate phosphatase	1	2	2	2	1	2	2	1	0	1	1	2	2	1	0	1	1	2	2	1	0	1	18.8	18.8	18.8	29.961	272	272	1	7	0	3.3194	3.7	18.8	18.8	15.1	0	3.7	239860000	44045000	70758000	71700000	31141000	0
P_fragi_TMW22081_GYM96_10560	P_fragi_TMW22081_GYM96_10560	22	22	22	P_fragi_TMW22081_GYM96_10560 anthranilate synthase component I	1	22	22	22	14	14	16	17	21	18	14	14	16	17	21	18	14	14	16	17	21	18	68.8	68.8	68.8	54.489	493	493	1	114	0	161.63	37.3	38.9	47.1	56	66.7	58.2	11882000000	2399500000	1634500000	2079200000	1912500000	1974000000
P_fragi_TMW22081_GYM96_10570	P_fragi_TMW22081_GYM96_10570	4	4	4	P_fragi_TMW22081_GYM96_10570 aminodeoxychorismate/anthranilate synthase component II	1	4	4	4	3	4	4	4	4	4	3	4	4	4	4	4	3	4	4	4	4	4	37.6	37.6	37.6	21.733	197	197	1	27	0	65.932	34	37.6	37.6	37.6	37.6	37.6	4081700000	566010000	640810000	900400000	520820000	657350000
P_fragi_TMW22081_GYM96_10575	P_fragi_TMW22081_GYM96_10575	11	11	11	P_fragi_TMW22081_GYM96_10575 anthranilate phosphoribosyltransferase	1	11	11	11	8	8	6	5	8	8	8	8	6	5	8	8	8	8	6	5	8	8	53	53	53	37.33	349	349	1	52	0	168.17	41.8	40.7	30.9	25.2	41.8	41.5	4325700000	1175100000	673760000	865970000	558540000	565770000
P_fragi_TMW22081_GYM96_10580	P_fragi_TMW22081_GYM96_10580	17	17	17	P_fragi_TMW22081_GYM96_10580 indole-3-glycerol phosphate synthase TrpC	1	17	17	17	16	17	16	15	15	15	16	17	16	15	15	15	16	17	16	15	15	15	62.9	62.9	62.9	30.17	278	278	1	100	0	132.04	56.5	62.9	56.5	52.9	55.8	52.9	23035000000	4513200000	3696300000	4778100000	3569200000	3010900000
P_fragi_TMW22081_GYM96_10585	P_fragi_TMW22081_GYM96_10585	7	7	7	P_fragi_TMW22081_GYM96_10585 lipoate--protein ligase family protein	1	7	7	7	5	5	5	2	2	3	5	5	5	2	2	3	5	5	5	2	2	3	43.8	43.8	43.8	25.313	233	233	1	22	0	27.267	32.2	36.1	24.5	9	21.5	25.3	917300000	308350000	198720000	188490000	67576000	79752000
P_fragi_TMW22081_GYM96_10590	P_fragi_TMW22081_GYM96_10590	5	5	5	P_fragi_TMW22081_GYM96_10590 cAMP-activated global transcriptional regulator CRP	1	5	5	5	4	3	4	2	1	2	4	3	4	2	1	2	4	3	4	2	1	2	24.8	24.8	24.8	24.197	214	214	1	16	0	6.4263	18.2	13.1	19.6	7	3.3	9.3	368050000	115640000	77790000	107360000	26187000	14750000
P_fragi_TMW22081_GYM96_10595	P_fragi_TMW22081_GYM96_10595	5	5	5	P_fragi_TMW22081_GYM96_10595 OsmC family protein	1	5	5	5	4	3	3	5	4	5	4	3	3	5	4	5	4	3	3	5	4	5	43.6	43.6	43.6	15.075	140	140	1	24	0	84.985	37.9	37.9	37.9	43.6	37.9	43.6	7127800000	1425900000	929450000	717690000	1377900000	1183000000
P_fragi_TMW22081_GYM96_10600	P_fragi_TMW22081_GYM96_10600	7	7	7	P_fragi_TMW22081_GYM96_10600 adenosylmethionine decarboxylase	1	7	7	7	6	6	7	6	7	6	6	6	7	6	7	6	6	6	7	6	7	6	39.5	39.5	39.5	30.193	263	263	1	41	0	175.61	32.3	38.8	39.5	33.8	39.5	33.8	7146000000	1613700000	1119200000	1344000000	948900000	1130500000
P_fragi_TMW22081_GYM96_10605	P_fragi_TMW22081_GYM96_10605	15	15	15	P_fragi_TMW22081_GYM96_10605 2-polyprenyl-3-methyl-6-methoxy-1,4-benzoquinone monooxygenase	1	15	15	15	12	9	12	13	14	15	12	9	12	13	14	15	12	9	12	13	14	15	89.8	89.8	89.8	23.832	215	215	1	104	0	197.72	72.6	52.1	75.8	75.8	75.8	89.8	42436000000	5162100000	2768200000	3647900000	10469000000	9701700000
P_fragi_TMW22081_GYM96_10610	P_fragi_TMW22081_GYM96_10610	6	6	6	P_fragi_TMW22081_GYM96_10610 histidine triad nucleotide-binding protein	1	6	6	6	6	6	6	6	6	6	6	6	6	6	6	6	6	6	6	6	6	6	79.5	79.5	79.5	12.799	112	112	1	55	0	34.928	79.5	79.5	79.5	79.5	79.5	79.5	60009000000	9685000000	6341600000	8472100000	13890000000	9124600000
P_fragi_TMW22081_GYM96_10615	P_fragi_TMW22081_GYM96_10615	4	4	4	P_fragi_TMW22081_GYM96_10615 SDR family oxidoreductase	1	4	4	4	0	0	1	3	2	3	0	0	1	3	2	3	0	0	1	3	2	3	14.5	14.5	14.5	28.878	262	262	1	10	0	3.5292	0	0	2.7	11.8	9.2	10.3	213040000	0	0	42968000	63356000	40907000
P_fragi_TMW22081_GYM96_10625	P_fragi_TMW22081_GYM96_10625	17	17	17	P_fragi_TMW22081_GYM96_10625 nitronate monooxygenase	1	17	17	17	11	10	11	14	15	17	11	10	11	14	15	17	11	10	11	14	15	17	79.9	79.9	79.9	34.28	319	319	1	103	0	323.31	49.5	52.7	54.9	67.4	75.9	79.9	38103000000	4017500000	1843400000	2759100000	10192000000	8384100000
P_fragi_TMW22081_GYM96_10635	P_fragi_TMW22081_GYM96_10635	12	12	12	P_fragi_TMW22081_GYM96_10635 N-acetyl-gamma-glutamyl-phosphate reductase	1	12	12	12	6	8	7	12	10	10	6	8	7	12	10	10	6	8	7	12	10	10	59	59	59	36.676	344	344	1	55	0	81.766	23.8	36	29.1	59	52	43.6	5691000000	315220000	443610000	420580000	1696300000	1391900000
P_fragi_TMW22081_GYM96_10640	P_fragi_TMW22081_GYM96_10640	3	3	3	P_fragi_TMW22081_GYM96_10640 iron-sulfur cluster insertion protein ErpA	1	3	3	3	3	3	3	3	3	3	3	3	3	3	3	3	3	3	3	3	3	3	42.2	42.2	42.2	12.537	116	116	1	23	0	110.75	42.2	42.2	42.2	42.2	42.2	42.2	4003700000	827950000	597040000	641810000	610180000	601180000
P_fragi_TMW22081_GYM96_10645	P_fragi_TMW22081_GYM96_10645	9	9	9	P_fragi_TMW22081_GYM96_10645 anhydro-N-acetylmuramic acid kinase	1	9	9	9	4	5	4	7	7	7	4	5	4	7	7	7	4	5	4	7	7	7	53.2	53.2	53.2	38.657	363	363	1	36	0	59.883	22.9	20.1	25.1	42.1	42.1	41.3	1926400000	211340000	191970000	221030000	459470000	422990000
P_fragi_TMW22081_GYM96_10650	P_fragi_TMW22081_GYM96_10650	3	3	3	P_fragi_TMW22081_GYM96_10650 peptidoglycan DD-metalloendopeptidase family protein	1	3	3	3	2	1	3	1	1	1	2	1	3	1	1	1	2	1	3	1	1	1	8.5	8.5	8.5	50.912	469	469	1	9	0	3.462	6.4	3	8.5	3	3	3	339260000	76755000	53566000	102840000	38647000	34996000
P_fragi_TMW22081_GYM96_10655	P_fragi_TMW22081_GYM96_10655	27	27	27	P_fragi_TMW22081_GYM96_10655 tyrosine--tRNA ligase	1	27	27	27	25	24	23	20	24	21	25	24	23	20	24	21	25	24	23	20	24	21	76.9	76.9	76.9	44.229	399	399	1	153	0	318.6	76.4	74.4	69.2	70.2	72.2	69.4	48740000000	13015000000	8304300000	10209000000	6182000000	5154300000
P_fragi_TMW22081_GYM96_10660	P_fragi_TMW22081_GYM96_10660	37	37	37	P_fragi_TMW22081_GYM96_10660 alpha-2-macroglobulin family protein	1	37	37	37	23	14	20	24	26	24	23	14	20	24	26	24	23	14	20	24	26	24	28.5	28.5	28.5	177.9	1629	1629	1	132	0	88.054	18.6	12.3	15.2	18.7	19.6	18.9	4083900000	1408200000	333130000	552350000	512660000	736130000
P_fragi_TMW22081_GYM96_10670	P_fragi_TMW22081_GYM96_10670	34	34	34	P_fragi_TMW22081_GYM96_10670 arginine decarboxylase	1	34	34	34	26	28	28	30	28	25	26	28	28	30	28	25	26	28	28	30	28	25	64.5	64.5	64.5	71.368	639	639	1	196	0	250.51	50.4	57.6	53.4	63.7	62.4	54.9	22765000000	5059000000	3864300000	4380900000	3738600000	3326400000
P_fragi_TMW22081_GYM96_10675	P_fragi_TMW22081_GYM96_10675	3	3	3	P_fragi_TMW22081_GYM96_10675 translation initiation factor Sui1	1	3	3	3	3	3	2	2	3	3	3	3	2	2	3	3	3	3	2	2	3	3	37.4	37.4	37.4	12.815	123	123	1	17	0	14.864	37.4	37.4	22.8	22.8	37.4	37.4	1298400000	255580000	199960000	191570000	166550000	258330000
P_fragi_TMW22081_GYM96_10680	P_fragi_TMW22081_GYM96_10680	4	4	4	P_fragi_TMW22081_GYM96_10680 NUDIX hydrolase	1	4	4	4	3	2	1	0	0	0	3	2	1	0	0	0	3	2	1	0	0	0	24.9	24.9	24.9	19.629	177	177	1	6	0	4.4215	20.9	13	4	0	0	0	141450000	63967000	60514000	16967000	0	0
P_fragi_TMW22081_GYM96_10685	P_fragi_TMW22081_GYM96_10685	6	6	6	P_fragi_TMW22081_GYM96_10685 DUF2333 family protein	1	6	6	6	3	5	5	2	2	3	3	5	5	2	2	3	3	5	5	2	2	3	18.6	18.6	18.6	39.608	355	355	1	21	0	13.348	9.6	16.1	16.6	7	7	9.6	580180000	106730000	135260000	158040000	53066000	45060000
P_fragi_TMW22081_GYM96_10690	P_fragi_TMW22081_GYM96_10690	15	15	15	P_fragi_TMW22081_GYM96_10690 PleD family two-component system response regulator	1	15	15	15	10	12	9	0	0	0	10	12	9	0	0	0	10	12	9	0	0	0	38.6	38.6	38.6	61.647	547	547	1	32	0	82.286	23.4	32	20.8	0	0	0	1252500000	465110000	467330000	320050000	0	0
P_fragi_TMW22081_GYM96_10705	P_fragi_TMW22081_GYM96_10705	2	2	2	P_fragi_TMW22081_GYM96_10705 type II 3-dehydroquinate dehydratase	1	2	2	2	2	2	2	1	2	0	2	2	2	1	2	0	2	2	2	1	2	0	21.2	21.2	21.2	16.671	151	151	1	9	0	8.34	21.2	21.2	21.2	9.9	21.2	0	169140000	59435000	32394000	46140000	9864100	21309000
P_fragi_TMW22081_GYM96_10710	P_fragi_TMW22081_GYM96_10710	10	10	10	P_fragi_TMW22081_GYM96_10710 acetyl-CoA carboxylase biotin carboxyl carrier protein	1	10	10	10	10	9	10	10	10	10	10	9	10	10	10	10	10	9	10	10	10	10	75	75	75	16.362	152	152	1	93	0	281.01	75	67.1	75	75	75	75	49908000000	11494000000	8606100000	11418000000	5497900000	4498100000
P_fragi_TMW22081_GYM96_10715	P_fragi_TMW22081_GYM96_10715	26	26	26	P_fragi_TMW22081_GYM96_10715 acetyl-CoA carboxylase biotin carboxylase subunit	1	26	26	26	26	25	26	26	26	25	26	25	26	26	26	25	26	25	26	26	26	25	68.6	68.6	68.6	49.187	452	452	1	214	0	313.19	68.6	65.9	68.6	68.6	68.6	66.8	153120000000	35986000000	27896000000	32945000000	18796000000	16262000000
P_fragi_TMW22081_GYM96_10720	P_fragi_TMW22081_GYM96_10720	3	3	3	P_fragi_TMW22081_GYM96_10720 50S ribosomal protein L11 methyltransferase	1	3	3	3	2	2	2	3	2	2	2	2	2	3	2	2	2	2	2	3	2	2	17.1	17.1	17.1	31.866	292	292	1	19	0	64.046	8.9	8.9	8.9	17.1	8.9	8.9	2279000000	398650000	387590000	211870000	401790000	426510000
P_fragi_TMW22081_GYM96_10730	P_fragi_TMW22081_GYM96_10730	4	4	4	P_fragi_TMW22081_GYM96_10730 tRNA dihydrouridine synthase DusB	1	4	4	4	0	0	3	1	1	1	0	0	3	1	1	1	0	0	3	1	1	1	17.5	17.5	17.5	36.504	337	337	1	6	0	4.3635	0	0	14.5	5	5	3	123120000	0	0	68567000	32626000	19566000
P_fragi_TMW22081_GYM96_10735	P_fragi_TMW22081_GYM96_10735	2	2	2	P_fragi_TMW22081_GYM96_10735 DNA-binding transcriptional regulator Fis	1	2	2	2	2	1	2	2	2	1	2	1	2	2	2	1	2	1	2	2	2	1	21.7	21.7	21.7	11.779	106	106	1	11	0	14.791	21.7	13.2	21.7	21.7	21.7	8.5	1094000000	373800000	158570000	181270000	161270000	136670000
P_fragi_TMW22081_GYM96_10740	P_fragi_TMW22081_GYM96_10740	25	25	25	P_fragi_TMW22081_GYM96_10740 bifunctional phosphoribosylaminoimidazolecarboxamide formyltransferase/IMP cyclohydrolase	1	25	25	25	20	23	22	19	20	21	20	23	22	19	20	21	20	23	22	19	20	21	63	63	63	57.627	535	535	1	145	0	291.83	55	60.9	58.9	50.3	50.3	55.3	32901000000	7692600000	7608500000	7917900000	3333800000	2903900000
P_fragi_TMW22081_GYM96_10745	P_fragi_TMW22081_GYM96_10745	22	22	22	P_fragi_TMW22081_GYM96_10745 phosphoribosylamine--glycine ligase	1	22	22	22	21	20	19	21	19	20	21	20	19	21	19	20	21	20	19	21	19	20	70.6	70.6	70.6	45.406	432	432	1	144	0	250.19	65.7	63.9	56.2	67.1	57.9	64.1	33546000000	8537700000	8520500000	6918300000	3479500000	2675800000
P_fragi_TMW22081_GYM96_10760	P_fragi_TMW22081_GYM96_10760	21	21	21	P_fragi_TMW22081_GYM96_10760 precorrin-3B C(17)-methyltransferase	1	21	21	21	11	17	16	5	7	9	11	17	16	5	7	9	11	17	16	5	7	9	46.1	46.1	46.1	58.711	555	555	1	65	0	35.696	26.5	38	36	12.8	17.8	23.6	1766400000	460990000	524850000	401820000	96472000	113480000
P_fragi_TMW22081_GYM96_10765	P_fragi_TMW22081_GYM96_10765	7	7	7	P_fragi_TMW22081_GYM96_10765 precorrin-2 C(20)-methyltransferase	1	7	7	7	5	4	7	5	5	4	5	4	7	5	5	4	5	4	7	5	5	4	37.4	37.4	37.4	26.533	243	243	1	30	0	21.028	32.1	20.6	37.4	32.1	32.1	25.1	4557000000	557640000	1432700000	1847900000	280860000	225180000
P_fragi_TMW22081_GYM96_10770	P_fragi_TMW22081_GYM96_10770	9	9	9	P_fragi_TMW22081_GYM96_10770 precorrin-8X methylmutase	1	9	9	9	8	8	8	3	2	3	8	8	8	3	2	3	8	8	8	3	2	3	52.4	52.4	52.4	21.917	208	208	1	32	0	27.071	48.1	48.1	47.6	17.3	13.9	13.5	2127700000	699490000	601710000	609070000	95476000	65633000
P_fragi_TMW22081_GYM96_10775	P_fragi_TMW22081_GYM96_10775	3	3	3	P_fragi_TMW22081_GYM96_10775 precorrin-3B synthase	1	3	3	3	2	2	2	1	1	1	2	2	2	1	1	1	2	2	2	1	1	1	8.2	8.2	8.2	47.474	450	450	1	9	0	3.156	4.9	5.8	5.8	2.4	2.4	2.4	118660000	35453000	28779000	27233000	10645000	8194000
P_fragi_TMW22081_GYM96_10790	P_fragi_TMW22081_GYM96_10790	2	2	2	P_fragi_TMW22081_GYM96_10790 cobalt-precorrin-5B (C(1))-methyltransferase	1	2	2	2	0	2	0	1	0	0	0	2	0	1	0	0	0	2	0	1	0	0	8.2	8.2	8.2	38.113	365	365	1	3	0	3.6585	0	8.2	0	4.9	0	0	52798000	0	37335000	0	15462000	0
P_fragi_TMW22081_GYM96_10795	P_fragi_TMW22081_GYM96_10795	5	5	5	P_fragi_TMW22081_GYM96_10795 cobalt-precorrin-6A reductase	1	5	5	5	2	4	3	4	3	4	2	4	3	4	3	4	2	4	3	4	3	4	37.9	37.9	37.9	26.834	243	243	1	20	0	14.037	13.6	31.7	17.7	23.9	17.7	31.7	283800000	18305000	39450000	39273000	84587000	51261000
P_fragi_TMW22081_GYM96_10815	P_fragi_TMW22081_GYM96_10815	7	7	7	P_fragi_TMW22081_GYM96_10815 copper chaperone PCu(A)C	1	7	7	7	4	5	5	6	5	6	4	5	5	6	5	6	4	5	5	6	5	6	76.8	76.8	76.8	17.962	164	164	1	36	0	49.301	43.3	54.9	58.5	76.8	58.5	58.5	9821600000	663620000	489760000	831530000	3054700000	1926600000
P_fragi_TMW22081_GYM96_10845	P_fragi_TMW22081_GYM96_10845	3	3	3	P_fragi_TMW22081_GYM96_10845 ABC transporter substrate-binding protein	1	3	3	3	2	3	3	2	1	0	2	3	3	2	1	0	2	3	3	2	1	0	16.1	16.1	16.1	34.736	316	316	1	11	0	12.245	7.9	16.1	16.1	7.9	3.2	0	310810000	92026000	67779000	95290000	39957000	15759000
P_fragi_TMW22081_GYM96_10890	P_fragi_TMW22081_GYM96_10890	1	1	1	P_fragi_TMW22081_GYM96_10890 urease subunit gamma	1	1	1	1	1	1	1	0	1	0	1	1	1	0	1	0	1	1	1	0	1	0	15	15	15	11.081	100	100	1	4	0.0045511	1.4834	15	15	15	0	15	0	115150000	46431000	27250000	29580000	0	11891000
P_fragi_TMW22081_GYM96_10895	P_fragi_TMW22081_GYM96_10895	3	3	3	P_fragi_TMW22081_GYM96_10895 N-acetyltransferase	1	3	3	3	3	1	2	2	1	3	3	1	2	2	1	3	3	1	2	2	1	3	20.3	20.3	20.3	19.729	177	177	1	12	0	9.027	20.3	7.9	14.1	14.1	7.9	20.3	293750000	99685000	22294000	35337000	44976000	27011000
P_fragi_TMW22081_GYM96_10900	P_fragi_TMW22081_GYM96_10900	6	6	6	P_fragi_TMW22081_GYM96_10900 GNAT family N-acetyltransferase	1	6	6	6	6	5	5	4	5	4	6	5	5	4	5	4	6	5	5	4	5	4	49.7	49.7	49.7	19.689	177	177	1	29	0	17.418	49.7	36.2	36.2	30.5	44.1	27.7	1091400000	340040000	177820000	175810000	118770000	164240000
P_fragi_TMW22081_GYM96_10915	P_fragi_TMW22081_GYM96_10915	17	17	17	P_fragi_TMW22081_GYM96_10915 HAMP domain-containing histidine kinase	1	17	17	17	8	10	11	15	14	14	8	10	11	15	14	14	8	10	11	15	14	14	62.9	62.9	62.9	40.795	377	377	1	75	0	289	36.3	42.4	48.3	56.5	52.5	56	3361100000	292970000	292370000	376370000	875490000	740050000
P_fragi_TMW22081_GYM96_10920	P_fragi_TMW22081_GYM96_10920	2	2	2	P_fragi_TMW22081_GYM96_10920 chaperone modulatory protein CbpM	1	2	2	2	2	2	2	2	2	2	2	2	2	2	2	2	2	2	2	2	2	2	21.8	21.8	21.8	11.784	101	101	1	15	0	29.243	21.8	21.8	21.8	21.8	21.8	21.8	2300900000	455540000	363620000	380290000	345800000	359470000
P_fragi_TMW22081_GYM96_10925	P_fragi_TMW22081_GYM96_10925	22	22	22	P_fragi_TMW22081_GYM96_10925 curved DNA-binding protein	1	22	22	22	18	17	19	20	21	17	18	17	19	20	21	17	18	17	19	20	21	17	73.3	73.3	73.3	33.046	303	303	1	147	0	220.9	59.7	69.6	72.6	73.3	73.3	65.3	39094000000	8600600000	6456700000	7098100000	5843600000	5095500000
P_fragi_TMW22081_GYM96_10930	P_fragi_TMW22081_GYM96_10930	14	14	14	P_fragi_TMW22081_GYM96_10930 Hsp70 family protein	1	14	14	14	9	10	12	9	8	5	9	10	12	9	8	5	9	10	12	9	8	5	55.8	55.8	55.8	46.366	421	421	1	56	0	163.1	35.9	44.4	46.6	30.4	27.3	20.9	3848800000	1115300000	1081500000	910460000	352470000	206890000
P_fragi_TMW22081_GYM96_10940	P_fragi_TMW22081_GYM96_10940	6	6	6	P_fragi_TMW22081_GYM96_10940 phosphate starvation-inducible protein PsiF	1	6	6	6	5	6	5	4	5	5	5	6	5	4	5	5	5	6	5	4	5	5	44.1	44.1	44.1	10.049	93	93	1	36	0	17.51	32.3	44.1	32.3	32.3	32.3	32.3	20334000000	6591700000	4701100000	4199700000	1575000000	1321500000
P_fragi_TMW22081_GYM96_10965	P_fragi_TMW22081_GYM96_10965	6	6	6	P_fragi_TMW22081_GYM96_10965 TetR family transcriptional regulator	1	6	6	6	5	4	5	1	1	1	5	4	5	1	1	1	5	4	5	1	1	1	25.7	25.7	25.7	23.151	210	210	1	17	0	8.6575	21	16.7	20.5	4.8	3.3	4.8	363350000	147080000	84681000	94530000	13456000	11234000
P_fragi_TMW22081_GYM96_10980	P_fragi_TMW22081_GYM96_10980	6	6	6	P_fragi_TMW22081_GYM96_10980 urease accessory protein UreG	1	6	6	6	6	2	3	2	1	0	6	2	3	2	1	0	6	2	3	2	1	0	37.6	37.6	37.6	21.686	202	202	1	15	0	11.762	37.6	12.4	22.3	15.3	5.4	0	319460000	169580000	61172000	79228000	2577100	6899800
P_fragi_TMW22081_GYM96_10985	P_fragi_TMW22081_GYM96_10985	9	9	9	P_fragi_TMW22081_GYM96_10985 N-acylglucosamine 2-epimerase	1	9	9	9	8	5	5	5	7	5	8	5	5	5	7	5	8	5	5	5	7	5	35	35	35	41.866	377	377	1	35	0	79.104	32.4	15.1	15.9	21.2	29.4	19.4	1434000000	437620000	245670000	178020000	206130000	221310000
P_fragi_TMW22081_GYM96_10995;P_fragi_TMW22081_GYM96_20965	P_fragi_TMW22081_GYM96_10995	15;2	15;2	15;2	P_fragi_TMW22081_GYM96_10995 SDR family oxidoreductase	2	15	15	15	14	13	14	14	14	13	14	13	14	14	14	13	14	13	14	14	14	13	83.1	83.1	83.1	27.766	255	255;252	1	93	0	222.71	69.8	67.1	80.4	69.8	69.8	67.1	36542000000	7664000000	4332000000	5276200000	6863800000	5320200000
P_fragi_TMW22081_GYM96_11025	P_fragi_TMW22081_GYM96_11025	11	11	11	P_fragi_TMW22081_GYM96_11025 branched-chain amino acid ABC transporter substrate-binding protein	1	11	11	11	7	6	6	7	9	7	7	6	6	7	9	7	7	6	6	7	9	7	31.5	31.5	31.5	40.058	378	378	1	42	0	38.153	19.8	21.4	18.3	22.8	27	21.7	1958800000	457470000	230240000	303110000	327990000	317170000
P_fragi_TMW22081_GYM96_11030	P_fragi_TMW22081_GYM96_11030	3	3	3	P_fragi_TMW22081_GYM96_11030 FAD-binding oxidoreductase	1	3	3	3	2	2	1	0	0	0	2	2	1	0	0	0	2	2	1	0	0	0	11.5	11.5	11.5	46.009	427	427	1	5	0	2.9697	7.3	6.8	2.6	0	0	0	87364000	45596000	34745000	7023300	0	0
P_fragi_TMW22081_GYM96_11035	P_fragi_TMW22081_GYM96_11035	19	19	19	P_fragi_TMW22081_GYM96_11035 aldehyde dehydrogenase family protein	1	19	19	19	16	12	14	13	14	14	16	12	14	13	14	14	16	12	14	13	14	14	52.6	52.6	52.6	53.451	496	496	1	89	0	228.26	44	36.9	43.3	42.1	43.8	42.5	10688000000	2699000000	1219400000	1827200000	1739100000	1478900000
P_fragi_TMW22081_GYM96_11045	P_fragi_TMW22081_GYM96_11045	16	16	16	P_fragi_TMW22081_GYM96_11045 nicotinate phosphoribosyltransferase	1	16	16	16	11	12	11	11	9	11	11	12	11	11	9	11	11	12	11	11	9	11	50	50	50	46.59	404	404	1	66	0	42.45	30.4	36.4	34.4	32.7	28.2	35.6	2387400000	402410000	707150000	381320000	347590000	220610000
P_fragi_TMW22081_GYM96_11050	P_fragi_TMW22081_GYM96_11050	15	15	15	P_fragi_TMW22081_GYM96_11050 ammonia-dependent NAD(+) synthetase	1	15	15	15	9	9	12	14	14	15	9	9	12	14	14	15	9	9	12	14	14	15	64.4	64.4	64.4	29.639	275	275	1	112	0	294.76	40	40	57.8	61.8	58.5	64.4	98462000000	7071100000	3896300000	6220900000	29158000000	19852000000
P_fragi_TMW22081_GYM96_11055	P_fragi_TMW22081_GYM96_11055	13	13	13	P_fragi_TMW22081_GYM96_11055 DUF1338 domain-containing protein	1	13	13	13	5	5	5	11	12	11	5	5	5	11	12	11	5	5	5	11	12	11	48.8	48.8	48.8	38.232	340	340	1	50	0	55.338	19.1	23.2	20.6	41.5	45.6	41.5	1947300000	143410000	73470000	122090000	513970000	486070000
P_fragi_TMW22081_GYM96_11060	P_fragi_TMW22081_GYM96_11060	12	12	12	P_fragi_TMW22081_GYM96_11060 azurin	1	12	12	12	11	11	11	11	11	12	11	11	11	11	11	12	11	11	11	11	11	12	83.1	83.1	83.1	15.928	148	148	1	335	0	319.83	60.1	60.1	60.1	60.1	60.1	83.1	348590000000	81032000000	49774000000	63009000000	48637000000	52194000000
P_fragi_TMW22081_GYM96_11065	P_fragi_TMW22081_GYM96_11065	4	4	4	P_fragi_TMW22081_GYM96_11065 hypothetical protein	1	4	4	4	3	4	4	3	3	3	3	4	4	3	3	3	3	4	4	3	3	3	71.2	71.2	71.2	7.1457	66	66	1	22	0	120.14	69.7	71.2	71.2	69.7	69.7	69.7	4787200000	1077600000	837650000	1111600000	659060000	490930000
P_fragi_TMW22081_GYM96_11070	P_fragi_TMW22081_GYM96_11070	17	17	17	P_fragi_TMW22081_GYM96_11070 YgiQ family radical SAM protein	1	17	17	17	12	15	10	3	2	1	12	15	10	3	2	1	12	15	10	3	2	1	28.5	28.5	28.5	86.229	768	768	1	43	0	65.22	20.8	25.4	15.9	4.4	2.1	1.2	1106200000	384740000	432320000	247770000	24421000	16951000
P_fragi_TMW22081_GYM96_11075	P_fragi_TMW22081_GYM96_11075	21	21	21	P_fragi_TMW22081_GYM96_11075 replicative DNA helicase	1	21	21	21	15	15	16	14	16	13	15	15	16	14	16	13	15	15	16	14	16	13	55.2	55.2	55.2	51.223	464	464	1	93	0	209.93	42	40.3	40.3	40.5	47.6	36	5712200000	1039100000	897830000	1008000000	1060100000	886370000
P_fragi_TMW22081_GYM96_11080	P_fragi_TMW22081_GYM96_11080	13	13	13	P_fragi_TMW22081_GYM96_11080 50S ribosomal protein L9	1	13	13	13	12	13	13	13	13	13	12	13	13	13	13	13	12	13	13	13	13	13	85.8	85.8	85.8	15.44	148	148	1	163	0	243.04	72.3	85.8	85.8	85.8	85.8	85.8	334280000000	76855000000	66649000000	61424000000	42093000000	40937000000
P_fragi_TMW22081_GYM96_11090	P_fragi_TMW22081_GYM96_11090	6	6	6	P_fragi_TMW22081_GYM96_11090 30S ribosomal protein S18	1	6	6	6	6	3	4	5	4	3	6	3	4	5	4	3	6	3	4	5	4	3	51.3	51.3	51.3	8.9313	76	76	1	35	0	44.775	51.3	36.8	51.3	43.4	36.8	35.5	24286000000	3771400000	4323600000	3585200000	4378100000	3993500000
P_fragi_TMW22081_GYM96_11095	P_fragi_TMW22081_GYM96_11095	14	14	14	P_fragi_TMW22081_GYM96_11095 30S ribosomal protein S6	1	14	14	14	14	14	14	12	14	14	14	14	14	12	14	14	14	14	14	12	14	14	88.7	88.7	88.7	16.345	141	141	1	239	0	323.31	88.7	88.7	88.7	76.6	88.7	88.7	309960000000	69887000000	58733000000	61861000000	40086000000	34714000000
P_fragi_TMW22081_GYM96_11100	P_fragi_TMW22081_GYM96_11100	11	11	11	P_fragi_TMW22081_GYM96_11100 23S rRNA (guanosine(2251)-2-O)-methyltransferase RlmB	1	11	11	11	9	8	9	9	9	11	9	8	9	9	9	11	9	8	9	9	9	11	52.8	52.8	52.8	27.323	254	254	1	66	0	143.16	42.9	39.8	42.9	42.9	39.8	52.8	13517000000	3257800000	2094000000	2327600000	2047600000	1654300000
P_fragi_TMW22081_GYM96_11105	P_fragi_TMW22081_GYM96_11105	54	54	54	P_fragi_TMW22081_GYM96_11105 ribonuclease R	1	54	54	54	44	47	44	33	32	35	44	47	44	33	32	35	44	47	44	33	32	35	62	62	62	98.78	887	887	1	258	0	275.2	55.6	56	53.4	41.6	41.9	44.3	29357000000	8102700000	7763600000	6384400000	2512000000	2152900000
P_fragi_TMW22081_GYM96_11140	P_fragi_TMW22081_GYM96_11140	14	14	14	P_fragi_TMW22081_GYM96_11140 iron ABC transporter substrate-binding protein	1	14	14	14	12	14	9	8	8	10	12	14	9	8	8	10	12	14	9	8	8	10	60.1	60.1	60.1	37.085	341	341	1	61	0	97.428	56.6	60.1	37.8	34.3	35.2	42.8	4966800000	1235000000	1126200000	1045300000	456470000	408690000
P_fragi_TMW22081_GYM96_11155	P_fragi_TMW22081_GYM96_11155	31	31	31	P_fragi_TMW22081_GYM96_11155 adenylosuccinate synthase	1	31	31	31	26	26	28	26	29	29	26	26	28	26	29	29	26	26	28	26	29	29	75.1	75.1	75.1	46.471	429	429	1	271	0	323.31	66	66.2	74.6	69.9	66.7	70.4	187040000000	35415000000	25779000000	33069000000	33758000000	27281000000
P_fragi_TMW22081_GYM96_11160	P_fragi_TMW22081_GYM96_11160	14	14	14	P_fragi_TMW22081_GYM96_11160 ATP phosphoribosyltransferase regulatory subunit	1	14	14	14	10	11	10	11	9	10	10	11	10	11	9	10	10	11	10	11	9	10	50.9	50.9	50.9	42.776	395	395	1	78	0	129.11	33.9	34.2	32.2	37.7	28.6	37.5	10645000000	2008800000	1849100000	1808500000	1825700000	1414100000
P_fragi_TMW22081_GYM96_11165	P_fragi_TMW22081_GYM96_11165	12	12	12	P_fragi_TMW22081_GYM96_11165 protease modulator HflC	1	12	12	12	8	8	9	10	10	9	8	8	9	10	10	9	8	8	9	10	10	9	42.5	42.5	42.5	33.381	292	292	1	62	0	38.449	30.1	27.1	32.2	34.2	36.3	31.5	2822700000	615400000	395130000	642460000	477930000	329370000
P_fragi_TMW22081_GYM96_11170	P_fragi_TMW22081_GYM96_11170	19	19	19	P_fragi_TMW22081_GYM96_11170 FtsH protease activity modulator HflK	1	19	19	19	17	15	15	18	16	16	17	15	15	18	16	16	17	15	15	18	16	16	64.6	64.6	64.6	43.299	393	393	1	117	0	323.31	64.6	54.7	60.1	64.6	62.1	64.6	14881000000	3356900000	2446700000	2761200000	2407600000	1797100000
P_fragi_TMW22081_GYM96_11175	P_fragi_TMW22081_GYM96_11175	16	16	16	P_fragi_TMW22081_GYM96_11175 GTPase HflX	1	16	16	16	13	14	11	10	12	10	13	14	11	10	12	10	13	14	11	10	12	10	43	43	43	48.955	433	433	1	78	0	98.923	40	42.3	31.4	35.6	37.4	35.6	6419900000	1574800000	1388800000	1284800000	721270000	873520000
P_fragi_TMW22081_GYM96_11180	P_fragi_TMW22081_GYM96_11180	3	3	3	P_fragi_TMW22081_GYM96_11180 RNA chaperone Hfq	1	3	3	3	3	2	2	2	2	2	3	2	2	2	2	2	3	2	2	2	2	2	45.3	45.3	45.3	9.4398	86	86	1	13	0	4.6531	45.3	30.2	30.2	30.2	30.2	30.2	780470000	233670000	117810000	137270000	128510000	77400000
P_fragi_TMW22081_GYM96_11185	P_fragi_TMW22081_GYM96_11185	14	14	14	P_fragi_TMW22081_GYM96_11185 tRNA (adenosine(37)-N6)-dimethylallyltransferase MiaA	1	14	14	14	8	6	9	9	12	8	8	6	9	9	12	8	8	6	9	9	12	8	59.2	59.2	59.2	35.984	326	326	1	57	0	62.592	35.9	30.7	39	41.4	52.8	37.7	2952000000	552260000	406260000	582120000	492350000	475520000
P_fragi_TMW22081_GYM96_11190	P_fragi_TMW22081_GYM96_11190	25	25	25	P_fragi_TMW22081_GYM96_11190 DNA mismatch repair endonuclease MutL	1	25	25	25	18	17	16	19	18	17	18	17	16	19	18	17	18	17	16	19	18	17	62.2	62.2	62.2	69.827	632	632	1	105	0	245.79	47.5	45.4	44.8	51.1	50.6	45.6	7787500000	1724700000	1369000000	1255700000	1277900000	1084800000
P_fragi_TMW22081_GYM96_11195	P_fragi_TMW22081_GYM96_11195	16	16	16	P_fragi_TMW22081_GYM96_11195 AMIN domain-containing protein	1	16	16	16	15	14	13	15	14	15	15	14	13	15	14	15	15	14	13	15	14	15	50.3	50.3	50.3	49.731	469	469	1	97	0	165.38	48.8	43.3	40.9	42.4	45.2	49.9	9509000000	2097600000	1647600000	1558900000	1450700000	1259800000
P_fragi_TMW22081_GYM96_11200	P_fragi_TMW22081_GYM96_11200	9	9	9	P_fragi_TMW22081_GYM96_11200 tRNA (adenosine(37)-N6)-threonylcarbamoyltransferase complex ATPase subunit type 1 TsaE	1	9	9	9	6	6	6	8	7	8	6	6	6	8	7	8	6	6	6	8	7	8	88.5	88.5	88.5	17.281	156	156	1	41	0	76.615	53.2	61.5	56.4	75	75	83.3	5181600000	778540000	609740000	496330000	932710000	986530000
P_fragi_TMW22081_GYM96_11205	P_fragi_TMW22081_GYM96_11205	2	2	2	P_fragi_TMW22081_GYM96_11205 NAD(P)H-hydrate dehydratase	1	2	2	2	0	1	0	1	0	0	0	1	0	1	0	0	0	1	0	1	0	0	7	7	7	29.086	286	286	1	2	0.0061602	1.2405	0	2.8	0	4.2	0	0	14994000	0	0	0	14994000	0
P_fragi_TMW22081_GYM96_11210	P_fragi_TMW22081_GYM96_11210	7	7	7	P_fragi_TMW22081_GYM96_11210 tRNA epoxyqueuosine(34) reductase QueG	1	7	7	7	1	1	3	3	4	3	1	1	3	3	4	3	1	1	3	3	4	3	32.2	32.2	32.2	40.372	360	360	1	15	0	23.887	2.8	2.8	15	11.7	15.3	16.9	249340000	15079000	14167000	44304000	55180000	69949000
P_fragi_TMW22081_GYM96_11220	P_fragi_TMW22081_GYM96_11220	11	11	11	P_fragi_TMW22081_GYM96_11220 oligoribonuclease	1	11	11	11	7	10	9	8	10	7	7	10	9	8	10	7	7	10	9	8	10	7	50	50	50	20.493	180	180	1	68	0	23.278	27.8	50	46.1	31.7	50	31.7	7930500000	1399300000	1767900000	1644300000	935800000	1113600000
P_fragi_TMW22081_GYM96_11225	P_fragi_TMW22081_GYM96_11225	11	11	11	P_fragi_TMW22081_GYM96_11225 small ribosomal subunit biogenesis GTPase RsgA	1	11	11	11	8	9	8	8	7	8	8	9	8	8	7	8	8	9	8	8	7	8	60.1	60.1	60.1	37.431	343	343	1	52	0	130.03	35	45.8	39.4	42	34.4	43.7	4385100000	955880000	676740000	722830000	709790000	543170000
P_fragi_TMW22081_GYM96_11245	P_fragi_TMW22081_GYM96_11245	12	12	12	P_fragi_TMW22081_GYM96_11245 sulfurtransferase	1	12	12	12	11	9	11	10	9	9	11	9	11	10	9	9	11	9	11	10	9	9	48.4	48.4	48.4	30.046	275	275	1	72	0	72.417	42.5	44.7	48.4	48.4	42.5	44.7	12248000000	2363200000	2032200000	2412800000	1907100000	1363000000
P_fragi_TMW22081_GYM96_11250	P_fragi_TMW22081_GYM96_11250	11	11	11	P_fragi_TMW22081_GYM96_11250 phosphatidylserine decarboxylase	1	11	11	11	5	6	6	5	2	4	5	6	6	5	2	4	5	6	6	5	2	4	51	51	51	31.623	288	288	1	28	0	63.135	22.2	30.9	36.1	27.8	16.3	24.7	2002500000	523060000	427870000	443610000	181120000	166780000
P_fragi_TMW22081_GYM96_11255	P_fragi_TMW22081_GYM96_11255	19	19	19	P_fragi_TMW22081_GYM96_11255 phosphoserine phosphatase SerB	1	19	19	19	17	15	15	15	15	14	17	15	15	15	15	14	17	15	15	15	15	14	57.2	57.2	57.2	43.706	404	404	1	111	0	158.14	52	46.8	46.5	50.2	50.2	47.3	21274000000	5269700000	4048600000	4684000000	2653300000	2095900000
P_fragi_TMW22081_GYM96_11260	P_fragi_TMW22081_GYM96_11260	3	3	3	P_fragi_TMW22081_GYM96_11260 HAMP domain-containing protein	1	3	3	3	1	1	2	0	1	1	1	1	2	0	1	1	1	1	2	0	1	1	7.2	7.2	7.2	56.763	515	515	1	6	0	2.905	2.9	2.3	4.9	0	2.9	2.9	127270000	28828000	25008000	37063000	0	19071000
P_fragi_TMW22081_GYM96_11265	P_fragi_TMW22081_GYM96_11265	7	7	7	P_fragi_TMW22081_GYM96_11265 hypothetical protein	1	7	7	7	7	7	7	6	6	5	7	7	7	6	6	5	7	7	7	6	6	5	48.1	48.1	48.1	25.216	235	235	1	46	0	37.962	48.1	48.1	48.1	43.4	44.7	40	3219400000	457470000	514880000	513160000	536970000	541510000
P_fragi_TMW22081_GYM96_11270	P_fragi_TMW22081_GYM96_11270	9	9	9	P_fragi_TMW22081_GYM96_11270 DNA topoisomerase IV subunit A	1	9	9	9	7	5	8	5	3	4	7	5	8	5	3	4	7	5	8	5	3	4	15	15	15	83.413	754	754	1	44	0	16.407	10.5	8.9	11.7	6.9	4.8	5.8	9902500000	2432400000	1880600000	1737800000	2736900000	566760000
P_fragi_TMW22081_GYM96_11280	P_fragi_TMW22081_GYM96_11280	6	6	6	P_fragi_TMW22081_GYM96_11280 esterase-like activity of phytase family protein	1	6	6	6	2	2	0	3	2	2	2	2	0	3	2	2	2	2	0	3	2	2	27.9	27.9	27.9	35.582	326	326	1	11	0	17.083	10.4	10.1	0	10.7	5.5	4.3	235070000	90752000	34837000	0	54239000	35880000
P_fragi_TMW22081_GYM96_11285	P_fragi_TMW22081_GYM96_11285	21	21	21	P_fragi_TMW22081_GYM96_11285 DNA topoisomerase IV subunit B	1	21	21	21	19	19	15	13	14	13	19	19	15	13	14	13	19	19	15	13	14	13	41.2	41.2	41.2	69.56	634	634	1	93	0	64.8	37.7	36.1	26.8	24.3	26.2	28.9	6816200000	1962500000	1576900000	915210000	805350000	735280000
P_fragi_TMW22081_GYM96_11290	P_fragi_TMW22081_GYM96_11290	8	8	8	P_fragi_TMW22081_GYM96_11290 esterase	1	8	8	8	5	6	5	4	6	5	5	6	5	4	6	5	5	6	5	4	6	5	63.4	63.4	63.4	22.305	202	202	1	32	0	66.887	42.6	51	38.1	42.1	53.5	48	1593500000	316190000	316380000	371720000	140070000	197960000
P_fragi_TMW22081_GYM96_11295	P_fragi_TMW22081_GYM96_11295	10	10	10	P_fragi_TMW22081_GYM96_11295 3,5-cyclic-AMP phosphodiesterase	1	10	10	10	7	6	7	6	8	7	7	6	7	6	8	7	7	6	7	6	8	7	54.2	54.2	54.2	30.144	271	271	1	45	0	102.18	41.7	38.4	42.1	36.5	46.1	41.3	3745800000	696040000	477000000	392820000	552240000	865620000
P_fragi_TMW22081_GYM96_11305	P_fragi_TMW22081_GYM96_11305	11	11	11	P_fragi_TMW22081_GYM96_11305 NUDIX domain-containing protein	1	11	11	11	10	8	9	8	10	10	10	8	9	8	10	10	10	8	9	8	10	10	75.6	75.6	75.6	23.006	205	205	1	63	0	89.686	64.4	56.6	56.6	56.6	64.4	68.8	5032300000	953550000	590980000	757110000	798010000	781760000
P_fragi_TMW22081_GYM96_11310	P_fragi_TMW22081_GYM96_11310	13	13	13	P_fragi_TMW22081_GYM96_11310 DUF3298 domain-containing protein	1	13	13	13	11	10	11	9	11	12	11	10	11	9	11	12	11	10	11	9	11	12	68.5	68.5	68.5	27.578	248	248	1	74	0	67.405	58.1	54.4	64.9	58.5	64.9	58.1	8077200000	1223500000	1301400000	1376400000	1285800000	1130800000
P_fragi_TMW22081_GYM96_11325	P_fragi_TMW22081_GYM96_11325	17	17	17	P_fragi_TMW22081_GYM96_11325 TolC family outer membrane protein	1	17	17	17	15	16	15	14	12	10	15	16	15	14	12	10	15	16	15	14	12	10	49.4	49.4	49.4	52.502	478	478	1	83	0	175.41	46	47.7	44.4	43.3	35.4	32	5354400000	1576800000	915370000	1158700000	696430000	525600000
P_fragi_TMW22081_GYM96_11345	P_fragi_TMW22081_GYM96_11345	16	16	16	P_fragi_TMW22081_GYM96_11345 FAD-dependent oxidoreductase	1	16	16	16	13	15	12	12	13	11	13	15	12	12	13	11	13	15	12	12	13	11	71.6	71.6	71.6	41.706	391	391	1	81	0	72.968	49.1	64.5	56.8	57	54.7	44.5	7410200000	1837100000	1065400000	1107200000	1238800000	1123000000
P_fragi_TMW22081_GYM96_11350	P_fragi_TMW22081_GYM96_11350	6	6	6	P_fragi_TMW22081_GYM96_11350 aldo/keto reductase	1	6	6	6	5	5	4	6	4	6	5	5	4	6	4	6	5	5	4	6	4	6	34.8	34.8	34.8	29.159	270	270	1	36	0	56.366	29.3	31.1	21.9	34.8	23	34.8	2700800000	535920000	426120000	348540000	555880000	278310000
P_fragi_TMW22081_GYM96_11355	P_fragi_TMW22081_GYM96_11355	1	1	1	P_fragi_TMW22081_GYM96_11355 metal ABC transporter ATPase	1	1	1	1	0	0	0	1	0	0	0	0	0	1	0	0	0	0	0	1	0	0	11.9	11.9	11.9	36.611	318	318	1	1	0	3.796	0	0	0	11.9	0	0	9482800	0	0	0	9482800	0
P_fragi_TMW22081_GYM96_11360	P_fragi_TMW22081_GYM96_11360	15	15	15	P_fragi_TMW22081_GYM96_11360 bifunctional D-glycero-beta-D-manno-heptose-7-phosphate kinase/D-glycero-beta-D-manno-heptose 1-phosphate adenylyltransferase HldE	1	15	15	15	15	11	13	12	11	12	15	11	13	12	11	12	15	11	13	12	11	12	41	41	41	49.784	473	473	1	82	0	79.452	41	31.7	35.3	34	32.3	34	9669500000	2597800000	1471400000	1598600000	1381000000	1318300000
P_fragi_TMW22081_GYM96_11365	P_fragi_TMW22081_GYM96_11365	2	2	2	P_fragi_TMW22081_GYM96_11365 lipid A export permease/ATP-binding protein MsbA	1	2	2	2	2	1	2	0	1	1	2	1	2	0	1	1	2	1	2	0	1	1	5.2	5.2	5.2	66.428	601	601	1	7	0	8.244	5.2	1.8	5.2	0	1.8	1.8	71299000	28570000	9496500	25660000	0	0
P_fragi_TMW22081_GYM96_11380	P_fragi_TMW22081_GYM96_11380	11	11	11	P_fragi_TMW22081_GYM96_11380 glycosyltransferase	1	11	11	11	10	8	8	5	7	9	10	8	8	5	7	9	10	8	8	5	7	9	39.5	39.5	39.5	33.799	294	294	1	49	0	89.337	36.4	29.3	27.2	21.1	28.2	34.7	2962600000	788250000	533580000	570920000	254670000	323760000
P_fragi_TMW22081_GYM96_11385	P_fragi_TMW22081_GYM96_11385	17	17	17	P_fragi_TMW22081_GYM96_11385 glycosyltransferase	1	17	17	17	13	13	14	15	11	9	13	13	14	15	11	9	13	13	14	15	11	9	48.3	48.3	48.3	43.301	383	383	1	80	0	35.076	35.8	41	42	41.3	32.1	29	3822300000	880970000	800260000	785170000	615580000	426260000
P_fragi_TMW22081_GYM96_11390	P_fragi_TMW22081_GYM96_11390	12	12	12	P_fragi_TMW22081_GYM96_11390 hypothetical protein	1	12	12	12	7	10	7	3	2	3	7	10	7	3	2	3	7	10	7	3	2	3	50.9	50.9	50.9	32.153	273	273	1	33	0	18.577	30.4	41.8	35.5	12.1	9.5	12.1	1179300000	307900000	388340000	298370000	61895000	51461000
P_fragi_TMW22081_GYM96_11400	P_fragi_TMW22081_GYM96_11400	7	7	7	P_fragi_TMW22081_GYM96_11400 GNAT family N-acetyltransferase	1	7	7	7	5	3	2	5	4	3	5	3	2	5	4	3	5	3	2	5	4	3	35.2	35.2	35.2	33.651	298	298	1	22	0	41.14	23.5	15.4	7.7	26.8	18.1	12.8	848490000	162500000	92139000	84967000	202470000	143720000
P_fragi_TMW22081_GYM96_11405	P_fragi_TMW22081_GYM96_11405	11	11	11	P_fragi_TMW22081_GYM96_11405 glycosyltransferase	1	11	11	11	8	9	7	9	11	9	8	9	7	9	11	9	8	9	7	9	11	9	42.3	42.3	42.3	41.05	376	376	1	53	0	67.496	25.5	30.3	26.6	37.2	42.3	30.3	3132300000	520830000	407590000	349950000	653920000	595020000
P_fragi_TMW22081_GYM96_11410	P_fragi_TMW22081_GYM96_11410	33	33	33	P_fragi_TMW22081_GYM96_11410 carbamoyltransferase	1	33	33	33	25	28	30	27	29	29	25	28	30	27	29	29	25	28	30	27	29	29	68	68	68	65.431	585	585	1	183	0	323.31	55	61.4	65.3	61.4	61.2	59.3	32666000000	6495800000	6015100000	6695500000	4292300000	4469600000
P_fragi_TMW22081_GYM96_11415	P_fragi_TMW22081_GYM96_11415	1	1	1	P_fragi_TMW22081_GYM96_11415 hypothetical protein	1	1	1	1	1	0	0	0	0	0	1	0	0	0	0	0	1	0	0	0	0	0	0.9	0.9	0.9	159.44	1428	1428	1	1	1	-2	0.9	0	0	0	0	0	0	0	0	0	0	0
P_fragi_TMW22081_GYM96_11420	P_fragi_TMW22081_GYM96_11420	1	1	1	P_fragi_TMW22081_GYM96_11420 TonB-dependent receptor	1	1	1	1	1	1	1	0	0	0	1	1	1	0	0	0	1	1	1	0	0	0	1.4	1.4	1.4	76.429	699	699	1	3	0.0097521	1.0249	1.4	1.4	1.4	0	0	0	17460000	7659700	5373300	4426800	0	0
P_fragi_TMW22081_GYM96_11425	P_fragi_TMW22081_GYM96_11425	6	6	6	P_fragi_TMW22081_GYM96_11425 phosphotransferase	1	6	6	6	2	5	3	1	1	0	2	5	3	1	1	0	2	5	3	1	1	0	17.5	17.5	17.5	53.228	480	480	1	12	0	17.763	6.7	14.6	7.7	3.8	4.2	0	271300000	63921000	102270000	78074000	14435000	12593000
P_fragi_TMW22081_GYM96_11430	P_fragi_TMW22081_GYM96_11430	7	7	7	P_fragi_TMW22081_GYM96_11430 lipopolysaccharide kinase	1	7	7	7	2	4	3	2	3	2	2	4	3	2	3	2	2	4	3	2	3	2	34.8	34.8	34.8	28.488	250	250	1	17	0	28.118	8	27.6	20.4	17.6	20.4	17.6	605170000	29562000	144740000	107970000	74521000	95577000
P_fragi_TMW22081_GYM96_11435	P_fragi_TMW22081_GYM96_11435	4	4	4	P_fragi_TMW22081_GYM96_11435 heptose kinase	1	4	4	4	0	2	2	1	1	1	0	2	2	1	1	1	0	2	2	1	1	1	16	16	16	28.734	244	244	1	7	0	5.6607	0	9	7.4	4.1	3.3	2.9	113000000	0	46810000	26219000	2458200	17153000
P_fragi_TMW22081_GYM96_11440	P_fragi_TMW22081_GYM96_11440	11	11	11	P_fragi_TMW22081_GYM96_11440 lipopolysaccharide core heptose(I) kinase RfaP	1	11	11	11	9	9	8	10	9	10	9	9	8	10	9	10	9	9	8	10	9	10	51.9	51.9	51.9	30.803	268	268	1	56	0	46.119	46.3	37.3	32.8	49.3	46.3	48.9	2421800000	398480000	426830000	328340000	473270000	378150000
P_fragi_TMW22081_GYM96_11445	P_fragi_TMW22081_GYM96_11445	11	11	11	P_fragi_TMW22081_GYM96_11445 glycosyltransferase family 4 protein	1	11	11	11	5	5	6	7	8	5	5	5	6	7	8	5	5	5	6	7	8	5	40.5	40.5	40.5	42.366	373	373	1	36	0	53.483	26.3	21.2	23.1	25.2	28.4	20.4	1761200000	287030000	255680000	321740000	307730000	328150000
P_fragi_TMW22081_GYM96_11450	P_fragi_TMW22081_GYM96_11450	12	12	12	P_fragi_TMW22081_GYM96_11450 lipopolysaccharide heptosyltransferase I	1	12	12	12	5	4	5	7	8	4	5	4	5	7	8	4	5	4	5	7	8	4	36.3	36.3	36.3	39.176	353	353	1	33	0	13.319	16.7	15.6	18.7	25.5	28.6	17.3	705850000	151070000	86289000	90824000	162140000	124890000
P_fragi_TMW22081_GYM96_11455	P_fragi_TMW22081_GYM96_11455	10	10	10	P_fragi_TMW22081_GYM96_11455 lipopolysaccharide heptosyltransferase II	1	10	10	10	5	7	8	7	8	7	5	7	8	7	8	7	5	7	8	7	8	7	33.1	33.1	33.1	38.291	344	344	1	46	0	24.148	16.3	23.8	24.4	26.5	26.7	26.7	2368100000	274500000	319610000	350020000	462160000	461820000
P_fragi_TMW22081_GYM96_11460	P_fragi_TMW22081_GYM96_11460	18	18	18	P_fragi_TMW22081_GYM96_11460 branched-chain amino acid transaminase	1	18	18	18	13	9	10	17	16	14	13	9	10	17	16	14	13	9	10	17	16	14	65.5	65.5	65.5	34.028	307	307	1	95	0	133.1	49.5	31.9	41.4	65.5	64.5	54.7	19671000000	3424800000	1945200000	2541900000	4571900000	3566400000
P_fragi_TMW22081_GYM96_11465	P_fragi_TMW22081_GYM96_11465	17	17	17	P_fragi_TMW22081_GYM96_11465 bifunctional [glutamate--ammonia ligase]-adenylyl-L-tyrosine phosphorylase/[glutamate--ammonia-ligase] adenylyltransferase	1	17	17	17	13	9	12	8	9	7	13	9	12	8	9	7	13	9	12	8	9	7	24.8	24.8	24.8	109.89	980	980	1	58	0	65.834	17.7	12.7	17.6	12.1	13.2	10	1399300000	311590000	229200000	387200000	149960000	156540000
P_fragi_TMW22081_GYM96_11470	P_fragi_TMW22081_GYM96_11470	65	65	65	P_fragi_TMW22081_GYM96_11470 pyruvate dehydrogenase (acetyl-transferring), homodimeric type	1	65	65	65	62	59	61	57	56	57	62	59	61	57	56	57	62	59	61	57	56	57	66.9	66.9	66.9	99.188	880	880	1	502	0	323.31	64.2	63.3	66	58.6	61.7	62.4	394670000000	110910000000	80139000000	80937000000	43176000000	36074000000
P_fragi_TMW22081_GYM96_11475	P_fragi_TMW22081_GYM96_11475	25	25	25	P_fragi_TMW22081_GYM96_11475 dihydrolipoyllysine-residue acetyltransferase	1	25	25	25	25	24	25	22	25	25	25	24	25	22	25	25	25	24	25	22	25	25	58.2	58.2	58.2	55.994	546	546	1	163	0	308.49	58.2	50.7	58.2	46.5	58.2	58.2	51182000000	14810000000	8827000000	8733000000	6823100000	4658300000
P_fragi_TMW22081_GYM96_11490	P_fragi_TMW22081_GYM96_11490	14	14	14	P_fragi_TMW22081_GYM96_11490 peptide-methionine (S)-S-oxide reductase MsrA	1	14	14	14	11	9	9	10	9	9	11	9	9	10	9	9	11	9	9	10	9	9	71.6	71.6	71.6	23.825	215	215	1	69	0	240.54	59.1	50.2	60.5	65.1	60.5	54.9	32285000000	6886500000	5476600000	5736800000	5719900000	3935400000
P_fragi_TMW22081_GYM96_11495	P_fragi_TMW22081_GYM96_11495	14	14	14	P_fragi_TMW22081_GYM96_11495 23S rRNA (adenine(2030)-N(6))-methyltransferase RlmJ	1	14	14	14	12	12	12	13	13	12	12	12	12	13	13	12	12	12	12	13	13	12	51.8	51.8	51.8	31.857	278	278	1	84	0	54.187	44.6	44.2	40.6	48.2	51.4	44.2	6049200000	1183800000	1166100000	980890000	890690000	862070000
P_fragi_TMW22081_GYM96_11505	P_fragi_TMW22081_GYM96_11505	69	69	69	P_fragi_TMW22081_GYM96_11505 trifunctional transcriptional regulator/proline dehydrogenase/L-glutamate gamma-semialdehyde dehydrogenase	1	69	69	69	42	48	40	64	62	67	42	48	40	64	62	67	42	48	40	64	62	67	66.6	66.6	66.6	142.41	1317	1317	1	388	0	323.31	47.5	52.2	44.6	62.7	63.3	65.9	68325000000	4181800000	5295000000	3411800000	20138000000	17373000000
P_fragi_TMW22081_GYM96_11520	P_fragi_TMW22081_GYM96_11520	2	2	2	P_fragi_TMW22081_GYM96_11520 mechanosensitive channel MscK	1	2	2	2	1	1	1	1	0	1	1	1	1	1	0	1	1	1	1	1	0	1	1.6	1.6	1.6	124.57	1115	1115	1	5	0.0069501	1.1435	1	0.6	0.6	0.6	0	0.6	127120000	2075300	33253000	32728000	32041000	0
P_fragi_TMW22081_GYM96_11525	P_fragi_TMW22081_GYM96_11525	10	10	10	P_fragi_TMW22081_GYM96_11525 YdiU family protein	1	10	10	10	4	9	7	7	5	7	4	9	7	7	5	7	4	9	7	7	5	7	33.9	33.9	33.9	54.905	487	487	1	39	0	29.193	12.7	31.2	26.1	23.2	20.3	25.5	1266600000	160110000	285230000	214160000	232470000	176780000
P_fragi_TMW22081_GYM96_11530	P_fragi_TMW22081_GYM96_11530	2	2	2	P_fragi_TMW22081_GYM96_11530 transcriptional regulator	1	2	2	2	1	0	0	1	0	1	1	0	0	1	0	1	1	0	0	1	0	1	21.1	21.1	21.1	15.028	133	133	1	3	0	8.356	6	0	0	15	0	15	71311000	23412000	0	0	27303000	0
P_fragi_TMW22081_GYM96_11540	P_fragi_TMW22081_GYM96_11540	9	9	9	P_fragi_TMW22081_GYM96_11540 thioredoxin TrxC	1	9	9	9	8	7	7	7	6	8	8	7	7	7	6	8	8	7	7	7	6	8	65.1	65.1	65.1	16.015	146	146	1	46	0	173.76	54.1	54.8	54.8	54.1	43.8	54.1	8821200000	1693600000	1243000000	1161100000	1756100000	1349600000
P_fragi_TMW22081_GYM96_11545	P_fragi_TMW22081_GYM96_11545	12	12	12	P_fragi_TMW22081_GYM96_11545 ParA family protein	1	12	12	12	9	10	10	9	9	9	9	10	10	9	9	9	9	10	10	9	9	9	59.9	59.9	59.9	28.663	257	257	1	63	0	112.51	46.7	59.9	51.4	53.3	58.8	44.7	14232000000	3377000000	2831400000	2301700000	1573700000	1971100000
P_fragi_TMW22081_GYM96_11550	P_fragi_TMW22081_GYM96_11550	2	2	2	P_fragi_TMW22081_GYM96_11550 beta-ketoacyl synthase chain length factor	1	2	2	2	0	1	0	1	0	1	0	1	0	1	0	1	0	1	0	1	0	1	13.8	13.8	13.8	26.282	239	239	1	3	0	9.4257	0	4.2	0	9.6	0	9.6	55720000	0	19318000	0	15141000	0
P_fragi_TMW22081_GYM96_11560	P_fragi_TMW22081_GYM96_11560	1	1	1	P_fragi_TMW22081_GYM96_11560 acyl carrier protein	1	1	1	1	1	1	1	1	1	1	1	1	1	1	1	1	1	1	1	1	1	1	18.6	18.6	18.6	9.0941	86	86	1	6	0	5.7321	18.6	18.6	18.6	18.6	18.6	18.6	322250000	73876000	68366000	51704000	48599000	39790000
P_fragi_TMW22081_GYM96_11565	P_fragi_TMW22081_GYM96_11565	5	5	5	P_fragi_TMW22081_GYM96_11565 acyl carrier protein	1	5	5	5	4	4	5	4	4	5	4	4	5	4	4	5	4	4	5	4	4	5	47.6	47.6	47.6	9.6998	84	84	1	26	0	18.582	46.4	46.4	47.6	46.4	46.4	47.6	2501600000	532550000	537680000	503350000	308440000	294140000
P_fragi_TMW22081_GYM96_11575	P_fragi_TMW22081_GYM96_11575	7	7	7	P_fragi_TMW22081_GYM96_11575 AMP-binding protein	1	7	7	7	4	6	5	0	1	0	4	6	5	0	1	0	4	6	5	0	1	0	18.3	18.3	18.3	61.433	556	556	1	16	0	16.357	9	14.7	12.6	0	1.3	0	337930000	84856000	145550000	107530000	0	0
P_fragi_TMW22081_GYM96_11600	P_fragi_TMW22081_GYM96_11600	4	4	4	P_fragi_TMW22081_GYM96_11600 outer membrane lipoprotein carrier protein LolA	1	4	4	4	4	4	4	2	2	2	4	4	4	2	2	2	4	4	4	2	2	2	35.7	35.7	35.7	20.469	182	182	1	18	0	43.692	35.7	35.7	35.7	18.7	18.7	18.7	643520000	185150000	179830000	147170000	49558000	40786000
P_fragi_TMW22081_GYM96_11615	P_fragi_TMW22081_GYM96_11615	18	18	18	P_fragi_TMW22081_GYM96_11615 NAD(P)/FAD-dependent oxidoreductase	1	18	18	18	12	14	14	0	0	1	12	14	14	0	0	1	12	14	14	0	0	1	55.7	55.7	55.7	45.907	415	415	1	41	0	45.564	36.1	38.8	41.2	0	0	8.9	1996600000	637770000	689530000	462400000	0	0
P_fragi_TMW22081_GYM96_11620	P_fragi_TMW22081_GYM96_11620	4	4	4	P_fragi_TMW22081_GYM96_11620 methyltransferase domain-containing protein	1	4	4	4	2	3	3	0	0	0	2	3	3	0	0	0	2	3	3	0	0	0	19.8	19.8	19.8	27.764	242	242	1	8	0	16.867	14	16.9	10.7	0	0	0	133080000	58681000	38313000	36084000	0	0
P_fragi_TMW22081_GYM96_11630	P_fragi_TMW22081_GYM96_11630	2	2	2	P_fragi_TMW22081_GYM96_11630 beta-ketoacyl-[acyl-carrier-protein] synthase family protein	1	2	2	2	2	2	2	0	1	1	2	2	2	0	1	1	2	2	2	0	1	1	5.8	5.8	5.8	41.216	395	395	1	8	0	9.1268	5.8	5.8	5.8	0	2.8	2.8	121310000	42843000	35651000	31275000	0	0
P_fragi_TMW22081_GYM96_11635	P_fragi_TMW22081_GYM96_11635	3	3	3	P_fragi_TMW22081_GYM96_11635 hotdog family protein	1	3	3	3	2	3	3	0	2	0	2	3	3	0	2	0	2	3	3	0	2	0	22.6	22.6	22.6	17.083	155	155	1	10	0	12.154	18.1	22.6	22.6	0	18.1	0	279820000	63138000	68817000	80458000	0	67407000
P_fragi_TMW22081_GYM96_11640	P_fragi_TMW22081_GYM96_11640	8	8	8	P_fragi_TMW22081_GYM96_11640 3-oxoacyl-ACP reductase FabG	1	8	8	8	7	7	7	3	3	4	7	7	7	3	3	4	7	7	7	3	3	4	43.8	43.8	43.8	25.746	242	242	1	31	0	26.716	39.3	36	36	14.5	17.8	20.2	1787300000	331580000	405880000	379110000	239720000	188310000
P_fragi_TMW22081_GYM96_11645	P_fragi_TMW22081_GYM96_11645	7	7	7	P_fragi_TMW22081_GYM96_11645 beta-ketoacyl-ACP synthase	1	7	7	7	5	7	6	3	5	3	5	7	6	3	5	3	5	7	6	3	5	3	30.9	30.9	30.9	43.723	408	408	1	31	0	103.21	24	30.9	27.9	13	24	15	1279400000	186300000	445350000	347880000	103300000	118070000
P_fragi_TMW22081_GYM96_11650	P_fragi_TMW22081_GYM96_11650	3	3	3	P_fragi_TMW22081_GYM96_11650 hypothetical protein	1	3	3	3	1	2	1	0	0	0	1	2	1	0	0	0	1	2	1	0	0	0	18.5	18.5	18.5	16.972	146	146	1	4	0.00084854	2.4334	6.2	12.3	6.8	0	0	0	41672000	14145000	22475000	5052900	0	0
P_fragi_TMW22081_GYM96_11655	P_fragi_TMW22081_GYM96_11655	7	7	7	P_fragi_TMW22081_GYM96_11655 excinuclease	1	7	7	7	5	5	6	6	5	5	5	5	6	6	5	5	5	5	6	6	5	5	52	52	52	15.616	148	148	1	50	0	140.41	44.6	44.6	44.6	52	44.6	44.6	15671000000	3715800000	3922000000	4535500000	1548100000	951090000
P_fragi_TMW22081_GYM96_11670	P_fragi_TMW22081_GYM96_11670	1	1	1	P_fragi_TMW22081_GYM96_11670 LysR family transcriptional regulator	1	1	1	1	1	0	1	0	0	1	1	0	1	0	0	1	1	0	1	0	0	1	5	5	5	32.677	299	299	1	3	0	7.4415	5	0	5	0	0	5	47416000	16715000	0	14649000	0	0
P_fragi_TMW22081_GYM96_11680	P_fragi_TMW22081_GYM96_11680	13	13	13	P_fragi_TMW22081_GYM96_11680 uroporphyrinogen decarboxylase	1	13	13	13	12	13	13	9	9	9	12	13	13	9	9	9	12	13	13	9	9	9	39.4	39.4	39.4	39.004	355	355	1	66	0	261.54	38.3	39.4	39.4	31.3	29	25.6	12299000000	2633000000	2394000000	2982900000	1603400000	1293100000
P_fragi_TMW22081_GYM96_11685	P_fragi_TMW22081_GYM96_11685	18	18	18	P_fragi_TMW22081_GYM96_11685 FAD-dependent oxidoreductase	1	18	18	18	11	14	15	15	14	13	11	14	15	15	14	13	11	14	15	15	14	13	55.9	55.9	55.9	51.791	472	472	1	82	0	130.38	34.7	44.3	49.6	48.3	44.1	41.1	4740100000	771850000	642870000	907850000	871580000	851870000
P_fragi_TMW22081_GYM96_11690	P_fragi_TMW22081_GYM96_11690	37	37	37	P_fragi_TMW22081_GYM96_11690 glutamate synthase large subunit	1	37	37	37	21	18	27	20	22	15	21	18	27	20	22	15	21	18	27	20	22	15	36.8	36.8	36.8	162.26	1482	1482	1	125	0	209.94	22.2	17	25.6	18.9	22	13.6	3548100000	744560000	407800000	981680000	533070000	500700000
P_fragi_TMW22081_GYM96_11695	P_fragi_TMW22081_GYM96_11695	9	9	9	P_fragi_TMW22081_GYM96_11695 AAA family ATPase	1	9	9	9	6	6	6	3	2	1	6	6	6	3	2	1	6	6	6	3	2	1	27.7	27.7	27.7	54.072	523	523	1	24	0	43.092	13.8	20.3	14.3	7.8	5	3.8	873630000	317420000	245840000	181170000	58319000	47795000
P_fragi_TMW22081_GYM96_11700	P_fragi_TMW22081_GYM96_11700	13	13	13	P_fragi_TMW22081_GYM96_11700 3-dehydroquinate synthase	1	13	13	13	9	9	11	11	11	11	9	9	11	11	11	11	9	9	11	11	11	11	63.4	63.4	63.4	39.731	366	366	1	66	0	209.83	41.5	44.3	54.1	51.4	57.4	57.4	9883600000	2116300000	1481700000	1806000000	1920900000	1175600000
P_fragi_TMW22081_GYM96_11705	P_fragi_TMW22081_GYM96_11705	5	5	5	P_fragi_TMW22081_GYM96_11705 shikimate kinase AroK	1	5	5	5	5	4	4	2	3	4	5	4	4	2	3	4	5	4	4	2	3	4	27.9	27.9	27.9	19.39	172	172	1	22	0	12.425	27.9	27.9	27.9	12.2	22.7	27.9	994120000	248650000	189800000	184680000	108940000	113590000
[truncated: 1,318 more rows]
[truncated: 33 more columns]

## Sheet: TMW2.2082_raw_data
Protein IDs	Majority protein IDs	Peptide counts (all)	Peptide counts (razor+unique)	Peptide counts (unique)	Fasta headers	Number of proteins	Peptides	Razor + unique peptides	Unique peptides	Peptides Pseudomonas_fragi_TMW2_2082_air_Replikat1	Peptides Pseudomonas_fragi_TMW2_2082_air_Replikat2	Peptides Pseudomonas_fragi_TMW2_2082_air_Replikat3	Peptides Pseudomonas_fragi_TMW2_2082_N2_Replikat1	Peptides Pseudomonas_fragi_TMW2_2082_N2_Replikat2	Peptides Pseudomonas_fragi_TMW2_2082_N2_Replikat3	Razor + unique peptides Pseudomonas_fragi_TMW2_2082_air_Replikat1	Razor + unique peptides Pseudomonas_fragi_TMW2_2082_air_Replikat2	Razor + unique peptides Pseudomonas_fragi_TMW2_2082_air_Replikat3	Razor + unique peptides Pseudomonas_fragi_TMW2_2082_N2_Replikat1	Razor + unique peptides Pseudomonas_fragi_TMW2_2082_N2_Replikat2	Razor + unique peptides Pseudomonas_fragi_TMW2_2082_N2_Replikat3	Unique peptides Pseudomonas_fragi_TMW2_2082_air_Replikat1	Unique peptides Pseudomonas_fragi_TMW2_2082_air_Replikat2	Unique peptides Pseudomonas_fragi_TMW2_2082_air_Replikat3	Unique peptides Pseudomonas_fragi_TMW2_2082_N2_Replikat1	Unique peptides Pseudomonas_fragi_TMW2_2082_N2_Replikat2	Unique peptides Pseudomonas_fragi_TMW2_2082_N2_Replikat3	Sequence coverage [%]	Unique + razor sequence coverage [%]	Unique sequence coverage [%]	Mol. weight [kDa]	Sequence length	Sequence lengths	Fraction average	Fraction 1	Q-value	Score	Sequence coverage Pseudomonas_fragi_TMW2_2082_air_Replikat1 [%]	Sequence coverage Pseudomonas_fragi_TMW2_2082_air_Replikat2 [%]	Sequence coverage Pseudomonas_fragi_TMW2_2082_air_Replikat3 [%]	Sequence coverage Pseudomonas_fragi_TMW2_2082_N2_Replikat1 [%]	Sequence coverage Pseudomonas_fragi_TMW2_2082_N2_Replikat2 [%]	Sequence coverage Pseudomonas_fragi_TMW2_2082_N2_Replikat3 [%]	Intensity	Intensity Pseudomonas_fragi_TMW2_2082_air_Replikat1	Intensity Pseudomonas_fragi_TMW2_2082_air_Replikat2	Intensity Pseudomonas_fragi_TMW2_2082_air_Replikat3	Intensity Pseudomonas_fragi_TMW2_2082_N2_Replikat1	Intensity Pseudomonas_fragi_TMW2_2082_N2_Replikat2
[truncated: 2,514 more rows]
[truncated: 33 more columns]

[truncated: 4 more sheets: TMW2.1732_raw_data, TMW2.2076_raw_data, TMW2.1728_raw_data, TMW2.2077_raw_data]
